# Supplementary material for: Integrative transcriptome-wide analysis of atopic dermatitis for drug repositioning
Source: Commun Biol. 2022 Jun 22;5:615. doi: 10.1038/s42003-022-03564-w (PMC9213508; doi:10.1038/s42003-022-03564-w)
Supplement: Supplementary file 2 — Supplementary Data 1-6 [file 42003_2022_3564_MOESM2_ESM.xlsx]

## Sheet: Supplementary Data 1
	Supplementary Data 1. Results of tissue and cell-specific heritability enrichment analysis of AD using LDSC-SEG with multi-tissue expression dataset.
	Name	Coefficient	Coefficient_std_error	Coefficient_P_value	FDR	Tissue category for display	scaled_coefficient
	A15.382.520.604.700.Spleen	3.47266e-09	9.7849e-10	0.000193347	0.00990904	Blood or Immune	2.48123
	A11.118.637.555.567.569.T.Lymphocytes	4.80564e-09	1.18249e-09	2.41188e-05	0.00247217	Blood or Immune	3.86261
	A15.145.Blood	3.37981e-09	1.27449e-09	0.00400214	0.102555	Blood or Immune	2.38501
	A15.382.490.555.567.Lymphocytes	3.46083e-09	1.13123e-09	0.0011091	0.0324809	Blood or Immune	2.46897
	A02.835.583.443.800.800.Synovial.Fluid	2.99075e-09	1.17737e-09	0.00553953	0.110662	Blood or Immune	1.98182
	A15.382.812.Mononuclear.Phagocyte.System	8.09313e-10	1.08363e-09	0.227575	0.550345	Blood or Immune	-0.278833
	A15.382.680.Phagocytes	1.64777e-09	1.16605e-09	0.0788107	0.367186	Blood or Immune	0.59007
	A15.382.490.555.567.622.Lymphocytes..Null	1.41723e-09	1.10873e-09	0.10058	0.404293	Blood or Immune	0.351161
	Spleen	4.06425e-09	9.36215e-10	7.08703e-06	0.00145284	Blood or Immune	3.0943
	A15.378.316.Bone.Marrow.Cells	2.73554e-09	1.22137e-09	0.012554	0.171572	Blood or Immune	1.71734
	A15.145.229.Blood.Cells	4.07895e-09	1.18754e-09	0.000296506	0.0101306	Blood or Immune	3.10954
	A11.118.637.Leukocytes	4.98432e-09	1.2914e-09	5.6779e-05	0.0038799	Blood or Immune	4.04778
	Whole_Blood	2.49858e-09	1.15852e-09	0.0155148	0.187091	Blood or Immune	1.47178
	A15.382.490.555.567.537.Killer.Cells..Natural	2.39685e-09	1.08839e-09	0.0138252	0.177135	Blood or Immune	1.36636
	A10.549.Lymphoid.Tissue	2.12777e-09	1.00653e-09	0.0172589	0.190336	Blood or Immune	1.0875
	A15.145.229.637.555.Leukocytes..Mononuclear	4.46741e-09	1.28724e-09	0.000259708	0.0101306	Blood or Immune	3.5121
	A10.549.400.Lymph.Nodes	1.97224e-09	9.36884e-10	0.0176409	0.190336	Blood or Immune	0.926327
	A11.118.637.555.567.569.200.700.T.Lymphocytes..Regulatory	2.46369e-09	9.43805e-10	0.00452213	0.103004	Blood or Immune	1.43562
	A15.378.316.580.Monocytes	1.79951e-09	1.02248e-09	0.0392081	0.32646	Blood or Immune	0.747318
	A15.145.300.Fetal.Blood	3.54961e-09	1.41186e-09	0.00596626	0.110662	Blood or Immune	2.56097
	Cells_EBV-transformed_lymphocytes	1.49038e-09	8.96017e-10	0.0481222	0.328835	Blood or Immune	0.426966
	A15.382.812.260.Dendritic.Cells	2.11511e-09	1.15937e-09	0.034048	0.303471	Blood or Immune	1.07438
	A15.382.520.604.800.Palatine.Tonsil	1.98971e-09	1.22806e-09	0.0525933	0.336926	Blood or Immune	0.944432
	A15.382.490.315.583.Neutrophils	2.52309e-09	1.05994e-09	0.00864672	0.126613	Blood or Immune	1.49718
	A15.382.812.522.Macrophages	-9.30914e-10	9.2208e-10	0.843652	0.942588	Blood or Immune	-0.152816
	A11.627.340.360.Granulocyte.Precursor.Cells	2.2092e-09	1.1183e-09	0.0241063	0.235323	Blood or Immune	1.17189
	A15.145.229.188.Blood.Platelets	1.38638e-09	9.02256e-10	0.0621994	0.351543	Blood or Immune	0.319187
	A15.382.Immune.System	3.12403e-09	1.26518e-09	0.00677011	0.110662	Blood or Immune	2.11994
	A15.145.229.637.555.567.569.200.CD4.Positive.T.Lymphocytes	2.38777e-09	9.72076e-10	0.00701757	0.110662	Blood or Immune	1.35694
	A15.145.229.637.555.567.562.725.Plasma.Cells	4.87615e-10	9.75045e-10	0.308504	0.632433	Blood or Immune	-0.612213
	A11.118.637.555.567.562.440.Precursor.Cells..B.Lymphoid	-2.81754e-11	9.28569e-10	0.512103	0.841996	Blood or Immune	-1.08834
	A11.118.637.555.567.562.B.Lymphocytes	1.30178e-09	1.10738e-09	0.119887	0.415563	Blood or Immune	0.231522
	A11.872.378.590.635.Granulocyte.Macrophage.Progenitor.Cells	1.74176e-09	1.03914e-09	0.046854	0.328835	Blood or Immune	0.687473
	A11.329.372.600.Macrophages..Alveolar	-1.4755e-09	8.93252e-10	0.950715	0.964834	Blood or Immune	0.41154
	A11.627.635.Myeloid.Progenitor.Cells	-2.72749e-10	1.08223e-09	0.59949	0.888096	Blood or Immune	-0.834881
	A11.627.624.249.Monocyte.Macrophage.Precursor.Cells	9.8151e-10	1.09377e-09	0.184763	0.498831	Blood or Immune	-0.100384
	A11.443.Erythroid.Cells	3.48555e-10	8.39132e-10	0.338934	0.674577	Blood or Immune	-0.756323
	A11.872.378.590.817.Megakaryocyte.Erythroid.Progenitor.Cells	6.06638e-10	1.00733e-09	0.273512	0.602903	Blood or Immune	-0.488868
	A11.872.378.Hematopoietic.Stem.Cells	5.64038e-10	1.03542e-09	0.292965	0.61917	Blood or Immune	-0.533015
	A15.145.846.Serum	9.86328e-10	1.02013e-09	0.166806	0.490822	Blood or Immune	-0.0953899
	Lung	1.65922e-09	9.66395e-10	0.0429972	0.32646	Lung	0.601937
	A04.411.Lung	5.90649e-10	1.14773e-09	0.303407	0.628268	Lung	-0.505437
	A08.186.211.730.317.Diencephalon	-5.43508e-10	9.25851e-10	0.72141	0.901763	Central Nervous System	-0.554291
	A08.186.211.730.317.357.Hypothalamus	1.90115e-09	1.09843e-09	0.0417452	0.32646	Central Nervous System	0.852652
	A08.186.211.132.810.428.200.Cerebellum	-5.82777e-10	7.77516e-10	0.773233	0.926975	Central Nervous System	-0.513596
	Brain_Cerebellum	1.14602e-09	7.16472e-10	0.0548518	0.340746	Central Nervous System	0.070097
	A08.186.211.865.428.Metencephalon	-5.36499e-10	7.81832e-10	0.753709	0.914262	Central Nervous System	-0.561554
	Brain_Cerebellar_Hemisphere	8.099e-10	6.90152e-10	0.120296	0.415563	Central Nervous System	-0.278226
	A08.186.211.730.317.357.352.435.Hypothalamo.Hypophyseal.System	1.49218e-09	1.10609e-09	0.0886594	0.375075	Central Nervous System	0.428831
	A08.186.211.132.Brain.Stem	-5.92091e-10	7.33476e-10	0.790236	0.928454	Central Nervous System	-0.503944
	A08.186.211.730.885.287.249.Basal.Ganglia	-7.32728e-10	7.62853e-10	0.831601	0.941868	Central Nervous System	-0.3582
	A08.186.211.653.Mesencephalon	-3.90865e-10	7.7977e-10	0.691905	0.894446	Central Nervous System	-0.712476
	A08.186.211.464.405.Hippocampus	-9.407e-10	7.6389e-10	0.890925	0.95608	Central Nervous System	-0.142675
	A11.872.653.Neural.Stem.Cells	-1.1534e-10	8.83089e-10	0.551958	0.855678	Central Nervous System	-0.998007
	Brain_Putamen_(basal_ganglia)	-2.75968e-10	7.5077e-10	0.643407	0.892977	Central Nervous System	-0.831546
	A08.186.211.730.885.287.500.270.Frontal.Lobe	-9.78668e-10	7.70975e-10	0.897849	0.95608	Central Nervous System	-0.103328
	Brain_Hippocampus	-2.33457e-10	6.68949e-10	0.636452	0.892977	Central Nervous System	-0.875601
	Brain_Caudate_(basal_ganglia)	-9.42029e-10	7.41609e-10	0.898002	0.95608	Central Nervous System	-0.141298
	A08.186.211.464.710.225.Entorhinal.Cortex	-1.03653e-09	7.5153e-10	0.916087	0.964834	Central Nervous System	-0.0433668
	A08.186.211.464.Limbic.System	-1.1155e-09	7.51655e-10	0.931104	0.964834	Central Nervous System	0.0384774
	Brain_Cortex	-3.41395e-10	6.8548e-10	0.690771	0.894446	Central Nervous System	-0.763744
	Brain_Nucleus_accumbens_(basal_ganglia)	-6.20474e-10	6.9283e-10	0.814757	0.928454	Central Nervous System	-0.47453
	Brain_Anterior_cingulate_cortex_(BA24)	-1.80472e-10	6.82159e-10	0.604326	0.888096	Central Nervous System	-0.930509
	Brain_Amygdala	-3.04946e-10	7.03953e-10	0.667562	0.894446	Central Nervous System	-0.801515
	Brain_Frontal_Cortex_(BA9)	-2.72051e-10	6.55281e-10	0.66099	0.892977	Central Nervous System	-0.835606
	A08.186.211.730.885.287.249.487.Corpus.Striatum	-5.8066e-11	8.88038e-10	0.526067	0.841996	Central Nervous System	-1.05736
	A08.186.211.730.885.287.500.Cerebral.Cortex	-1.32814e-09	7.11822e-10	0.968968	0.978514	Central Nervous System	0.258833
	A08.186.211.730.885.287.500.670.Parietal.Lobe	-7.09897e-10	8.33392e-10	0.802842	0.928454	Central Nervous System	-0.381859
	A08.186.211.Brain	-1.0694e-09	7.22314e-10	0.930633	0.964834	Central Nervous System	-0.00929999
	A08.186.211.730.885.287.500.571.735.Visual.Cortex	-3.87795e-10	7.03359e-10	0.709302	0.894446	Central Nervous System	-0.715658
	Brain_Substantia_nigra	-3.32536e-10	7.95108e-10	0.66211	0.892977	Central Nervous System	-0.772924
	Brain_Hypothalamus	-6.27624e-10	7.26064e-10	0.806321	0.928454	Central Nervous System	-0.46712
	A09.371.729.Retina	-2.70897e-10	7.57084e-10	0.63976	0.892977	Central Nervous System	-0.836801
	Brain_Spinal_cord_(cervical_c-1)	4.40871e-11	6.42109e-10	0.47263	0.819228	Central Nervous System	-1.07185
	Breast_Mammary_Tissue	7.76154e-10	7.35855e-10	0.145766	0.474319	Breast Mammary Tissue	-0.313196
	Adipose_Visceral_(Omentum)	4.66009e-10	8.61805e-10	0.294345	0.61917	Adipose	-0.634603
	Adipose_Subcutaneous	7.78326e-10	8.07642e-10	0.167598	0.490822	Adipose	-0.310946
	A11.329.114.Adipocytes	-3.63342e-10	9.13695e-10	0.654561	0.892977	Adipose	-0.740999
	A10.165.114.830.500.750.Subcutaneous.Fat..Abdominal	-5.56894e-10	8.82751e-10	0.735935	0.908835	Adipose	-0.540418
	A10.165.114.830.750.Subcutaneous.Fat	-2.51953e-10	9.10547e-10	0.608997	0.888096	Adipose	-0.856432
	A11.436.348.Hepatocytes	-1.24941e-09	1.20354e-09	0.850391	0.942588	Liver	0.177242
	A03.620.Liver	-1.23419e-09	8.40523e-10	0.928996	0.964834	Liver	0.161468
	Liver	-9.77525e-10	7.62379e-10	0.900114	0.95608	Liver	-0.104513
	A05.810.453.Kidney	-4.73743e-10	8.61054e-10	0.708906	0.894446	Kidney	-0.626589
	Kidney_Cortex	3.44344e-11	8.34572e-10	0.483544	0.819228	Kidney	-1.08185
	A05.810.453.324.Kidney.Cortex	-5.51734e-10	8.10328e-10	0.752025	0.914262	Kidney	-0.545766
	A03.734.414.Islets.of.Langerhans	-1.73668e-10	1.25232e-09	0.555147	0.855678	Pancreas	-0.937561
	A03.734.Pancreas	1.42268e-10	9.23436e-10	0.43878	0.789034	Pancreas	-0.970101
	Pancreas	-7.9713e-10	8.88339e-10	0.815228	0.928454	Pancreas	-0.291459
	Artery_Aorta	4.19651e-11	8.20398e-10	0.479602	0.819228	Cardiovascular	-1.07405
	Artery_Tibial	5.01226e-10	8.04854e-10	0.266723	0.595711	Cardiovascular	-0.598108
	A07.231.114.Arteries	2.18253e-09	1.07733e-09	0.0213891	0.219238	Cardiovascular	1.14425
	A07.541.510.110.Aortic.Valve	-6.69578e-10	8.16631e-10	0.793871	0.928454	Cardiovascular	-0.423643
	Artery_Coronary	5.67048e-10	8.23208e-10	0.245466	0.565399	Cardiovascular	-0.529896
	A07.541.Heart	-2.36582e-10	7.49715e-10	0.623833	0.888096	Cardiovascular	-0.872362
	A07.541.560.Heart.Ventricles	-2.26736e-10	7.56188e-10	0.617851	0.888096	Cardiovascular	-0.882565
	Heart_Left_Ventricle	-1.23818e-09	7.68135e-10	0.946511	0.964834	Cardiovascular	0.165603
	A07.541.358.100.Atrial.Appendage	-7.04063e-10	8.35403e-10	0.800325	0.928454	Cardiovascular	-0.387905
	A07.231.Blood.Vessels	5.82986e-10	1.03113e-09	0.285906	0.61917	Cardiovascular	-0.513379
	A07.541.358.Heart.Atria	-3.29694e-10	8.25147e-10	0.655259	0.892977	Cardiovascular	-0.775869
	A07.231.908.670.874.Umbilical.Veins	1.42454e-10	8.52468e-10	0.433643	0.786697	Cardiovascular	-0.969908
	A07.231.908.Veins	3.297e-10	8.93546e-10	0.356072	0.688629	Cardiovascular	-0.775863
	Heart_Atrial_Appendage	-1.34067e-09	6.8919e-10	0.97413	0.978905	Cardiovascular	0.271824
	A03.556.249.249.356.668.Colon..Sigmoid	3.65216e-10	9.21747e-10	0.345971	0.681961	Digestive	-0.739057
	Esophagus_Muscularis	5.10929e-10	8.22927e-10	0.267344	0.595711	Digestive	-0.588053
	A03.556.249.124.Ileum	2.08206e-09	1.23437e-09	0.0458271	0.328835	Digestive	1.04013
	A03.556.875.Upper.Gastrointestinal.Tract	1.88746e-09	1.21076e-09	0.0595089	0.348552	Digestive	0.838463
	Colon_Transverse	-4.78503e-10	8.6145e-10	0.710711	0.894446	Digestive	-0.621656
	Small_Intestine_Terminal_Ileum	-3.25764e-10	1.05042e-09	0.621768	0.888096	Digestive	-0.779942
	A03.556.124.684.Intestine..Small	1.32765e-09	1.05235e-09	0.103546	0.404552	Digestive	0.258325
	A03.556.124.Intestines	7.94855e-10	9.87807e-10	0.210506	0.539422	Digestive	-0.293817
	Esophagus_Gastroesophageal_Junction	6.55754e-10	8.78577e-10	0.227718	0.550345	Digestive	-0.437968
	A03.556.124.526.767.Rectum	1.7106e-09	1.04566e-09	0.0509291	0.336789	Digestive	0.655184
	A03.556.Gastrointestinal.Tract	2.33666e-09	1.60432e-09	0.0726294	0.367186	Digestive	1.30398
	Esophagus_Mucosa	1.29672e-09	1.47583e-09	0.189799	0.498831	Digestive	0.226276
	A03.556.875.875.Stomach	5.17011e-10	9.55762e-10	0.294274	0.61917	Digestive	-0.58175
	A03.556.249.249.356.Colon	9.61105e-10	1.0292e-09	0.175193	0.498813	Digestive	-0.12153
	A03.556.249.249.209.Cecum	6.6695e-11	9.50685e-10	0.472035	0.819228	Digestive	-1.04842
	A03.556.500.760.464.Parotid.Gland	-3.17914e-10	1.06593e-09	0.617244	0.888096	Digestive	-0.788076
	Stomach	-3.02705e-10	1.00549e-09	0.618313	0.888096	Digestive	-0.803838
	A03.556.500.760.Salivary.Glands	-1.34286e-11	1.07305e-09	0.504992	0.841654	Digestive	-1.10362
	A03.556.875.500.Esophagus	2.22387e-09	1.66996e-09	0.0914816	0.375075	Digestive	1.18709
	A03.556.124.369.Intestinal.Mucosa	4.43213e-10	9.05602e-10	0.312275	0.633825	Digestive	-0.658228
	Colon_Sigmoid	4.65241e-10	8.68054e-10	0.295994	0.61917	Digestive	-0.6354
	Cells_Transformed_fibroblasts	-1.37015e-09	8.30819e-10	0.950443	0.964834	Musculoskeletal or
	Connective	0.302373
	A02.165.Cartilage	1.02714e-09	8.64084e-10	0.117279	0.415563	Musculoskeletal or
	Connective	-0.0531009
	A02.835.232.834.151.Cervical.Vertebrae	-6.24865e-10	9.14434e-10	0.752802	0.914262	Musculoskeletal or
	Connective	-0.469979
	A11.329.629.Osteoblasts	1.08864e-09	8.66876e-10	0.104592	0.404552	Musculoskeletal or
	Connective	0.0106324
	Muscle_Skeletal	-4.71497e-10	8.90534e-10	0.701755	0.894446	Musculoskeletal or
	Connective	-0.628917
	A05.360.319.679.690.Myometrium	1.65912e-09	9.4995e-10	0.0403594	0.32646	Musculoskeletal or
	Connective	0.60183
	A11.329.Connective.Tissue.Cells	-2.45119e-09	8.03463e-10	0.998859	0.998859	Musculoskeletal or
	Connective	1.42267
	A02.835.583.443.800.Synovial.Membrane	5.12789e-11	9.01835e-10	0.477328	0.819228	Musculoskeletal or
	Connective	-1.06439
	A11.329.171.Chondrocytes	2.4221e-10	9.57365e-10	0.400136	0.745707	Musculoskeletal or
	Connective	-0.86653
	A11.329.228.Fibroblasts	-2.22532e-10	8.21243e-10	0.606793	0.888096	Musculoskeletal or
	Connective	-0.886922
	A10.165.450.300.Cicatrix	-4.62069e-10	8.29754e-10	0.711194	0.894446	Musculoskeletal or
	Connective	-0.638687
	A10.165.450.300.425.Keloid	-9.14919e-10	8.29754e-10	0.864908	0.948161	Musculoskeletal or
	Connective	-0.169393
	A10.690.Muscles	2.01933e-11	9.89341e-10	0.491858	0.826482	Musculoskeletal or
	Connective	-1.09661
	A02.633.567.850.Quadriceps.Muscle	-5.86715e-10	9.49291e-10	0.731731	0.908835	Musculoskeletal or
	Connective	-0.509515
	A11.620.520.Myocytes..Smooth.Muscle	7.09649e-10	9.98899e-10	0.238718	0.556105	Musculoskeletal or
	Connective	-0.382116
	A10.690.467.Muscle..Smooth	8.39007e-10	9.85521e-10	0.197292	0.511961	Musculoskeletal or
	Connective	-0.248061
	A11.329.830.Stromal.Cells	-3.33443e-10	8.98274e-10	0.644757	0.892977	Musculoskeletal or
	Connective	-0.771984
	A05.360.Genitalia	9.17546e-10	8.87735e-10	0.150666	0.475177	Reproductive	-0.16667
	A11.497.497.600.Oocytes	-1.33479e-09	8.17597e-10	0.948721	0.964834	Reproductive	0.265722
	A05.360.490.Germ.Cells	-7.86147e-10	7.7894e-10	0.843573	0.942588	Reproductive	-0.302841
	A05.360.319.679.490.Endometrium	-8.26394e-11	8.64997e-10	0.538056	0.841996	Reproductive	-1.03189
	A05.360.319.887.Vulva	2.79233e-09	1.85554e-09	0.0661799	0.357023	Reproductive	1.77619
	Uterus	1.28516e-09	8.7412e-10	0.0707492	0.367186	Reproductive	0.214293
	A05.360.444.Genitalia..Male	-8.3776e-10	7.75905e-10	0.859867	0.947702	Reproductive	-0.249353
	Fallopian_Tube	2.16304e-10	9.15961e-10	0.406658	0.751035	Reproductive	-0.893376
	A05.360.319.679.256.Cervix.Uteri	1.32621e-09	9.47678e-10	0.0808412	0.368276	Reproductive	0.256839
	Cervix_Ectocervix	1.43253e-09	1.20227e-09	0.116726	0.415563	Reproductive	0.367011
	A05.360.319.114.630.Ovary	1.88618e-10	8.96887e-10	0.416715	0.762738	Reproductive	-0.922067
	A05.360.319.679.Uterus	7.27053e-10	9.21428e-10	0.215041	0.544241	Reproductive	-0.364081
	Ovary	-7.9489e-11	8.35857e-10	0.537882	0.841996	Reproductive	-1.03516
	Vagina	3.39614e-10	1.22243e-09	0.390576	0.73457	Reproductive	-0.765589
	Cervix_Endocervix	-4.76581e-10	8.62418e-10	0.709735	0.894446	Reproductive	-0.623648
	A05.360.319.Genitalia..Female	7.68364e-10	8.62948e-10	0.186627	0.498831	Reproductive	-0.321269
	A05.360.319.114.373.Fallopian.Tubes	6.77078e-10	9.45965e-10	0.237072	0.556105	Reproductive	-0.41587
	A06.407.071.140.Adrenal.Cortex	8.93177e-10	8.9139e-10	0.158171	0.483955	Endocrine	-0.191924
	Adrenal_Gland	-6.0219e-11	9.75608e-10	0.524609	0.841996	Endocrine	-1.05513
	A06.407.071.Adrenal.Glands	6.33042e-11	8.49624e-10	0.470303	0.819228	Endocrine	-1.05193
	Pituitary	-7.00508e-10	8.02621e-10	0.808607	0.928454	Endocrine	-0.39159
	Thyroid	8.56736e-10	8.87459e-10	0.167177	0.490822	Endocrine	-0.229688
	A06.407.900.Thyroid.Gland	8.79507e-10	8.16291e-10	0.140641	0.465023	Endocrine	-0.206091
	A06.407.312.782.Testis	1.05331e-10	8.15815e-10	0.448635	0.79974	Endocrine	-1.00838
	A11.382.Endocrine.Cells	-1.38726e-09	8.84185e-10	0.941673	0.964834	Endocrine	0.320102
	A11.436.329.Granulosa.Cells	-4.16562e-10	8.69248e-10	0.684109	0.894446	Endocrine	-0.685847
	A06.407.Endocrine.Glands	3.47973e-10	9.29258e-10	0.35403	0.688629	Endocrine	-0.756926
	A10.336.707.Prostate	-5.88096e-10	8.08822e-10	0.766418	0.92421	Endocrine	-0.508084
	A06.407.312.Gonads	3.19656e-10	9.2965e-10	0.365481	0.693737	Endocrine	-0.786271
	Testis	5.286e-10	7.09707e-10	0.228192	0.550345	Endocrine	-0.569739
	A04.531.520.Nasal.Mucosa	9.75999e-10	8.22372e-10	0.117651	0.415563	Other	-0.106094
	A10.272.Epithelium	1.76542e-09	1.15655e-09	0.0634492	0.351543	Other	0.711993
	A11.436.Epithelial.Cells	-6.98849e-11	9.26766e-10	0.530055	0.841996	Other	-1.04511
	Minor_Salivary_Gland	3.74508e-10	8.38367e-10	0.327542	0.658295	Other	-0.729427
	A11.872.Stem.Cells	-7.01709e-11	1.02545e-09	0.527278	0.841996	Other	-1.04482
	Skin_Sun_Exposed_(Lower_leg)	1.37589e-09	1.32673e-09	0.149855	0.475177	Other	0.308319
	Skin_Not_Sun_Exposed_(Suprapubic)	1.43122e-09	1.50776e-09	0.17125	0.494453	Other	0.365659
	A14.724.Pharynx	5.70977e-10	9.0234e-10	0.263441	0.595711	Other	-0.525824
	A10.615.550.Mucous.Membrane	2.38392e-09	1.78452e-09	0.0907922	0.375075	Other	1.35295
	A14.549.885.Tongue	2.64075e-09	1.44529e-09	0.0338395	0.303471	Other	1.6191
	A14.549.167.646.Periodontium	2.84239e-09	1.97869e-09	0.0754295	0.367186	Other	1.82807
	A05.360.444.492.362.Foreskin	8.92612e-10	1.24335e-09	0.236407	0.556105	Other	-0.192509
	A11.872.040.Adult.Stem.Cells	-1.11181e-09	1.06995e-09	0.850628	0.942588	Other	0.0346515
	A17.815.Skin	1.76682e-09	1.61648e-09	0.137195	0.461065	Other	0.713446
	A11.436.397.Keratinocytes	2.25992e-09	1.59143e-09	0.0777955	0.367186	Other	1.22445
	A11.872.190.Embryonic.Stem.Cells	-1.03903e-09	8.59424e-10	0.886665	0.95608	Other	-0.0407761
	A10.615.284.473.Chorion	-2.32827e-10	7.74395e-10	0.618162	0.888096	Other	-0.876254
	A10.615.Membranes	2.15424e-09	1.566e-09	0.0844683	0.373602	Other	1.11493
	A05.810.890.Urinary.Bladder	1.41174e-09	9.8913e-10	0.0767536	0.367186	Other	0.345467
	A14.724.557.Nasopharynx	-4.29674e-10	8.57794e-10	0.691781	0.894446	Other	-0.672258
	A11.872.580.Mesenchymal.Stem.Cells	7.07753e-10	7.9201e-10	0.185764	0.498831	Other	-0.384081
	A14.549.167.Dentition	2.19117e-09	1.39569e-09	0.0582124	0.348552	Other	1.1532
	A11.872.700.500.Induced.Pluripotent.Stem.Cells	-8.23956e-10	9.41767e-10	0.809187	0.928454	Other	-0.263659
	A14.549.Mouth	1.64597e-09	1.63439e-09	0.156948	0.483955	Other	0.588206
	A11.436.294.064.Glucagon.Secreting.Cells	-3.37103e-10	1.21373e-09	0.609394	0.888096	Other	-0.76819
	Prostate	-1.26639e-09	9.90138e-10	0.899552	0.95608	Other	0.19484
	A09.371.Eye	-8.05876e-11	9.18739e-10	0.534949	0.841996	Other	-1.03402
	A10.615.550.599.Mouth.Mucosa	1.28211e-09	1.67645e-09	0.222203	0.550345	Other	0.211131
	A10.615.789.Serous.Membrane	3.69569e-10	1.0539e-09	0.362918	0.693737	Other	-0.734546
	A10.272.497.Epidermis	2.04664e-09	1.72857e-09	0.118205	0.415563	Other	1.00342
	Bladder	6.69172e-10	7.53885e-10	0.18737	0.498831	Other	-0.424063
	Nerve_Tibial	8.6582e-10	7.41992e-10	0.121628	0.415563	Other	-0.220275
	A11.436.275.Endothelial.Cells	9.06519e-10	1.00415e-09	0.183324	0.498831	Other	-0.178098
	A11.872.190.260.Embryoid.Bodies	1.34367e-09	9.82214e-10	0.0856551	0.373602	Other	0.274932

## Sheet: Supplementary Data 2
	Supplementary Data 2. Results of tissue and cell-specific heritability enrichment analysis of AD using LDSC-SEG with multi-tissue chromatin dataset.
	Name	Coefficient	Coefficient_std_error	Coefficient_P_value	FDR	Name_pre	Mark	EN-Tex	Tissue category for figures	scaled_coefficient
	Fetal_Thymus__DNase	4.69306e-08	2.06228e-08	0.011433	0.130017	Fetal_Thymus	DNase	No	Blood or Immune	1.38067
	Fetal_Thymus__H3K27ac	1.62526e-08	1.13766e-08	0.0765598	0.389977	Fetal_Thymus	H3K27ac	No	Blood or Immune	-0.219548
	Fetal_Thymus__H3K36me3	3.13073e-09	4.82509e-09	0.25822	0.876471	Fetal_Thymus	H3K36me3	No	Blood or Immune	-0.904009
	Fetal_Thymus__H3K4me1	1.32695e-08	8.49334e-09	0.059104	0.336068	Fetal_Thymus	H3K4me1	No	Blood or Immune	-0.375153
	Fetal_Thymus__H3K4me3	3.59786e-08	3.34699e-08	0.141198	0.595222	Fetal_Thymus	H3K4me3	No	Blood or Immune	0.809394
	Primary_B_cells_from_cord_blood__H3K36me3	1.38103e-08	2.50367e-08	0.290611	0.914483	Primary_B_cells_from_cord_blood	H3K36me3	No	Blood or Immune	-0.346945
	Primary_B_cells_from_cord_blood__H3K4me1	1.10799e-08	7.87057e-09	0.0796013	0.397067	Primary_B_cells_from_cord_blood	H3K4me1	No	Blood or Immune	-0.489368
	Primary_B_cells_from_cord_blood__H3K4me3	3.94148e-08	4.82446e-08	0.20697	0.773463	Primary_B_cells_from_cord_blood	H3K4me3	No	Blood or Immune	0.988635
	Primary_B_cells_from_peripheral_blood__DNase	2.45162e-08	1.62785e-08	0.0660274	0.363159	Primary_B_cells_from_peripheral_blood	DNase	No	Blood or Immune	0.211496
	Primary_B_cells_from_peripheral_blood__H3K27ac	1.66742e-08	1.06639e-08	0.0589551	0.336068	Primary_B_cells_from_peripheral_blood	H3K27ac	No	Blood or Immune	-0.197558
	Primary_B_cells_from_peripheral_blood__H3K36me3	1.94855e-09	6.54456e-09	0.382952	0.999861	Primary_B_cells_from_peripheral_blood	H3K36me3	No	Blood or Immune	-0.965674
	Primary_B_cells_from_peripheral_blood__H3K4me1	5.57156e-09	6.48687e-09	0.195198	0.751591	Primary_B_cells_from_peripheral_blood	H3K4me1	No	Blood or Immune	-0.776691
	Primary_B_cells_from_peripheral_blood__H3K4me3	4.63555e-08	3.35746e-08	0.0836904	0.409246	Primary_B_cells_from_peripheral_blood	H3K4me3	No	Blood or Immune	1.35067
	Primary_Natural_Killer_cells_from_peripheral_blood__DNase	6.16495e-08	2.09146e-08	0.00160087	0.0491485	Primary_Natural_Killer_cells_from_peripheral_blood	DNase	No	Blood or Immune	2.14844
	Primary_Natural_Killer_cells_from_peripheral_blood__H3K27ac	3.25282e-08	1.65407e-08	0.0246174	0.213307	Primary_Natural_Killer_cells_from_peripheral_blood	H3K27ac	No	Blood or Immune	0.629416
	Primary_Natural_Killer_cells_from_peripheral_blood__H3K36me3	1.4549e-08	1.00675e-08	0.0742083	0.389977	Primary_Natural_Killer_cells_from_peripheral_blood	H3K36me3	No	Blood or Immune	-0.308414
	Primary_Natural_Killer_cells_from_peripheral_blood__H3K4me1	1.3406e-08	8.93881e-09	0.0668391	0.363159	Primary_Natural_Killer_cells_from_peripheral_blood	H3K4me1	No	Blood or Immune	-0.368032
	Primary_Natural_Killer_cells_from_peripheral_blood__H3K4me3	1.00728e-07	5.26781e-08	0.0279291	0.229042	Primary_Natural_Killer_cells_from_peripheral_blood	H3K4me3	No	Blood or Immune	4.18684
	Primary_T_cells_effector_memory_enriched_from_peripheral_blood__H3K27ac	5.18596e-08	1.60947e-08	0.000636173	0.0282808	Primary_T_cells_effector_memory_enriched_from_peripheral_blood	H3K27ac	No	Blood or Immune	1.63778
	Primary_T_cells_effector_memory_enriched_from_peripheral_blood__H3K36me3	1.72393e-08	1.05861e-08	0.0517101	0.324182	Primary_T_cells_effector_memory_enriched_from_peripheral_blood	H3K36me3	No	Blood or Immune	-0.168079
	Primary_T_cells_effector_memory_enriched_from_peripheral_blood__H3K4me1	4.91312e-08	1.37046e-08	0.000168529	0.0144034	Primary_T_cells_effector_memory_enriched_from_peripheral_blood	H3K4me1	No	Blood or Immune	1.49546
	Primary_T_cells_effector_memory_enriched_from_peripheral_blood__H3K4me3	8.38505e-08	3.19675e-08	0.00435801	0.0781045	Primary_T_cells_effector_memory_enriched_from_peripheral_blood	H3K4me3	No	Blood or Immune	3.30648
	Primary_T_cells_from_cord_blood__DNase	4.26339e-08	2.15861e-08	0.0241306	0.213307	Primary_T_cells_from_cord_blood	DNase	No	Blood or Immune	1.15655
	Primary_T_cells_from_cord_blood__H3K36me3	-1.13673e-08	1.48153e-08	0.778538	0.999861	Primary_T_cells_from_cord_blood	H3K36me3	No	Blood or Immune	-0.474375
	Primary_T_cells_from_cord_blood__H3K4me1	1.16555e-08	1.43734e-08	0.20871	0.773463	Primary_T_cells_from_cord_blood	H3K4me1	No	Blood or Immune	-0.459344
	Primary_T_cells_from_cord_blood__H3K4me3	6.29812e-09	3.85966e-08	0.435189	0.999861	Primary_T_cells_from_cord_blood	H3K4me3	No	Blood or Immune	-0.738792
	Primary_T_cells_from_peripheral_blood__DNase	5.16592e-08	1.8004e-08	0.00205679	0.056901	Primary_T_cells_from_peripheral_blood	DNase	No	Blood or Immune	1.62733
	Primary_T_cells_from_peripheral_blood__H3K27ac	3.72501e-08	1.31182e-08	0.00225875	0.056901	Primary_T_cells_from_peripheral_blood	H3K27ac	No	Blood or Immune	0.875721
	Primary_T_cells_from_peripheral_blood__H3K36me3	2.60517e-08	7.5148e-09	0.000263424	0.0144034	Primary_T_cells_from_peripheral_blood	H3K36me3	No	Blood or Immune	0.291591
	Primary_T_cells_from_peripheral_blood__H3K4me1	2.33546e-08	8.25243e-09	0.00232724	0.056901	Primary_T_cells_from_peripheral_blood	H3K4me1	No	Blood or Immune	0.150903
	Primary_T_cells_from_peripheral_blood__H3K4me3	5.94703e-08	3.91604e-08	0.0644273	0.362126	Primary_T_cells_from_peripheral_blood	H3K4me3	No	Blood or Immune	2.03477
	Primary_T_helper_17_cells_PMA-I_stimulated__H3K27ac	6.02333e-08	1.78402e-08	0.000367367	0.0179642	Primary_T_helper_17_cells_PMA-I_stimulated	H3K27ac	No	Blood or Immune	2.07457
	Primary_T_helper_17_cells_PMA-I_stimulated__H3K36me3	1.64959e-08	1.15271e-08	0.0762068	0.389977	Primary_T_helper_17_cells_PMA-I_stimulated	H3K36me3	No	Blood or Immune	-0.206856
	Primary_T_helper_17_cells_PMA-I_stimulated__H3K4me1	3.2875e-08	9.12923e-09	0.000158457	0.0144034	Primary_T_helper_17_cells_PMA-I_stimulated	H3K4me1	No	Blood or Immune	0.647504
	Primary_T_helper_17_cells_PMA-I_stimulated__H3K4me3	1.01162e-07	3.62306e-08	0.00261776	0.0609564	Primary_T_helper_17_cells_PMA-I_stimulated	H3K4me3	No	Blood or Immune	4.20949
	Primary_T_helper_cells_PMA-I_stimulated__H3K27ac	2.01034e-08	8.20087e-09	0.00711555	0.0966528	Primary_T_helper_cells_PMA-I_stimulated	H3K27ac	No	Blood or Immune	-0.0186824
	Primary_T_helper_cells_PMA-I_stimulated__H3K36me3	1.75043e-08	8.15301e-09	0.0158975	0.168248	Primary_T_helper_cells_PMA-I_stimulated	H3K36me3	No	Blood or Immune	-0.154256
	Primary_T_helper_cells_PMA-I_stimulated__H3K4me1	1.83486e-08	6.22772e-09	0.00160813	0.0491485	Primary_T_helper_cells_PMA-I_stimulated	H3K4me1	No	Blood or Immune	-0.110218
	Primary_T_helper_cells_PMA-I_stimulated__H3K4me3	5.48177e-08	2.10378e-08	0.0045846	0.0781045	Primary_T_helper_cells_PMA-I_stimulated	H3K4me3	No	Blood or Immune	1.79208
	Primary_T_helper_cells_from_peripheral_blood__H3K27ac	3.16673e-08	1.33504e-08	0.00884593	0.113833	Primary_T_helper_cells_from_peripheral_blood	H3K27ac	No	Blood or Immune	0.584511
	Primary_T_helper_cells_from_peripheral_blood__H3K36me3	1.68796e-08	6.79692e-09	0.00650636	0.0966528	Primary_T_helper_cells_from_peripheral_blood	H3K36me3	No	Blood or Immune	-0.186843
	Primary_T_helper_cells_from_peripheral_blood__H3K4me1	2.29018e-08	7.50128e-09	0.00113263	0.0426042	Primary_T_helper_cells_from_peripheral_blood	H3K4me1	No	Blood or Immune	0.127286
	Primary_T_helper_cells_from_peripheral_blood__H3K4me3	5.90124e-08	3.03199e-08	0.0258079	0.217587	Primary_T_helper_cells_from_peripheral_blood	H3K4me3	No	Blood or Immune	2.01088
	Primary_T_helper_memory_cells_from_peripheral_blood_1__H3K27ac	4.89313e-08	1.61861e-08	0.0012512	0.0437025	Primary_T_helper_memory_cells_from_peripheral_blood_1	H3K27ac	No	Blood or Immune	1.48503
	Primary_T_helper_memory_cells_from_peripheral_blood_1__H3K36me3	1.52259e-08	1.21608e-08	0.105277	0.481179	Primary_T_helper_memory_cells_from_peripheral_blood_1	H3K36me3	No	Blood or Immune	-0.273101
	Primary_T_helper_memory_cells_from_peripheral_blood_1__H3K4me1	2.9197e-08	7.50025e-09	4.95477e-05	0.0121144	Primary_T_helper_memory_cells_from_peripheral_blood_1	H3K4me1	No	Blood or Immune	0.455652
	Primary_T_helper_memory_cells_from_peripheral_blood_1__H3K4me3	7.61248e-08	2.75707e-08	0.00288056	0.064027	Primary_T_helper_memory_cells_from_peripheral_blood_1	H3K4me3	No	Blood or Immune	2.90349
	Primary_T_helper_memory_cells_from_peripheral_blood_2__H3K27ac	2.54593e-08	1.29742e-08	0.024864	0.213307	Primary_T_helper_memory_cells_from_peripheral_blood_2	H3K27ac	No	Blood or Immune	0.260688
	Primary_T_helper_memory_cells_from_peripheral_blood_2__H3K36me3	4.56532e-09	1.66517e-08	0.391979	0.999861	Primary_T_helper_memory_cells_from_peripheral_blood_2	H3K36me3	No	Blood or Immune	-0.829178
	Primary_T_helper_memory_cells_from_peripheral_blood_2__H3K4me1	2.76303e-08	6.83523e-09	2.64611e-05	0.0121144	Primary_T_helper_memory_cells_from_peripheral_blood_2	H3K4me1	No	Blood or Immune	0.373931
	Primary_T_helper_memory_cells_from_peripheral_blood_2__H3K4me3	7.35598e-08	2.80955e-08	0.00441964	0.0781045	Primary_T_helper_memory_cells_from_peripheral_blood_2	H3K4me3	No	Blood or Immune	2.7697
	Primary_T_helper_naive_cells_from_peripheral_blood_1__H3K27ac	6.31236e-08	1.99827e-08	0.000791813	0.0322664	Primary_T_helper_naive_cells_from_peripheral_blood_1	H3K27ac	No	Blood or Immune	2.22532
	Primary_T_helper_naive_cells_from_peripheral_blood_1__H3K36me3	9.79747e-09	1.10971e-08	0.188649	0.734473	Primary_T_helper_naive_cells_from_peripheral_blood_1	H3K36me3	No	Blood or Immune	-0.55626
	Primary_T_helper_naive_cells_from_peripheral_blood_1__H3K4me1	2.17521e-08	8.13264e-09	0.00374024	0.077679	Primary_T_helper_naive_cells_from_peripheral_blood_1	H3K4me1	No	Blood or Immune	0.0673131
	Primary_T_helper_naive_cells_from_peripheral_blood_1__H3K4me3	5.08212e-08	2.87717e-08	0.0386678	0.278067	Primary_T_helper_naive_cells_from_peripheral_blood_1	H3K4me3	No	Blood or Immune	1.58361
	Primary_T_helper_naive_cells_from_peripheral_blood_2__H3K27ac	1.82372e-08	1.13197e-08	0.0535789	0.331646	Primary_T_helper_naive_cells_from_peripheral_blood_2	H3K27ac	No	Blood or Immune	-0.11603
	Primary_T_helper_naive_cells_from_peripheral_blood_2__H3K36me3	1.33538e-08	8.45712e-09	0.0571684	0.336068	Primary_T_helper_naive_cells_from_peripheral_blood_2	H3K36me3	No	Blood or Immune	-0.370757
	Primary_T_helper_naive_cells_from_peripheral_blood_2__H3K4me1	1.24496e-08	7.16896e-09	0.0412287	0.278796	Primary_T_helper_naive_cells_from_peripheral_blood_2	H3K4me1	No	Blood or Immune	-0.417918
	Primary_T_helper_naive_cells_from_peripheral_blood_2__H3K4me3	4.38436e-08	2.43772e-08	0.0360449	0.263074	Primary_T_helper_naive_cells_from_peripheral_blood_2	H3K4me3	No	Blood or Immune	1.21965
	Primary_T_helper_naive_cells_from_peripheral_blood__H3K9ac	5.18948e-08	2.22658e-08	0.00988461	0.117892	Primary_T_helper_naive_cells_from_peripheral_blood	H3K9ac	No	Blood or Immune	1.63962
	Primary_T_killer_memory_cells_from_peripheral_blood__H3K27ac	3.09153e-09	1.917e-08	0.435941	0.999861	Primary_T_killer_memory_cells_from_peripheral_blood	H3K27ac	No	Blood or Immune	-0.906054
	Primary_T_killer_memory_cells_from_peripheral_blood__H3K36me3	1.11975e-08	1.47569e-08	0.223987	0.799486	Primary_T_killer_memory_cells_from_peripheral_blood	H3K36me3	No	Blood or Immune	-0.48323
	Primary_T_killer_memory_cells_from_peripheral_blood__H3K4me1	3.02967e-08	8.74358e-09	0.000265093	0.0144034	Primary_T_killer_memory_cells_from_peripheral_blood	H3K4me1	No	Blood or Immune	0.513017
	Primary_T_killer_memory_cells_from_peripheral_blood__H3K4me3	5.56769e-08	3.05271e-08	0.0340871	0.25842	Primary_T_killer_memory_cells_from_peripheral_blood	H3K4me3	No	Blood or Immune	1.8369
	Primary_T_killer_naive_cells_from_peripheral_blood__H3K27ac	4.35909e-08	2.02783e-08	0.015792	0.168248	Primary_T_killer_naive_cells_from_peripheral_blood	H3K27ac	No	Blood or Immune	1.20647
	Primary_T_killer_naive_cells_from_peripheral_blood__H3K36me3	1.46672e-08	1.35115e-08	0.138842	0.59038	Primary_T_killer_naive_cells_from_peripheral_blood	H3K36me3	No	Blood or Immune	-0.302246
	Primary_T_killer_naive_cells_from_peripheral_blood__H3K4me1	1.68812e-08	7.96408e-09	0.0170173	0.168248	Primary_T_killer_naive_cells_from_peripheral_blood	H3K4me1	No	Blood or Immune	-0.186762
	Primary_T_killer_naive_cells_from_peripheral_blood__H3K4me3	6.20118e-08	3.62668e-08	0.0436444	0.287818	Primary_T_killer_naive_cells_from_peripheral_blood	H3K4me3	No	Blood or Immune	2.16733
	Primary_T_killer_naive_cells_from_peripheral_blood__H3K9ac	5.49652e-08	2.87862e-08	0.0281034	0.229042	Primary_T_killer_naive_cells_from_peripheral_blood	H3K9ac	No	Blood or Immune	1.79977
	Primary_T_regulatory_cells_from_peripheral_blood__H3K27ac	2.61792e-08	1.0023e-08	0.00450184	0.0781045	Primary_T_regulatory_cells_from_peripheral_blood	H3K27ac	No	Blood or Immune	0.298243
	Primary_T_regulatory_cells_from_peripheral_blood__H3K36me3	1.92047e-08	7.53164e-09	0.00538817	0.0878271	Primary_T_regulatory_cells_from_peripheral_blood	H3K36me3	No	Blood or Immune	-0.0655619
	Primary_T_regulatory_cells_from_peripheral_blood__H3K4me1	3.32582e-08	9.52625e-09	0.000240415	0.0144034	Primary_T_regulatory_cells_from_peripheral_blood	H3K4me1	No	Blood or Immune	0.667494
	Primary_T_regulatory_cells_from_peripheral_blood__H3K4me3	6.08383e-08	2.45727e-08	0.006646	0.0966528	Primary_T_regulatory_cells_from_peripheral_blood	H3K4me3	No	Blood or Immune	2.10612
	Primary_hematopoietic_stem_cells_G-CSF-mobilized_Female__DNase	3.55306e-08	2.02281e-08	0.0395016	0.278796	Primary_hematopoietic_stem_cells_G-CSF-mobilized_Female	DNase	No	Blood or Immune	0.786027
	Primary_hematopoietic_stem_cells_G-CSF-mobilized_Female__H3K27ac	4.70486e-09	1.33241e-08	0.362004	0.999861	Primary_hematopoietic_stem_cells_G-CSF-mobilized_Female	H3K27ac	No	Blood or Immune	-0.8219
	Primary_hematopoietic_stem_cells_G-CSF-mobilized_Female__H3K36me3	2.15238e-09	7.05782e-09	0.380197	0.999861	Primary_hematopoietic_stem_cells_G-CSF-mobilized_Female	H3K36me3	No	Blood or Immune	-0.955041
	Primary_hematopoietic_stem_cells_G-CSF-mobilized_Female__H3K4me1	9.75758e-09	6.21779e-09	0.058289	0.336068	Primary_hematopoietic_stem_cells_G-CSF-mobilized_Female	H3K4me1	No	Blood or Immune	-0.55834
	Primary_hematopoietic_stem_cells_G-CSF-mobilized_Female__H3K4me3	9.95772e-10	2.60025e-08	0.484726	0.999861	Primary_hematopoietic_stem_cells_G-CSF-mobilized_Female	H3K4me3	No	Blood or Immune	-1.01537
	Primary_hematopoietic_stem_cells_G-CSF-mobilized_Male__DNase	3.4052e-08	2.81803e-08	0.113454	0.504354	Primary_hematopoietic_stem_cells_G-CSF-mobilized_Male	DNase	No	Blood or Immune	0.708901
	Primary_hematopoietic_stem_cells_G-CSF-mobilized_Male__H3K36me3	-1.05207e-09	6.35249e-09	0.56577	0.999861	Primary_hematopoietic_stem_cells_G-CSF-mobilized_Male	H3K36me3	No	Blood or Immune	-1.01244
	Primary_hematopoietic_stem_cells_G-CSF-mobilized_Male__H3K4me1	6.95795e-09	7.04582e-09	0.161692	0.663006	Primary_hematopoietic_stem_cells_G-CSF-mobilized_Male	H3K4me1	No	Blood or Immune	-0.704374
	Primary_hematopoietic_stem_cells_G-CSF-mobilized_Male__H3K4me3	9.92261e-09	1.80965e-08	0.291737	0.914483	Primary_hematopoietic_stem_cells_G-CSF-mobilized_Male	H3K4me3	No	Blood or Immune	-0.549732
	Primary_hematopoietic_stem_cells__H3K36me3	-2.443e-08	1.62516e-08	0.933611	0.999861	Primary_hematopoietic_stem_cells	H3K36me3	No	Blood or Immune	0.207
	Primary_hematopoietic_stem_cells__H3K4me1	2.25669e-08	1.43176e-08	0.0574943	0.336068	Primary_hematopoietic_stem_cells	H3K4me1	No	Blood or Immune	0.109815
	Primary_hematopoietic_stem_cells__H3K4me3	2.43275e-10	4.42518e-08	0.497807	0.999861	Primary_hematopoietic_stem_cells	H3K4me3	No	Blood or Immune	-1.05462
	Primary_hematopoietic_stem_cells_short_term_culture__H3K36me3	3.46777e-09	8.38757e-09	0.339642	0.999861	Primary_hematopoietic_stem_cells_short_term_culture	H3K36me3	No	Blood or Immune	-0.886428
	Primary_hematopoietic_stem_cells_short_term_culture__H3K4me1	1.78627e-08	9.49363e-09	0.029949	0.232461	Primary_hematopoietic_stem_cells_short_term_culture	H3K4me1	No	Blood or Immune	-0.135565
	Primary_hematopoietic_stem_cells_short_term_culture__H3K4me3	2.96393e-08	3.27736e-08	0.182901	0.721277	Primary_hematopoietic_stem_cells_short_term_culture	H3K4me3	No	Blood or Immune	0.478726
	Primary_monocytes_from_peripheral_blood__DNase	1.51791e-08	2.16972e-08	0.242092	0.852658	Primary_monocytes_from_peripheral_blood	DNase	No	Blood or Immune	-0.275544
	Primary_monocytes_from_peripheral_blood__H3K27ac	-1.44939e-08	1.31187e-08	0.865383	0.999861	Primary_monocytes_from_peripheral_blood	H3K27ac	No	Blood or Immune	-0.311284
	Primary_monocytes_from_peripheral_blood__H3K36me3	-1.9775e-09	5.2027e-09	0.648061	0.999861	Primary_monocytes_from_peripheral_blood	H3K36me3	No	Blood or Immune	-0.964163
	Primary_monocytes_from_peripheral_blood__H3K4me1	4.1052e-10	6.82685e-09	0.476025	0.999861	Primary_monocytes_from_peripheral_blood	H3K4me1	No	Blood or Immune	-1.0459
	Primary_monocytes_from_peripheral_blood__H3K4me3	-3.34229e-08	3.17705e-08	0.853603	0.999861	Primary_monocytes_from_peripheral_blood	H3K4me3	No	Blood or Immune	0.676086
	Primary_mononuclear_cells_from_peripheral_blood__H3K27ac	5.53516e-08	2.74902e-08	0.0220307	0.1995	Primary_mononuclear_cells_from_peripheral_blood	H3K27ac	No	Blood or Immune	1.81993
	Primary_mononuclear_cells_from_peripheral_blood__H3K36me3	1.59886e-08	7.84417e-09	0.020761	0.19155	Primary_mononuclear_cells_from_peripheral_blood	H3K36me3	No	Blood or Immune	-0.233319
	Primary_mononuclear_cells_from_peripheral_blood__H3K4me1	6.34267e-08	2.3771e-08	0.00381247	0.077679	Primary_mononuclear_cells_from_peripheral_blood	H3K4me1	No	Blood or Immune	2.24114
	Primary_mononuclear_cells_from_peripheral_blood__H3K4me3	5.95634e-08	3.77574e-08	0.0573369	0.336068	Primary_mononuclear_cells_from_peripheral_blood	H3K4me3	No	Blood or Immune	2.03962
	Primary_mononuclear_cells_from_peripheral_blood__H3K9ac	6.94073e-08	1.97304e-08	0.000217582	0.0144034	Primary_mononuclear_cells_from_peripheral_blood	H3K9ac	No	Blood or Immune	2.5531
	Primary_neutrophils_from_peripheral_blood__H3K36me3	5.18567e-09	5.5867e-09	0.176647	0.704215	Primary_neutrophils_from_peripheral_blood	H3K36me3	No	Blood or Immune	-0.796819
	Primary_neutrophils_from_peripheral_blood__H3K4me1	4.03031e-09	6.66881e-09	0.272805	0.896003	Primary_neutrophils_from_peripheral_blood	H3K4me1	No	Blood or Immune	-0.857085
	Primary_neutrophils_from_peripheral_blood__H3K4me3	1.18205e-08	2.13465e-08	0.289877	0.914483	Primary_neutrophils_from_peripheral_blood	H3K4me3	No	Blood or Immune	-0.450735
	Spleen_ENTEX__H3K27ac	2.11819e-08	8.90275e-09	0.00867392	0.113833	Spleen	H3K27ac	Yes	Blood or Immune	0.0375718
	Spleen_ENTEX__H3K36me3	1.42127e-08	5.4619e-09	0.00463197	0.0781045	Spleen	H3K36me3	Yes	Blood or Immune	-0.325953
	Spleen_ENTEX__H3K4me1	9.40546e-08	2.65618e-08	0.00019933	0.0144034	Spleen	H3K4me1	Yes	Blood or Immune	3.83874
	Spleen_ENTEX__H3K4me3	3.51942e-08	1.23569e-08	0.00219882	0.056901	Spleen	H3K4me3	Yes	Blood or Immune	0.76848
	Spleen__H3K27ac	4.46678e-08	2.62058e-08	0.0441438	0.287818	Spleen	H3K27ac	No	Blood or Immune	1.26264
	Spleen__H3K36me3	4.56898e-09	1.44695e-08	0.37609	0.999861	Spleen	H3K36me3	No	Blood or Immune	-0.828987
	Spleen__H3K4me1	1.13928e-08	1.76545e-08	0.259361	0.876471	Spleen	H3K4me1	No	Blood or Immune	-0.473047
	Spleen__H3K4me3	-5.46826e-09	2.41236e-08	0.589663	0.999861	Spleen	H3K4me3	No	Blood or Immune	-0.782079
	Thymus__H3K27ac	5.9299e-08	2.4098e-08	0.00693253	0.0966528	Thymus	H3K27ac	No	Blood or Immune	2.02583
	Thymus__H3K36me3	-3.58657e-09	1.43148e-08	0.598919	0.999861	Thymus	H3K36me3	No	Blood or Immune	-0.880232
	Thymus__H3K4me1	3.03731e-08	1.74708e-08	0.0410607	0.278796	Thymus	H3K4me1	No	Blood or Immune	0.517001
	Thymus__H3K4me3	6.83002e-08	3.94299e-08	0.0416199	0.278796	Thymus	H3K4me3	No	Blood or Immune	2.49535
	Brain_Angular_Gyrus__H3K27ac	-1.36417e-08	8.77396e-09	0.940003	0.999861	Brain_Angular_Gyrus	H3K27ac	No	Central Nervous System	-0.355737
	Brain_Angular_Gyrus__H3K36me3	-1.04567e-08	1.25514e-08	0.797609	0.999861	Brain_Angular_Gyrus	H3K36me3	No	Central Nervous System	-0.521872
	Brain_Angular_Gyrus__H3K4me1	-1.97922e-08	1.00872e-08	0.975126	0.999861	Brain_Angular_Gyrus	H3K4me1	No	Central Nervous System	-0.034915
	Brain_Angular_Gyrus__H3K4me3	-6.80278e-08	2.86816e-08	0.99115	0.999861	Brain_Angular_Gyrus	H3K4me3	No	Central Nervous System	2.48114
	Brain_Angular_Gyrus__H3K9ac	-3.40695e-09	1.80894e-08	0.574695	0.999861	Brain_Angular_Gyrus	H3K9ac	No	Central Nervous System	-0.889601
	Brain_Anterior_Caudate__H3K27ac	-1.23435e-08	7.87527e-09	0.941487	0.999861	Brain_Anterior_Caudate	H3K27ac	No	Central Nervous System	-0.423453
	Brain_Anterior_Caudate__H3K36me3	-2.86289e-08	1.09453e-08	0.995547	0.999861	Brain_Anterior_Caudate	H3K36me3	No	Central Nervous System	0.426021
	Brain_Anterior_Caudate__H3K4me1	-2.16472e-08	8.60921e-09	0.994039	0.999861	Brain_Anterior_Caudate	H3K4me1	No	Central Nervous System	0.0618458
	Brain_Anterior_Caudate__H3K4me3	-6.88184e-08	2.08038e-08	0.99953	0.999861	Brain_Anterior_Caudate	H3K4me3	No	Central Nervous System	2.52238
	Brain_Anterior_Caudate__H3K9ac	-2.19846e-08	1.73747e-08	0.897121	0.999861	Brain_Anterior_Caudate	H3K9ac	No	Central Nervous System	0.0794408
	Brain_Cingulate_Gyrus__H3K27ac	-9.22397e-09	7.75843e-09	0.88276	0.999861	Brain_Cingulate_Gyrus	H3K27ac	No	Central Nervous System	-0.586174
	Brain_Cingulate_Gyrus__H3K36me3	-2.42065e-08	1.14788e-08	0.982519	0.999861	Brain_Cingulate_Gyrus	H3K36me3	No	Central Nervous System	0.19534
	Brain_Cingulate_Gyrus__H3K4me1	-1.99647e-08	8.24476e-09	0.992272	0.999861	Brain_Cingulate_Gyrus	H3K4me1	No	Central Nervous System	-0.0259181
	Brain_Cingulate_Gyrus__H3K4me3	-5.87047e-08	2.65281e-08	0.986548	0.999861	Brain_Cingulate_Gyrus	H3K4me3	No	Central Nervous System	1.99483
	Brain_Cingulate_Gyrus__H3K9ac	-9.02581e-09	2.29862e-08	0.652716	0.999861	Brain_Cingulate_Gyrus	H3K9ac	No	Central Nervous System	-0.596511
	Brain_Dorsolateral_Prefrontal_Cortex__H3K27ac	-1.50483e-08	8.9044e-09	0.954484	0.999861	Brain_Dorsolateral_Prefrontal_Cortex	H3K27ac	No	Central Nervous System	-0.282369
	Brain_Dorsolateral_Prefrontal_Cortex__H3K36me3	-1.14025e-08	1.3022e-08	0.809386	0.999861	Brain_Dorsolateral_Prefrontal_Cortex	H3K36me3	No	Central Nervous System	-0.472537
	Brain_Dorsolateral_Prefrontal_Cortex__H3K4me1	-3.57054e-08	1.20304e-08	0.998501	0.999861	Brain_Dorsolateral_Prefrontal_Cortex	H3K4me1	No	Central Nervous System	0.795146
	Brain_Dorsolateral_Prefrontal_Cortex__H3K4me3	-7.63834e-08	2.78935e-08	0.996913	0.999861	Brain_Dorsolateral_Prefrontal_Cortex	H3K4me3	No	Central Nervous System	2.91698
	Brain_Dorsolateral_Prefrontal_Cortex__H3K9ac	-1.82537e-08	2.19621e-08	0.797054	0.999861	Brain_Dorsolateral_Prefrontal_Cortex	H3K9ac	No	Central Nervous System	-0.115169
	Brain_Germinal_Matrix__H3K36me3	-2.57634e-08	1.18761e-08	0.984972	0.999861	Brain_Germinal_Matrix	H3K36me3	No	Central Nervous System	0.276553
	Brain_Germinal_Matrix__H3K4me1	-2.93414e-08	1.56604e-08	0.969508	0.999861	Brain_Germinal_Matrix	H3K4me1	No	Central Nervous System	0.463188
	Brain_Germinal_Matrix__H3K4me3	-3.35532e-08	2.79669e-08	0.884881	0.999861	Brain_Germinal_Matrix	H3K4me3	No	Central Nervous System	0.68288
	Brain_Hippocampus_Middle__H3K27ac	-8.24586e-09	6.84941e-09	0.885682	0.999861	Brain_Hippocampus_Middle	H3K27ac	No	Central Nervous System	-0.637194
	Brain_Hippocampus_Middle__H3K36me3	-9.46612e-09	1.11374e-08	0.802321	0.999861	Brain_Hippocampus_Middle	H3K36me3	No	Central Nervous System	-0.573544
	Brain_Hippocampus_Middle__H3K4me1	-1.28971e-08	6.40893e-09	0.977909	0.999861	Brain_Hippocampus_Middle	H3K4me1	No	Central Nervous System	-0.394579
	Brain_Hippocampus_Middle__H3K4me3	-5.47853e-08	1.787e-08	0.998914	0.999861	Brain_Hippocampus_Middle	H3K4me3	No	Central Nervous System	1.79038
	Brain_Inferior_Temporal_Lobe__H3K27ac	-1.25998e-08	6.66385e-09	0.970672	0.999861	Brain_Inferior_Temporal_Lobe	H3K27ac	No	Central Nervous System	-0.410085
	Brain_Inferior_Temporal_Lobe__H3K36me3	-2.09384e-08	1.0624e-08	0.97563	0.999861	Brain_Inferior_Temporal_Lobe	H3K36me3	No	Central Nervous System	0.0248705
	Brain_Inferior_Temporal_Lobe__H3K4me1	-1.93441e-08	1.14582e-08	0.954316	0.999861	Brain_Inferior_Temporal_Lobe	H3K4me1	No	Central Nervous System	-0.0582889
	Brain_Inferior_Temporal_Lobe__H3K4me3	-6.47269e-08	2.41132e-08	0.996366	0.999861	Brain_Inferior_Temporal_Lobe	H3K4me3	No	Central Nervous System	2.30896
	Brain_Inferior_Temporal_Lobe__H3K9ac	-9.03886e-09	1.84366e-08	0.688027	0.999861	Brain_Inferior_Temporal_Lobe	H3K9ac	No	Central Nervous System	-0.59583
	Brain_Substantia_Nigra__H3K27ac	-7.23e-09	6.15259e-09	0.880026	0.999861	Brain_Substantia_Nigra	H3K27ac	No	Central Nervous System	-0.690184
	Brain_Substantia_Nigra__H3K36me3	-1.93131e-08	1.86047e-08	0.850383	0.999861	Brain_Substantia_Nigra	H3K36me3	No	Central Nervous System	-0.0599052
	Brain_Substantia_Nigra__H3K4me1	-1.48912e-08	7.46258e-09	0.977003	0.999861	Brain_Substantia_Nigra	H3K4me1	No	Central Nervous System	-0.290561
	Brain_Substantia_Nigra__H3K4me3	-6.08034e-08	2.18399e-08	0.997316	0.999861	Brain_Substantia_Nigra	H3K4me3	No	Central Nervous System	2.1043
	Brain_Substantia_Nigra__H3K9ac	-1.63062e-08	1.84502e-08	0.811597	0.999861	Brain_Substantia_Nigra	H3K9ac	No	Central Nervous System	-0.216753
	Cortex_derived_primary_cultured_neurospheres__H3K36me3	-1.88519e-08	1.09988e-08	0.956735	0.999861	Cortex_derived_primary_cultured_neurospheres	H3K36me3	No	Central Nervous System	-0.0839624
	Cortex_derived_primary_cultured_neurospheres__H3K4me1	-2.32462e-08	8.22257e-09	0.997652	0.999861	Cortex_derived_primary_cultured_neurospheres	H3K4me1	No	Central Nervous System	0.145251
	Cortex_derived_primary_cultured_neurospheres__H3K4me3	-3.85493e-08	4.26942e-08	0.816715	0.999861	Cortex_derived_primary_cultured_neurospheres	H3K4me3	No	Central Nervous System	0.943489
	Fetal_Brain_Female__DNase	-3.54724e-08	1.52512e-08	0.989987	0.999861	Fetal_Brain_Female	DNase	No	Central Nervous System	0.78299
	Fetal_Brain_Female__H3K36me3	-1.90921e-08	8.93881e-09	0.983655	0.999861	Fetal_Brain_Female	H3K36me3	No	Central Nervous System	-0.0714337
	Fetal_Brain_Female__H3K4me1	-2.7542e-08	1.07122e-08	0.994931	0.999861	Fetal_Brain_Female	H3K4me1	No	Central Nervous System	0.369327
	Fetal_Brain_Female__H3K4me3	-3.96183e-08	2.44168e-08	0.947661	0.999861	Fetal_Brain_Female	H3K4me3	No	Central Nervous System	0.999248
	Fetal_Brain_Male__DNase	-3.89464e-08	1.61831e-08	0.991949	0.999861	Fetal_Brain_Male	DNase	No	Central Nervous System	0.964202
	Fetal_Brain_Male__H3K36me3	-1.83597e-08	2.96465e-08	0.732137	0.999861	Fetal_Brain_Male	H3K36me3	No	Central Nervous System	-0.109639
	Fetal_Brain_Male__H3K4me1	-2.04285e-08	6.456e-09	0.999223	0.999861	Fetal_Brain_Male	H3K4me1	No	Central Nervous System	-0.00172817
	Fetal_Brain_Male__H3K4me3	-1.98687e-08	5.1909e-08	0.649051	0.999861	Fetal_Brain_Male	H3K4me3	No	Central Nervous System	-0.0309249
	Ganglion_Eminence_derived_primary_cultured_neurospheres__H3K36me3	-1.62019e-08	8.43116e-09	0.972676	0.999861	Ganglion_Eminence_derived_primary_cultured_neurospheres	H3K36me3	No	Central Nervous System	-0.222193
	Ganglion_Eminence_derived_primary_cultured_neurospheres__H3K4me1	-3.06301e-08	1.09822e-08	0.997357	0.999861	Ganglion_Eminence_derived_primary_cultured_neurospheres	H3K4me1	No	Central Nervous System	0.530406
	Ganglion_Eminence_derived_primary_cultured_neurospheres__H3K4me3	-1.91015e-08	2.50961e-08	0.776711	0.999861	Ganglion_Eminence_derived_primary_cultured_neurospheres	H3K4me3	No	Central Nervous System	-0.0709454
	Adipose_Nuclei__H3K27ac	-3.12543e-10	5.4261e-09	0.522966	0.999861	Adipose_Nuclei	H3K27ac	No	Adipose	-1.05101
	Adipose_Nuclei__H3K36me3	6.96363e-09	8.34681e-09	0.20206	0.771932	Adipose_Nuclei	H3K36me3	No	Adipose	-0.704078
	Adipose_Nuclei__H3K4me1	-5.68685e-11	7.79174e-09	0.502912	0.999861	Adipose_Nuclei	H3K4me1	No	Adipose	-1.06435
	Adipose_Nuclei__H3K4me3	-3.31646e-08	1.69031e-08	0.975121	0.999861	Adipose_Nuclei	H3K4me3	No	Adipose	0.662612
	Adipose_Nuclei__H3K9ac	2.08096e-08	2.03923e-08	0.153755	0.637171	Adipose_Nuclei	H3K9ac	No	Adipose	0.0181507
	Liver__H3K27ac	-9.86511e-09	5.64905e-09	0.959623	0.999861	Liver	H3K27ac	No	Liver	-0.552732
	Liver__H3K36me3	-3.39059e-09	5.5412e-09	0.729694	0.999861	Liver	H3K36me3	No	Liver	-0.890454
	Liver__H3K4me1	-7.90975e-09	5.2411e-09	0.934373	0.999861	Liver	H3K4me1	No	Liver	-0.654727
	Liver__H3K4me3	-2.90505e-08	1.1337e-08	0.994803	0.999861	Liver	H3K4me3	No	Liver	0.448013
	Liver__H3K9ac	-7.62187e-09	1.15483e-08	0.745374	0.999861	Liver	H3K9ac	No	Liver	-0.669743
	liver_ENTEX__H3K27ac	-5.78441e-09	5.14564e-09	0.869523	0.999861	liver	H3K27ac	Yes	Liver	-0.765588
	liver_ENTEX__H3K36me3	-1.11957e-08	9.65814e-09	0.876813	0.999861	liver	H3K36me3	Yes	Liver	-0.483323
	liver_ENTEX__H3K4me1	-2.55056e-09	2.42326e-08	0.541912	0.999861	liver	H3K4me1	Yes	Liver	-0.934272
	liver_ENTEX__H3K4me3	-7.96848e-09	1.45303e-08	0.708292	0.999861	liver	H3K4me3	Yes	Liver	-0.651663
	Pancreas_ENTEX__H3K27ac	-7.65073e-09	5.71995e-09	0.909479	0.999861	Pancreas	H3K27ac	Yes	Pancreas	-0.668238
	Pancreas_ENTEX__H3K36me3	-7.64746e-09	8.96384e-09	0.803211	0.999861	Pancreas	H3K36me3	Yes	Pancreas	-0.668408
	Pancreas_ENTEX__H3K4me1	-3.23152e-09	4.79693e-09	0.749738	0.999861	Pancreas	H3K4me1	Yes	Pancreas	-0.898752
	Pancreas_ENTEX__H3K4me3	-2.5962e-09	2.12479e-08	0.548624	0.999861	Pancreas	H3K4me3	Yes	Pancreas	-0.931891
	Pancreas__DNase	1.51235e-08	1.97331e-08	0.221718	0.797331	Pancreas	DNase	No	Pancreas	-0.278443
	Pancreas__H3K27ac	-2.12729e-08	1.76642e-08	0.885763	0.999861	Pancreas	H3K27ac	No	Pancreas	0.0423198
	Pancreas__H3K36me3	-1.47846e-08	1.11818e-08	0.906951	0.999861	Pancreas	H3K36me3	No	Pancreas	-0.29612
	Pancreas__H3K4me1	-1.78399e-08	1.09426e-08	0.948483	0.999861	Pancreas	H3K4me1	No	Pancreas	-0.136753
	Pancreas__H3K4me3	2.12411e-08	3.51838e-08	0.273015	0.896003	Pancreas	H3K4me3	No	Pancreas	0.0406629
	Pancreatic_Islets__H3K27ac	-2.91633e-08	1.79311e-08	0.948069	0.999861	Pancreatic_Islets	H3K27ac	No	Pancreas	0.453896
	Pancreatic_Islets__H3K36me3	-5.53604e-09	1.61687e-08	0.633972	0.999861	Pancreatic_Islets	H3K36me3	No	Pancreas	-0.778544
	Pancreatic_Islets__H3K4me1	-6.10248e-09	6.94081e-09	0.810358	0.999861	Pancreatic_Islets	H3K4me1	No	Pancreas	-0.748997
	Pancreatic_Islets__H3K4me3	-2.4648e-08	3.3555e-08	0.768695	0.999861	Pancreatic_Islets	H3K4me3	No	Pancreas	0.218372
	Pancreatic_Islets__H3K9ac	3.50367e-09	3.20172e-08	0.45643	0.999861	Pancreatic_Islets	H3K9ac	No	Pancreas	-0.884556
	Aorta_ENTEX__H3K27ac	-2.64813e-09	3.65715e-09	0.765497	0.999861	Aorta	H3K27ac	Yes	Cardiovascular	-0.929182
	Aorta_ENTEX__H3K36me3	-5.08497e-09	5.92983e-09	0.804423	0.999861	Aorta	H3K36me3	Yes	Cardiovascular	-0.802072
	Aorta_ENTEX__H3K4me1	3.76753e-10	3.57849e-09	0.458076	0.999861	Aorta	H3K4me1	Yes	Cardiovascular	-1.04766
	Aorta_ENTEX__H3K4me3	-1.47987e-08	9.39517e-09	0.942388	0.999861	Aorta	H3K4me3	Yes	Cardiovascular	-0.295386
	Aorta__H3K27ac	-1.55899e-08	8.63901e-09	0.964431	0.999861	Aorta	H3K27ac	No	Cardiovascular	-0.254116
	Aorta__H3K36me3	-4.41043e-08	2.24156e-08	0.975441	0.999861	Aorta	H3K36me3	No	Cardiovascular	1.23325
	Aorta__H3K4me1	-1.93916e-08	1.55811e-08	0.893354	0.999861	Aorta	H3K4me1	No	Cardiovascular	-0.0558112
	Aorta__H3K4me3	-6.49877e-08	2.73436e-08	0.991266	0.999861	Aorta	H3K4me3	No	Cardiovascular	2.32256
	Artery-Coronary_ENTEX__H3K27ac	-1.09139e-08	5.77721e-09	0.970562	0.999861	Artery-Coronary	H3K27ac	Yes	Cardiovascular	-0.498026
	Artery-Coronary_ENTEX__H3K4me3	-3.32097e-08	1.33766e-08	0.99348	0.999861	Artery-Coronary	H3K4me3	Yes	Cardiovascular	0.664965
	Artery-Tibial_ENTEX__H3K36me3	-1.26936e-08	7.52703e-09	0.954141	0.999861	Artery-Tibial	H3K36me3	Yes	Cardiovascular	-0.405193
	Artery-Tibial_ENTEX__H3K4me1	-2.08206e-09	1.92391e-08	0.54309	0.999861	Artery-Tibial	H3K4me1	Yes	Cardiovascular	-0.958709
	Fetal_Heart__DNase	-1.2771e-08	1.03236e-08	0.891969	0.999861	Fetal_Heart	DNase	No	Cardiovascular	-0.401157
	Fetal_Heart__H3K36me3	-1.87901e-08	2.10245e-08	0.814266	0.999861	Fetal_Heart	H3K36me3	No	Cardiovascular	-0.0871863
	Fetal_Heart__H3K4me1	-9.62639e-09	5.46406e-09	0.960945	0.999861	Fetal_Heart	H3K4me1	No	Cardiovascular	-0.565184
	Fetal_Heart__H3K4me3	-1.78552e-10	1.63979e-08	0.504344	0.999861	Fetal_Heart	H3K4me3	No	Cardiovascular	-1.058
	Fetal_Heart__H3K9ac	-1.90112e-08	1.06241e-08	0.963229	0.999861	Fetal_Heart	H3K9ac	No	Cardiovascular	-0.0756526
	Heart-Atrial_ENTEX__H3K27ac	-8.91059e-09	5.67217e-09	0.941901	0.999861	Heart-Atrial	H3K27ac	Yes	Cardiovascular	-0.602521
	Heart-Atrial_ENTEX__H3K36me3	-1.92682e-08	7.11645e-09	0.996611	0.999861	Heart-Atrial	H3K36me3	Yes	Cardiovascular	-0.0622517
	Heart-Atrial_ENTEX__H3K4me1	-2.54487e-08	2.85175e-08	0.813908	0.999861	Heart-Atrial	H3K4me1	Yes	Cardiovascular	0.260137
	Heart-Atrial_ENTEX__H3K4me3	-1.98612e-08	2.81073e-08	0.760099	0.999861	Heart-Atrial	H3K4me3	Yes	Cardiovascular	-0.0313167
	Heart-LV_ENTEX__H3K27ac	-1.34499e-09	5.51622e-09	0.596317	0.999861	Heart-LV	H3K27ac	Yes	Cardiovascular	-0.997156
	Heart-LV_ENTEX__H3K36me3	1.93873e-08	1.73576e-08	0.13201	0.571266	Heart-LV	H3K36me3	Yes	Cardiovascular	-0.0560352
	Heart-LV_ENTEX__H3K4me1	-6.72558e-09	1.13534e-08	0.723203	0.999861	Heart-LV	H3K4me1	Yes	Cardiovascular	-0.716495
	Heart-LV_ENTEX__H3K4me3	-2.46216e-08	2.12026e-08	0.87723	0.999861	Heart-LV	H3K4me3	Yes	Cardiovascular	0.216992
	Left_Ventricle__H3K27ac	-1.19637e-08	8.35064e-09	0.924024	0.999861	Left_Ventricle	H3K27ac	No	Cardiovascular	-0.443265
	Left_Ventricle__H3K36me3	-2.14798e-08	9.7622e-09	0.986107	0.999861	Left_Ventricle	H3K36me3	No	Cardiovascular	0.0531116
	Left_Ventricle__H3K4me1	-2.31043e-08	1.07087e-08	0.984517	0.999861	Left_Ventricle	H3K4me1	No	Cardiovascular	0.137849
	Left_Ventricle__H3K4me3	-3.98063e-08	3.70823e-08	0.858467	0.999861	Left_Ventricle	H3K4me3	No	Cardiovascular	1.00905
	Right_Atrium__H3K27ac	-1.13553e-08	1.16648e-08	0.834841	0.999861	Right_Atrium	H3K27ac	No	Cardiovascular	-0.474999
	Right_Atrium__H3K36me3	1.26805e-09	1.53307e-08	0.46704	0.999861	Right_Atrium	H3K36me3	No	Cardiovascular	-1.00117
	Right_Atrium__H3K4me1	-1.76554e-08	1.21115e-08	0.927544	0.999861	Right_Atrium	H3K4me1	No	Cardiovascular	-0.146377
	Right_Atrium__H3K4me3	-6.20755e-08	2.51179e-08	0.99327	0.999861	Right_Atrium	H3K4me3	No	Cardiovascular	2.17066
	Right_Ventricle__H3K27ac	-1.30494e-08	1.49882e-08	0.808027	0.999861	Right_Ventricle	H3K27ac	No	Cardiovascular	-0.386631
	Right_Ventricle__H3K36me3	-8.30053e-09	2.18998e-08	0.647665	0.999861	Right_Ventricle	H3K36me3	No	Cardiovascular	-0.634343
	Right_Ventricle__H3K4me1	-1.26838e-08	1.29532e-08	0.83626	0.999861	Right_Ventricle	H3K4me1	No	Cardiovascular	-0.405705
	Right_Ventricle__H3K4me3	-4.68324e-08	2.71166e-08	0.957923	0.999861	Right_Ventricle	H3K4me3	No	Cardiovascular	1.37555
	Colon-Sigm_ENTEX__H3K27ac	2.11921e-09	8.45537e-09	0.401048	0.999861	Colon-Sigm	H3K27ac	Yes	Digestive	-0.956772
	Colon-Sigm_ENTEX__H3K36me3	-1.69049e-08	1.08402e-08	0.940557	0.999861	Colon-Sigm	H3K36me3	Yes	Digestive	-0.185522
	Colon-Sigm_ENTEX__H3K4me1	4.2693e-08	3.41004e-08	0.105289	0.481179	Colon-Sigm	H3K4me1	Yes	Digestive	1.15963
	Colon-Sigm_ENTEX__H3K4me3	-1.93199e-08	4.5655e-08	0.663915	0.999861	Colon-Sigm	H3K4me3	Yes	Digestive	-0.0595534
	Colon-TV_ENTEX__H3K27ac	9.48972e-09	6.00472e-09	0.0570104	0.336068	Colon-TV	H3K27ac	Yes	Digestive	-0.572313
	Colon-TV_ENTEX__H3K36me3	-1.04689e-08	1.3256e-08	0.785162	0.999861	Colon-TV	H3K36me3	Yes	Digestive	-0.521239
	Colon-TV_ENTEX__H3K4me1	3.95806e-08	1.7656e-08	0.0124883	0.138791	Colon-TV	H3K4me1	Yes	Digestive	0.997283
	Colon-TV_ENTEX__H3K4me3	5.12612e-08	2.70459e-08	0.0290236	0.232461	Colon-TV	H3K4me3	Yes	Digestive	1.60656
	Colonic_Mucosa__H3K27ac	3.00278e-08	1.44263e-08	0.0186955	0.17581	Colonic_Mucosa	H3K27ac	No	Digestive	0.49899
	Colonic_Mucosa__H3K36me3	8.73784e-09	2.01244e-08	0.332075	0.999861	Colonic_Mucosa	H3K36me3	No	Digestive	-0.611532
	Colonic_Mucosa__H3K4me1	2.34073e-08	1.71537e-08	0.0861952	0.417321	Colonic_Mucosa	H3K4me1	No	Digestive	0.153651
	Colonic_Mucosa__H3K4me3	5.84955e-08	3.92956e-08	0.0682962	0.366998	Colonic_Mucosa	H3K4me3	No	Digestive	1.98392
	Colonic_Mucosa__H3K9ac	6.86203e-08	4.1075e-08	0.0473992	0.304024	Colonic_Mucosa	H3K9ac	No	Digestive	2.51205
	Duodenum_Mucosa__H3K36me3	-7.39687e-09	9.62238e-09	0.778969	0.999861	Duodenum_Mucosa	H3K36me3	No	Digestive	-0.681479
	Duodenum_Mucosa__H3K4me1	4.67855e-09	1.10516e-08	0.336024	0.999861	Duodenum_Mucosa	H3K4me1	No	Digestive	-0.823272
	Duodenum_Mucosa__H3K4me3	1.97148e-09	2.10014e-08	0.462605	0.999861	Duodenum_Mucosa	H3K4me3	No	Digestive	-0.964478
	Duodenum_Mucosa__H3K9ac	3.26455e-08	2.30919e-08	0.0787221	0.396857	Duodenum_Mucosa	H3K9ac	No	Digestive	0.635533
	Esoph-GJ_ENTEX__H3K27ac	2.86391e-09	7.78e-09	0.356395	0.999861	Esoph-GJ	H3K27ac	Yes	Digestive	-0.917927
	Esoph-GJ_ENTEX__H3K4me1	1.28934e-08	6.09699e-09	0.0172272	0.168248	Esoph-GJ	H3K4me1	Yes	Digestive	-0.394772
	Esoph-GJ_ENTEX__H3K4me3	1.00741e-08	2.55532e-08	0.346701	0.999861	Esoph-GJ	H3K4me3	Yes	Digestive	-0.541829
	Esoph-Mucosa_ENTEX__H3K27ac	2.89562e-08	1.24063e-08	0.00979819	0.117892	Esoph-Mucosa	H3K27ac	Yes	Digestive	0.443095
	Esoph-Mucosa_ENTEX__H3K36me3	-1.39976e-08	9.90373e-09	0.921227	0.999861	Esoph-Mucosa	H3K36me3	Yes	Digestive	-0.337172
	Esoph-Mucosa_ENTEX__H3K4me1	1.42553e-08	1.08516e-08	0.0944809	0.452952	Esoph-Mucosa	H3K4me1	Yes	Digestive	-0.323733
	Esoph-Mucosa_ENTEX__H3K4me3	5.14692e-08	2.23457e-08	0.0106304	0.123768	Esoph-Mucosa	H3K4me3	Yes	Digestive	1.61741
	Esoph-Muscularis_ENTEX__H3K27ac	8.29259e-09	7.31647e-09	0.12852	0.561128	Esoph-Muscularis	H3K27ac	Yes	Digestive	-0.634757
	Esoph-Muscularis_ENTEX__H3K36me3	1.10264e-08	1.34075e-08	0.205424	0.773463	Esoph-Muscularis	H3K36me3	Yes	Digestive	-0.492158
	Esoph-Muscularis_ENTEX__H3K4me1	4.38807e-11	6.17112e-09	0.497163	0.999861	Esoph-Muscularis	H3K4me1	Yes	Digestive	-1.06502
	Esoph-Muscularis_ENTEX__H3K4me3	2.68384e-08	2.89724e-08	0.177134	0.704215	Esoph-Muscularis	H3K4me3	Yes	Digestive	0.332626
	Esophagus__H3K27ac	3.38791e-08	2.77689e-08	0.111226	0.498984	Esophagus	H3K27ac	No	Digestive	0.69988
	Esophagus__H3K36me3	-2.05065e-08	1.16777e-08	0.96046	0.999861	Esophagus	H3K36me3	No	Digestive	0.00234459
	Esophagus__H3K4me1	1.57218e-08	1.93944e-08	0.208788	0.773463	Esophagus	H3K4me1	No	Digestive	-0.247239
	Esophagus__H3K4me3	9.70745e-08	5.59286e-08	0.0413097	0.278796	Esophagus	H3K4me3	No	Digestive	3.99627
	Fetal_Intestine_Large__DNase	-3.65611e-08	1.72977e-08	0.982727	0.999861	Fetal_Intestine_Large	DNase	No	Digestive	0.839781
	Fetal_Intestine_Large__H3K27ac	-1.39102e-08	8.9527e-09	0.939877	0.999861	Fetal_Intestine_Large	H3K27ac	No	Digestive	-0.341733
	Fetal_Intestine_Large__H3K36me3	-4.95936e-09	9.99439e-09	0.690128	0.999861	Fetal_Intestine_Large	H3K36me3	No	Digestive	-0.808625
	Fetal_Intestine_Large__H3K4me1	-1.06618e-08	7.46889e-09	0.923281	0.999861	Fetal_Intestine_Large	H3K4me1	No	Digestive	-0.511177
	Fetal_Intestine_Large__H3K4me3	-3.80948e-08	3.04838e-08	0.89429	0.999861	Fetal_Intestine_Large	H3K4me3	No	Digestive	0.919777
	Fetal_Intestine_Small__DNase	-2.29323e-08	2.34295e-08	0.836155	0.999861	Fetal_Intestine_Small	DNase	No	Digestive	0.128874
	Fetal_Intestine_Small__H3K27ac	-1.45324e-08	9.16344e-09	0.943621	0.999861	Fetal_Intestine_Small	H3K27ac	No	Digestive	-0.309276
	Fetal_Intestine_Small__H3K36me3	-5.73228e-09	5.44889e-09	0.853603	0.999861	Fetal_Intestine_Small	H3K36me3	No	Digestive	-0.768307
	Fetal_Intestine_Small__H3K4me1	-1.64458e-08	7.46168e-09	0.986239	0.999861	Fetal_Intestine_Small	H3K4me1	No	Digestive	-0.209471
	Fetal_Intestine_Small__H3K4me3	-1.75264e-08	3.00863e-08	0.719898	0.999861	Fetal_Intestine_Small	H3K4me3	No	Digestive	-0.153103
	Fetal_Stomach__DNase	-3.04e-08	2.04139e-08	0.93178	0.999861	Fetal_Stomach	DNase	No	Digestive	0.518403
	Fetal_Stomach__H3K27ac	1.68859e-09	1.18214e-08	0.443207	0.999861	Fetal_Stomach	H3K27ac	No	Digestive	-0.979234
	Fetal_Stomach__H3K36me3	3.02268e-09	8.80797e-09	0.365733	0.999861	Fetal_Stomach	H3K36me3	No	Digestive	-0.909645
	Fetal_Stomach__H3K4me1	-3.44733e-09	8.46758e-09	0.65804	0.999861	Fetal_Stomach	H3K4me1	No	Digestive	-0.887495
	Fetal_Stomach__H3K4me3	-2.22504e-08	3.78699e-08	0.721582	0.999861	Fetal_Stomach	H3K4me3	No	Digestive	0.0933053
	Gastric__DNase	-6.3621e-09	2.88219e-08	0.587352	0.999861	Gastric	DNase	No	Digestive	-0.735455
	Gastric__H3K27ac	-2.45814e-09	2.13233e-08	0.545888	0.999861	Gastric	H3K27ac	No	Digestive	-0.939093
	Gastric__H3K36me3	-1.26488e-08	1.35938e-08	0.82394	0.999861	Gastric	H3K36me3	No	Digestive	-0.407529
	Gastric__H3K4me1	-2.40684e-08	1.75726e-08	0.914602	0.999861	Gastric	H3K4me1	No	Digestive	0.188137
	Gastric__H3K4me3	5.10447e-08	2.8119e-08	0.0347382	0.25842	Gastric	H3K4me3	No	Digestive	1.59527
	Rectal_Mucosa_Donor_29__H3K27ac	2.34538e-08	1.09869e-08	0.0163921	0.168248	Rectal_Mucosa_Donor_29	H3K27ac	No	Digestive	0.15608
	Rectal_Mucosa_Donor_29__H3K36me3	2.0478e-08	1.64763e-08	0.106957	0.484278	Rectal_Mucosa_Donor_29	H3K36me3	No	Digestive	0.000855637
	Rectal_Mucosa_Donor_29__H3K4me1	1.0164e-08	1.32639e-08	0.221753	0.797331	Rectal_Mucosa_Donor_29	H3K4me1	No	Digestive	-0.537143
	Rectal_Mucosa_Donor_29__H3K4me3	7.70702e-10	2.04948e-08	0.485001	0.999861	Rectal_Mucosa_Donor_29	H3K4me3	No	Digestive	-1.02711
	Rectal_Mucosa_Donor_29__H3K9ac	5.38043e-08	2.55328e-08	0.0175474	0.168248	Rectal_Mucosa_Donor_29	H3K9ac	No	Digestive	1.73922
	Rectal_Mucosa_Donor_31__H3K27ac	-9.88761e-11	1.04316e-08	0.503781	0.999861	Rectal_Mucosa_Donor_31	H3K27ac	No	Digestive	-1.06216
	Rectal_Mucosa_Donor_31__H3K36me3	4.54977e-09	1.4192e-08	0.374262	0.999861	Rectal_Mucosa_Donor_31	H3K36me3	No	Digestive	-0.829989
	Rectal_Mucosa_Donor_31__H3K4me1	-9.87617e-10	9.73957e-09	0.540385	0.999861	Rectal_Mucosa_Donor_31	H3K4me1	No	Digestive	-1.0158
	Rectal_Mucosa_Donor_31__H3K4me3	2.47468e-08	2.40283e-08	0.151529	0.633312	Rectal_Mucosa_Donor_31	H3K4me3	No	Digestive	0.223523
	Rectal_Mucosa_Donor_31__H3K9ac	2.54081e-08	1.76833e-08	0.0753819	0.389977	Rectal_Mucosa_Donor_31	H3K9ac	No	Digestive	0.258019
	SI-Term-Ileum_ENTEX__H3K27ac	2.36338e-08	9.63253e-09	0.00707282	0.0966528	SI-Term-Ileum	H3K27ac	Yes	Digestive	0.16547
	SI-Term-Ileum_ENTEX__H3K36me3	-2.38843e-08	1.97158e-08	0.887135	0.999861	SI-Term-Ileum	H3K36me3	Yes	Digestive	0.178537
	SI-Term-Ileum_ENTEX__H3K4me1	3.49614e-10	1.17693e-08	0.488151	0.999861	SI-Term-Ileum	H3K4me1	Yes	Digestive	-1.04908
	SI-Term-Ileum_ENTEX__H3K4me3	3.87598e-08	2.32675e-08	0.0478729	0.304024	SI-Term-Ileum	H3K4me3	Yes	Digestive	0.954468
	Sigmoid_Colon__H3K27ac	3.57957e-08	1.44169e-08	0.00651578	0.0966528	Sigmoid_Colon	H3K27ac	No	Digestive	0.799855
	Sigmoid_Colon__H3K36me3	2.02621e-08	2.06742e-08	0.163526	0.663006	Sigmoid_Colon	H3K36me3	No	Digestive	-0.0104041
	Sigmoid_Colon__H3K4me1	1.14731e-08	2.08337e-08	0.29092	0.914483	Sigmoid_Colon	H3K4me1	No	Digestive	-0.468856
	Sigmoid_Colon__H3K4me3	1.27127e-08	3.69192e-08	0.365296	0.999861	Sigmoid_Colon	H3K4me3	No	Digestive	-0.404195
	Small_Intestine__DNase	2.77016e-09	1.64429e-08	0.433106	0.999861	Small_Intestine	DNase	No	Digestive	-0.922817
	Small_Intestine__H3K27ac	3.185e-08	1.50662e-08	0.0172578	0.168248	Small_Intestine	H3K27ac	No	Digestive	0.59404
	Small_Intestine__H3K36me3	-1.07376e-08	2.86561e-08	0.646061	0.999861	Small_Intestine	H3K36me3	No	Digestive	-0.507218
	Small_Intestine__H3K4me1	-1.76632e-08	1.49917e-08	0.88064	0.999861	Small_Intestine	H3K4me1	No	Digestive	-0.14597
	Small_Intestine__H3K4me3	2.58252e-08	4.08203e-08	0.263479	0.876471	Small_Intestine	H3K4me3	No	Digestive	0.279777
	Stomach_ENTEX__H3K27ac	1.39692e-08	1.09898e-08	0.101846	0.476417	Stomach	H3K27ac	Yes	Digestive	-0.338657
	Stomach_ENTEX__H3K36me3	1.67959e-08	7.11615e-09	0.00913144	0.114494	Stomach	H3K36me3	Yes	Digestive	-0.191211
	Stomach_ENTEX__H3K4me1	-3.13581e-09	8.19779e-09	0.648962	0.999861	Stomach	H3K4me1	Yes	Digestive	-0.903744
	Stomach_ENTEX__H3K4me3	4.01824e-08	2.21576e-08	0.0348788	0.25842	Stomach	H3K4me3	Yes	Digestive	1.02867
	Stomach_Mucosa__H3K36me3	-1.55929e-08	2.57342e-08	0.727716	0.999861	Stomach_Mucosa	H3K36me3	No	Digestive	-0.253962
	Stomach_Mucosa__H3K4me1	-7.01656e-09	7.87483e-09	0.813539	0.999861	Stomach_Mucosa	H3K4me1	No	Digestive	-0.701317
	Stomach_Mucosa__H3K4me3	-4.30456e-09	3.17851e-08	0.553863	0.999861	Stomach_Mucosa	H3K4me3	No	Digestive	-0.84278
	Stomach_Mucosa__H3K9ac	-3.58291e-09	1.77345e-08	0.580053	0.999861	Stomach_Mucosa	H3K9ac	No	Digestive	-0.880423
	Colon_Smooth_Muscle__H3K27ac	8.84401e-10	6.8567e-09	0.448685	0.999861	Colon_Smooth_Muscle	H3K27ac	No	Musculoskeletal or
	Connective	-1.02118
	Colon_Smooth_Muscle__H3K36me3	9.60195e-09	1.09031e-08	0.189251	0.734473	Colon_Smooth_Muscle	H3K36me3	No	Musculoskeletal or
	Connective	-0.566458
	Colon_Smooth_Muscle__H3K4me1	-1.68058e-09	5.97487e-09	0.61075	0.999861	Colon_Smooth_Muscle	H3K4me1	No	Musculoskeletal or
	Connective	-0.979651
	Colon_Smooth_Muscle__H3K4me3	-4.68284e-08	2.19628e-08	0.983503	0.999861	Colon_Smooth_Muscle	H3K4me3	No	Musculoskeletal or
	Connective	1.37534
	Colon_Smooth_Muscle__H3K9ac	3.22238e-08	1.71028e-08	0.0297739	0.232461	Colon_Smooth_Muscle	H3K9ac	No	Musculoskeletal or
	Connective	0.613536
	Duodenum_Smooth_Muscle__H3K27ac	-6.12683e-09	1.29749e-08	0.68161	0.999861	Duodenum_Smooth_Muscle	H3K27ac	No	Musculoskeletal or
	Connective	-0.747727
	Duodenum_Smooth_Muscle__H3K36me3	-7.30774e-09	1.19485e-08	0.7296	0.999861	Duodenum_Smooth_Muscle	H3K36me3	No	Musculoskeletal or
	Connective	-0.686129
	Duodenum_Smooth_Muscle__H3K4me1	-1.7635e-08	1.07764e-08	0.949127	0.999861	Duodenum_Smooth_Muscle	H3K4me1	No	Musculoskeletal or
	Connective	-0.147438
	Duodenum_Smooth_Muscle__H3K4me3	-2.02015e-08	1.51338e-08	0.909039	0.999861	Duodenum_Smooth_Muscle	H3K4me3	No	Musculoskeletal or
	Connective	-0.013568
	Fetal_Muscle_Leg__DNase	-1.08862e-09	1.12278e-08	0.53862	0.999861	Fetal_Muscle_Leg	DNase	No	Musculoskeletal or
	Connective	-1.01053
	Fetal_Muscle_Leg__H3K27ac	-1.55473e-08	8.28591e-09	0.969697	0.999861	Fetal_Muscle_Leg	H3K27ac	No	Musculoskeletal or
	Connective	-0.256338
	Fetal_Muscle_Leg__H3K36me3	2.77195e-09	8.9484e-09	0.378368	0.999861	Fetal_Muscle_Leg	H3K36me3	No	Musculoskeletal or
	Connective	-0.922724
	Fetal_Muscle_Leg__H3K4me1	-1.4993e-08	6.19811e-09	0.992218	0.999861	Fetal_Muscle_Leg	H3K4me1	No	Musculoskeletal or
	Connective	-0.285253
	Fetal_Muscle_Leg__H3K4me3	-3.56226e-08	3.95498e-08	0.816127	0.999861	Fetal_Muscle_Leg	H3K4me3	No	Musculoskeletal or
	Connective	0.790826
	Fetal_Muscle_Trunk__DNase	-1.56078e-08	1.33743e-08	0.878394	0.999861	Fetal_Muscle_Trunk	DNase	No	Musculoskeletal or
	Connective	-0.253184
	Fetal_Muscle_Trunk__H3K27ac	-2.197e-08	9.59175e-09	0.989004	0.999861	Fetal_Muscle_Trunk	H3K27ac	No	Musculoskeletal or
	Connective	0.0786792
	Fetal_Muscle_Trunk__H3K36me3	-4.01336e-09	9.02399e-09	0.671748	0.999861	Fetal_Muscle_Trunk	H3K36me3	No	Musculoskeletal or
	Connective	-0.857969
	Fetal_Muscle_Trunk__H3K4me1	-1.43602e-08	6.14328e-09	0.990295	0.999861	Fetal_Muscle_Trunk	H3K4me1	No	Musculoskeletal or
	Connective	-0.31826
	Fetal_Muscle_Trunk__H3K4me3	-9.18305e-08	3.25908e-08	0.997581	0.999861	Fetal_Muscle_Trunk	H3K4me3	No	Musculoskeletal or
	Connective	3.72273
	Foreskin_Fibroblast_Primary_Cells_skin01__DNase	-1.5219e-08	1.72227e-08	0.811559	0.999861	Foreskin_Fibroblast_Primary_Cells_skin01	DNase	No	Musculoskeletal or
	Connective	-0.273465
	Foreskin_Fibroblast_Primary_Cells_skin01__H3K27ac	-1.48463e-08	9.35416e-09	0.943759	0.999861	Foreskin_Fibroblast_Primary_Cells_skin01	H3K27ac	No	Musculoskeletal or
	Connective	-0.292905
	Foreskin_Fibroblast_Primary_Cells_skin01__H3K36me3	-8.65931e-09	6.32373e-09	0.914553	0.999861	Foreskin_Fibroblast_Primary_Cells_skin01	H3K36me3	No	Musculoskeletal or
	Connective	-0.615628
	Foreskin_Fibroblast_Primary_Cells_skin01__H3K4me1	-8.00751e-09	7.32949e-09	0.862695	0.999861	Foreskin_Fibroblast_Primary_Cells_skin01	H3K4me1	No	Musculoskeletal or
	Connective	-0.649627
	Foreskin_Fibroblast_Primary_Cells_skin01__H3K4me3	-8.97327e-09	1.32053e-08	0.751596	0.999861	Foreskin_Fibroblast_Primary_Cells_skin01	H3K4me3	No	Musculoskeletal or
	Connective	-0.599252
	Foreskin_Fibroblast_Primary_Cells_skin02__DNase	-4.88575e-09	1.76598e-08	0.608979	0.999861	Foreskin_Fibroblast_Primary_Cells_skin02	DNase	No	Musculoskeletal or
	Connective	-0.812464
	Foreskin_Fibroblast_Primary_Cells_skin02__H3K27ac	-1.69389e-08	1.02826e-08	0.950255	0.999861	Foreskin_Fibroblast_Primary_Cells_skin02	H3K27ac	No	Musculoskeletal or
	Connective	-0.183748
	Foreskin_Fibroblast_Primary_Cells_skin02__H3K36me3	-5.49154e-09	7.95604e-09	0.754977	0.999861	Foreskin_Fibroblast_Primary_Cells_skin02	H3K36me3	No	Musculoskeletal or
	Connective	-0.780865
	Foreskin_Fibroblast_Primary_Cells_skin02__H3K4me1	-9.57332e-10	8.48419e-09	0.54492	0.999861	Foreskin_Fibroblast_Primary_Cells_skin02	H3K4me1	No	Musculoskeletal or
	Connective	-1.01738
	Foreskin_Fibroblast_Primary_Cells_skin02__H3K4me3	1.53454e-08	1.56919e-08	0.164057	0.663006	Foreskin_Fibroblast_Primary_Cells_skin02	H3K4me3	No	Musculoskeletal or
	Connective	-0.26687
	NHDF-Ad_Adult_Dermal_Fibroblast_Primary_Cells__DNase	-2.04413e-08	1.50885e-08	0.912254	0.999861	NHDF-Ad_Adult_Dermal_Fibroblast_Primary_Cells	DNase	No	Musculoskeletal or
	Connective	-0.00105809
	NHDF-Ad_Adult_Dermal_Fibroblast_Primary_Cells__H3K27ac	-2.84651e-08	1.24507e-08	0.988879	0.999861	NHDF-Ad_Adult_Dermal_Fibroblast_Primary_Cells	H3K27ac	No	Musculoskeletal or
	Connective	0.417475
	NHDF-Ad_Adult_Dermal_Fibroblast_Primary_Cells__H3K36me3	-1.65284e-08	1.82733e-08	0.817138	0.999861	NHDF-Ad_Adult_Dermal_Fibroblast_Primary_Cells	H3K36me3	No	Musculoskeletal or
	Connective	-0.205163
	NHDF-Ad_Adult_Dermal_Fibroblast_Primary_Cells__H3K4me1	-6.35246e-09	9.97207e-09	0.737946	0.999861	NHDF-Ad_Adult_Dermal_Fibroblast_Primary_Cells	H3K4me1	No	Musculoskeletal or
	Connective	-0.735958
	NHDF-Ad_Adult_Dermal_Fibroblast_Primary_Cells__H3K4me3	-6.7639e-08	3.50669e-08	0.973126	0.999861	NHDF-Ad_Adult_Dermal_Fibroblast_Primary_Cells	H3K4me3	No	Musculoskeletal or
	Connective	2.46086
	NHDF-Ad_Adult_Dermal_Fibroblast_Primary_Cells__H3K9ac	-3.72705e-08	2.28666e-08	0.948439	0.999861	NHDF-Ad_Adult_Dermal_Fibroblast_Primary_Cells	H3K9ac	No	Musculoskeletal or
	Connective	0.876782
	NHLF_Lung_Fibroblast_Primary_Cells__DNase	-4.5862e-09	1.76054e-08	0.602761	0.999861	NHLF_Lung_Fibroblast_Primary_Cells	DNase	No	Musculoskeletal or
	Connective	-0.828089
	NHLF_Lung_Fibroblast_Primary_Cells__H3K27ac	-4.84891e-09	1.47705e-08	0.628651	0.999861	NHLF_Lung_Fibroblast_Primary_Cells	H3K27ac	No	Musculoskeletal or
	Connective	-0.814386
	NHLF_Lung_Fibroblast_Primary_Cells__H3K36me3	-9.54913e-09	2.21281e-08	0.666962	0.999861	NHLF_Lung_Fibroblast_Primary_Cells	H3K36me3	No	Musculoskeletal or
	Connective	-0.569214
	NHLF_Lung_Fibroblast_Primary_Cells__H3K4me1	-1.44983e-09	1.73071e-08	0.533381	0.999861	NHLF_Lung_Fibroblast_Primary_Cells	H3K4me1	No	Musculoskeletal or
	Connective	-0.991688
	NHLF_Lung_Fibroblast_Primary_Cells__H3K4me3	1.92361e-09	3.73633e-08	0.47947	0.999861	NHLF_Lung_Fibroblast_Primary_Cells	H3K4me3	No	Musculoskeletal or
	Connective	-0.966975
	NHLF_Lung_Fibroblast_Primary_Cells__H3K9ac	5.98894e-10	3.54525e-08	0.493261	0.999861	NHLF_Lung_Fibroblast_Primary_Cells	H3K9ac	No	Musculoskeletal or
	Connective	-1.03607
	Osteoblast_Primary_Cells__H3K27ac	-1.00095e-08	6.3566e-09	0.942332	0.999861	Osteoblast_Primary_Cells	H3K27ac	No	Musculoskeletal or
	Connective	-0.545201
	Osteoblast_Primary_Cells__H3K36me3	-8.61154e-09	5.4106e-09	0.944263	0.999861	Osteoblast_Primary_Cells	H3K36me3	No	Musculoskeletal or
	Connective	-0.61812
	Osteoblast_Primary_Cells__H3K4me1	2.77091e-10	6.38154e-09	0.482683	0.999861	Osteoblast_Primary_Cells	H3K4me1	No	Musculoskeletal or
	Connective	-1.05286
	Osteoblast_Primary_Cells__H3K4me3	-2.09093e-08	1.85023e-08	0.870782	0.999861	Osteoblast_Primary_Cells	H3K4me3	No	Musculoskeletal or
	Connective	0.0233555
	Psoas_Muscle__DNase	-1.51896e-08	1.93614e-08	0.783635	0.999861	Psoas_Muscle	DNase	No	Musculoskeletal or
	Connective	-0.274998
	Psoas_Muscle__H3K27ac	-1.79184e-08	1.14859e-08	0.940625	0.999861	Psoas_Muscle	H3K27ac	No	Musculoskeletal or
	Connective	-0.132657
	Psoas_Muscle__H3K36me3	-7.15498e-09	1.79227e-08	0.655132	0.999861	Psoas_Muscle	H3K36me3	No	Musculoskeletal or
	Connective	-0.694097
	Psoas_Muscle__H3K4me1	-1.89007e-08	1.22571e-08	0.938466	0.999861	Psoas_Muscle	H3K4me1	No	Musculoskeletal or
	Connective	-0.0814186
	Psoas_Muscle__H3K4me3	-6.21857e-08	3.5713e-08	0.959181	0.999861	Psoas_Muscle	H3K4me3	No	Musculoskeletal or
	Connective	2.1764
	Rectal_Smooth_Muscle__H3K27ac	-3.88806e-09	6.32327e-09	0.730684	0.999861	Rectal_Smooth_Muscle	H3K27ac	No	Musculoskeletal or
	Connective	-0.864505
	Rectal_Smooth_Muscle__H3K36me3	-6.81491e-09	2.01612e-08	0.632326	0.999861	Rectal_Smooth_Muscle	H3K36me3	No	Musculoskeletal or
	Connective	-0.711836
	Rectal_Smooth_Muscle__H3K4me1	-7.98997e-09	9.1376e-09	0.809051	0.999861	Rectal_Smooth_Muscle	H3K4me1	No	Musculoskeletal or
	Connective	-0.650542
	Rectal_Smooth_Muscle__H3K4me3	6.99959e-09	2.37642e-08	0.384171	0.999861	Rectal_Smooth_Muscle	H3K4me3	No	Musculoskeletal or
	Connective	-0.702202
	Rectal_Smooth_Muscle__H3K9ac	4.15841e-08	2.96507e-08	0.0803879	0.397067	Rectal_Smooth_Muscle	H3K9ac	No	Musculoskeletal or
	Connective	1.10179
	Skeletal_Muscle_Female__H3K27ac	-1.33741e-08	6.72852e-09	0.976576	0.999861	Skeletal_Muscle_Female	H3K27ac	No	Musculoskeletal or
	Connective	-0.369697
	Skeletal_Muscle_Female__H3K36me3	-9.94278e-09	8.15858e-09	0.888519	0.999861	Skeletal_Muscle_Female	H3K36me3	No	Musculoskeletal or
	Connective	-0.54868
	Skeletal_Muscle_Female__H3K4me1	-1.2703e-08	6.05056e-09	0.982112	0.999861	Skeletal_Muscle_Female	H3K4me1	No	Musculoskeletal or
	Connective	-0.404704
	Skeletal_Muscle_Female__H3K4me3	-2.84612e-08	1.69154e-08	0.95377	0.999861	Skeletal_Muscle_Female	H3K4me3	No	Musculoskeletal or
	Connective	0.417275
	Skeletal_Muscle_Female__H3K9ac	-2.03378e-08	1.38198e-08	0.929441	0.999861	Skeletal_Muscle_Female	H3K9ac	No	Musculoskeletal or
	Connective	-0.00645818
	Skeletal_Muscle_Male__H3K36me3	-2.50401e-08	9.5465e-09	0.995642	0.999861	Skeletal_Muscle_Male	H3K36me3	No	Musculoskeletal or
	Connective	0.238822
	Skeletal_Muscle_Male__H3K4me1	-2.03924e-08	7.46705e-09	0.996843	0.999861	Skeletal_Muscle_Male	H3K4me1	No	Musculoskeletal or
	Connective	-0.00360784
	Skeletal_Muscle_Male__H3K4me3	-5.49539e-08	1.69915e-08	0.99939	0.999861	Skeletal_Muscle_Male	H3K4me3	No	Musculoskeletal or
	Connective	1.79918
	Skeletal_Muscle_Male__H3K9ac	-1.99913e-08	1.11052e-08	0.964084	0.999861	Skeletal_Muscle_Male	H3K9ac	No	Musculoskeletal or
	Connective	-0.024529
	Stomach_Smooth_Muscle__H3K27ac	-5.67424e-09	6.42589e-09	0.811389	0.999861	Stomach_Smooth_Muscle	H3K27ac	No	Musculoskeletal or
	Connective	-0.771335
	Stomach_Smooth_Muscle__H3K36me3	-3.40904e-09	1.01468e-08	0.631554	0.999861	Stomach_Smooth_Muscle	H3K36me3	No	Musculoskeletal or
	Connective	-0.889492
	Stomach_Smooth_Muscle__H3K4me1	-1.13705e-08	7.80934e-09	0.927305	0.999861	Stomach_Smooth_Muscle	H3K4me1	No	Musculoskeletal or
	Connective	-0.474209
	Stomach_Smooth_Muscle__H3K4me3	-9.26896e-09	1.54755e-08	0.725395	0.999861	Stomach_Smooth_Muscle	H3K4me3	No	Musculoskeletal or
	Connective	-0.583828
	Stomach_Smooth_Muscle__H3K9ac	-1.198e-09	2.30604e-08	0.520716	0.999861	Stomach_Smooth_Muscle	H3K9ac	No	Musculoskeletal or
	Connective	-1.00482
	skeletal_muscle_ENTEX__H3K27ac	-5.63804e-09	3.06609e-09	0.96703	0.999861	skeletal_muscle	H3K27ac	Yes	Musculoskeletal or
	Connective	-0.773223
	skeletal_muscle_ENTEX__H3K36me3	-1.17924e-09	5.96089e-09	0.578411	0.999861	skeletal_muscle	H3K36me3	Yes	Musculoskeletal or
	Connective	-1.0058
	skeletal_muscle_ENTEX__H3K4me1	-3.01134e-09	3.88229e-09	0.781025	0.999861	skeletal_muscle	H3K4me1	Yes	Musculoskeletal or
	Connective	-0.910237
	skeletal_muscle_ENTEX__H3K4me3	-2.32749e-08	1.07636e-08	0.984705	0.999861	skeletal_muscle	H3K4me3	Yes	Musculoskeletal or
	Connective	0.146746
	Adrenal_gland_ENTEX__H3K27ac	-9.66394e-09	5.66246e-09	0.956058	0.999861	Adrenal_gland	H3K27ac	Yes	Other	-0.563225
	Adrenal_gland_ENTEX__H3K36me3	-7.56898e-09	7.43287e-09	0.845735	0.999861	Adrenal_gland	H3K36me3	Yes	Other	-0.672502
	Adrenal_gland_ENTEX__H3K4me1	-8.55771e-09	6.85135e-09	0.894177	0.999861	Adrenal_gland	H3K4me1	Yes	Other	-0.620928
	Adrenal_gland_ENTEX__H3K4me3	-6.1172e-08	1.85029e-08	0.999527	0.999861	Adrenal_gland	H3K4me3	Yes	Other	2.12353
	Breast_Myoepithelial_Primary_Cells__H3K36me3	4.11031e-09	7.33918e-09	0.287722	0.914483	Breast_Myoepithelial_Primary_Cells	H3K36me3	No	Other	-0.852912
	Breast_Myoepithelial_Primary_Cells__H3K4me1	-2.66913e-09	5.67902e-09	0.680822	0.999861	Breast_Myoepithelial_Primary_Cells	H3K4me1	No	Other	-0.928087
	Breast_Myoepithelial_Primary_Cells__H3K4me3	-3.80066e-09	2.57287e-08	0.558718	0.999861	Breast_Myoepithelial_Primary_Cells	H3K4me3	No	Other	-0.869064
	Breast_Myoepithelial_Primary_Cells__H3K9ac	-1.07717e-08	2.13074e-08	0.693409	0.999861	Breast_Myoepithelial_Primary_Cells	H3K9ac	No	Other	-0.505443
	Breast_variant_Human_Mammary_Epithelial_Cells_(vHMEC)__DNase	8.35761e-09	1.99747e-08	0.337823	0.999861	Breast_variant_Human_Mammary_Epithelial_Cells_(vHMEC)	DNase	No	Other	-0.631365
	Breast_variant_Human_Mammary_Epithelial_Cells_(vHMEC)__H3K36me3	-7.46505e-09	5.43656e-09	0.915142	0.999861	Breast_variant_Human_Mammary_Epithelial_Cells_(vHMEC)	H3K36me3	No	Other	-0.677923
	Breast_variant_Human_Mammary_Epithelial_Cells_(vHMEC)__H3K4me1	3.46722e-10	1.0627e-08	0.486986	0.999861	Breast_variant_Human_Mammary_Epithelial_Cells_(vHMEC)	H3K4me1	No	Other	-1.04923
	Breast_variant_Human_Mammary_Epithelial_Cells_(vHMEC)__H3K4me3	2.13449e-08	3.12983e-08	0.247625	0.858784	Breast_variant_Human_Mammary_Epithelial_Cells_(vHMEC)	H3K4me3	No	Other	0.0460747
	Fetal_Adrenal_Gland__DNase	-4.09545e-08	1.64143e-08	0.993703	0.999861	Fetal_Adrenal_Gland	DNase	No	Other	1.06895
	Fetal_Adrenal_Gland__H3K27ac	-1.66281e-08	8.38114e-09	0.976372	0.999861	Fetal_Adrenal_Gland	H3K27ac	No	Other	-0.19996
	Fetal_Adrenal_Gland__H3K36me3	4.99313e-09	9.34336e-09	0.296531	0.917744	Fetal_Adrenal_Gland	H3K36me3	No	Other	-0.806863
	Fetal_Adrenal_Gland__H3K4me1	-1.33891e-08	8.12153e-09	0.950385	0.999861	Fetal_Adrenal_Gland	H3K4me1	No	Other	-0.368913
	Fetal_Adrenal_Gland__H3K4me3	-5.87046e-08	3.76199e-08	0.940675	0.999861	Fetal_Adrenal_Gland	H3K4me3	No	Other	1.99483
	Fetal_Kidney__DNase	-1.99383e-09	1.68148e-08	0.547194	0.999861	Fetal_Kidney	DNase	No	Other	-0.963312
	Fetal_Kidney__H3K36me3	-2.31771e-09	2.2296e-08	0.541396	0.999861	Fetal_Kidney	H3K36me3	No	Other	-0.946418
	Fetal_Kidney__H3K4me1	-1.39931e-08	2.27007e-08	0.73119	0.999861	Fetal_Kidney	H3K4me1	No	Other	-0.337408
	Fetal_Kidney__H3K4me3	-5.26586e-08	3.03001e-08	0.958886	0.999861	Fetal_Kidney	H3K4me3	No	Other	1.67945
	Fetal_Kidney__H3K9ac	-5.7553e-08	3.16141e-08	0.965657	0.999861	Fetal_Kidney	H3K9ac	No	Other	1.93476
	Fetal_Lung__DNase	2.09103e-08	1.41655e-08	0.0699531	0.371816	Fetal_Lung	DNase	No	Other	0.0234048
	Fetal_Lung__H3K36me3	-7.64758e-09	6.60256e-09	0.876624	0.999861	Fetal_Lung	H3K36me3	No	Other	-0.668402
	Fetal_Lung__H3K4me1	2.73767e-09	7.37371e-09	0.355217	0.999861	Fetal_Lung	H3K4me1	No	Other	-0.924512
	Fetal_Lung__H3K4me3	-2.20762e-08	2.28546e-08	0.832963	0.999861	Fetal_Lung	H3K4me3	No	Other	0.0842184
	Fetal_Lung__H3K9ac	-6.3583e-09	3.20699e-08	0.578581	0.999861	Fetal_Lung	H3K9ac	No	Other	-0.735653
	Foreskin_Keratinocyte_Primary_Cells_skin02__DNase	1.03262e-08	1.60485e-08	0.259969	0.876471	Foreskin_Keratinocyte_Primary_Cells_skin02	DNase	No	Other	-0.528679
	Foreskin_Keratinocyte_Primary_Cells_skin02__H3K36me3	-4.54006e-09	1.10925e-08	0.658837	0.999861	Foreskin_Keratinocyte_Primary_Cells_skin02	H3K36me3	No	Other	-0.830496
	Foreskin_Keratinocyte_Primary_Cells_skin02__H3K4me1	4.00134e-09	1.37545e-08	0.385559	0.999861	Foreskin_Keratinocyte_Primary_Cells_skin02	H3K4me1	No	Other	-0.858597
	Foreskin_Keratinocyte_Primary_Cells_skin02__H3K4me3	-4.01631e-09	2.946e-08	0.55422	0.999861	Foreskin_Keratinocyte_Primary_Cells_skin02	H3K4me3	No	Other	-0.857816
	Foreskin_Keratinocyte_Primary_Cells_skin03__H3K27ac	2.45223e-09	1.19735e-08	0.418862	0.999861	Foreskin_Keratinocyte_Primary_Cells_skin03	H3K27ac	No	Other	-0.939401
	Foreskin_Keratinocyte_Primary_Cells_skin03__H3K36me3	3.73361e-09	5.34369e-09	0.242371	0.852658	Foreskin_Keratinocyte_Primary_Cells_skin03	H3K36me3	No	Other	-0.872562
	Foreskin_Keratinocyte_Primary_Cells_skin03__H3K4me1	4.94531e-09	1.22869e-08	0.343663	0.999861	Foreskin_Keratinocyte_Primary_Cells_skin03	H3K4me1	No	Other	-0.809357
	Foreskin_Keratinocyte_Primary_Cells_skin03__H3K4me3	-1.49777e-08	2.34209e-08	0.738751	0.999861	Foreskin_Keratinocyte_Primary_Cells_skin03	H3K4me3	No	Other	-0.286052
	Foreskin_Melanocyte_Primary_Cells_skin01__DNase	-2.04387e-08	1.29088e-08	0.943326	0.999861	Foreskin_Melanocyte_Primary_Cells_skin01	DNase	No	Other	-0.00119554
	Foreskin_Melanocyte_Primary_Cells_skin01__H3K27ac	-5.91971e-08	1.7122e-08	0.999727	0.999861	Foreskin_Melanocyte_Primary_Cells_skin01	H3K27ac	No	Other	2.02052
	Foreskin_Melanocyte_Primary_Cells_skin01__H3K36me3	-1.33278e-08	1.16258e-08	0.874185	0.999861	Foreskin_Melanocyte_Primary_Cells_skin01	H3K36me3	No	Other	-0.372113
	Foreskin_Melanocyte_Primary_Cells_skin01__H3K4me1	-4.20017e-08	1.55147e-08	0.996607	0.999861	Foreskin_Melanocyte_Primary_Cells_skin01	H3K4me1	No	Other	1.12357
	Foreskin_Melanocyte_Primary_Cells_skin01__H3K4me3	3.01327e-09	2.21006e-08	0.445775	0.999861	Foreskin_Melanocyte_Primary_Cells_skin01	H3K4me3	No	Other	-0.910136
	Foreskin_Melanocyte_Primary_Cells_skin03__H3K27ac	-1.57235e-08	8.91207e-09	0.961159	0.999861	Foreskin_Melanocyte_Primary_Cells_skin03	H3K27ac	No	Other	-0.247145
	Foreskin_Melanocyte_Primary_Cells_skin03__H3K36me3	1.60193e-09	6.56749e-09	0.403647	0.999861	Foreskin_Melanocyte_Primary_Cells_skin03	H3K36me3	No	Other	-0.983754
	Foreskin_Melanocyte_Primary_Cells_skin03__H3K4me1	-1.34437e-08	5.78314e-09	0.989954	0.999861	Foreskin_Melanocyte_Primary_Cells_skin03	H3K4me1	No	Other	-0.366065
	Foreskin_Melanocyte_Primary_Cells_skin03__H3K4me3	-1.44347e-08	2.81197e-08	0.696141	0.999861	Foreskin_Melanocyte_Primary_Cells_skin03	H3K4me3	No	Other	-0.314371
	HMEC_Mammary_Epithelial_Primary_Cells__DNase	-8.55932e-09	1.47771e-08	0.718783	0.999861	HMEC_Mammary_Epithelial_Primary_Cells	DNase	No	Other	-0.620844
	HMEC_Mammary_Epithelial_Primary_Cells__H3K27ac	-7.15251e-09	1.11814e-08	0.738809	0.999861	HMEC_Mammary_Epithelial_Primary_Cells	H3K27ac	No	Other	-0.694226
	HMEC_Mammary_Epithelial_Primary_Cells__H3K36me3	-3.00241e-08	1.23303e-08	0.992554	0.999861	HMEC_Mammary_Epithelial_Primary_Cells	H3K36me3	No	Other	0.498797
	HMEC_Mammary_Epithelial_Primary_Cells__H3K4me1	6.05727e-10	1.13899e-08	0.478794	0.999861	HMEC_Mammary_Epithelial_Primary_Cells	H3K4me1	No	Other	-1.03572
	HMEC_Mammary_Epithelial_Primary_Cells__H3K4me3	1.10628e-08	3.13504e-08	0.362091	0.999861	HMEC_Mammary_Epithelial_Primary_Cells	H3K4me3	No	Other	-0.490259
	HMEC_Mammary_Epithelial_Primary_Cells__H3K9ac	1.38005e-09	1.66749e-08	0.46702	0.999861	HMEC_Mammary_Epithelial_Primary_Cells	H3K9ac	No	Other	-0.995328
	Lung_ENTEX__H3K27ac	4.80777e-09	8.13733e-09	0.277317	0.904055	Lung	H3K27ac	Yes	Other	-0.816531
	Lung_ENTEX__H3K36me3	1.39794e-08	9.29044e-09	0.0662003	0.363159	Lung	H3K36me3	Yes	Other	-0.338125
	Lung_ENTEX__H3K4me1	4.18738e-09	9.4117e-09	0.328192	0.999861	Lung	H3K4me1	Yes	Other	-0.848892
	Lung_ENTEX__H3K4me3	2.15548e-08	3.26842e-08	0.254792	0.876471	Lung	H3K4me3	Yes	Other	0.0570211
	Lung__H3K27ac	-9.9932e-09	1.38048e-08	0.765434	0.999861	Lung	H3K27ac	No	Other	-0.54605
	Lung__H3K36me3	-1.01121e-08	1.75297e-08	0.717981	0.999861	Lung	H3K36me3	No	Other	-0.539849
	Lung__H3K4me1	-2.59916e-08	1.39735e-08	0.968562	0.999861	Lung	H3K4me1	No	Other	0.288456
	Lung__H3K4me3	-2.88192e-08	3.12967e-08	0.821433	0.999861	Lung	H3K4me3	No	Other	0.43595
	Mammary_ENTEX__H3K27ac	1.78699e-09	7.10714e-09	0.400739	0.999861	Mammary	H3K27ac	Yes	Other	-0.974101
	Mammary_ENTEX__H3K36me3	1.11599e-08	8.76853e-09	0.101557	0.476417	Mammary	H3K36me3	Yes	Other	-0.485191
	Mammary_ENTEX__H3K4me1	-8.98888e-09	1.65673e-08	0.706287	0.999861	Mammary	H3K4me1	Yes	Other	-0.598438
	Mammary_ENTEX__H3K4me3	-4.72505e-09	1.81235e-08	0.602843	0.999861	Mammary	H3K4me3	Yes	Other	-0.820847
	NHEK-Epidermal_Keratinocyte_Primary_Cells__DNase	7.39123e-09	1.36749e-08	0.294427	0.917038	NHEK-Epidermal_Keratinocyte_Primary_Cells	DNase	No	Other	-0.681773
	NHEK-Epidermal_Keratinocyte_Primary_Cells__H3K27ac	-3.49194e-09	1.08091e-08	0.626674	0.999861	NHEK-Epidermal_Keratinocyte_Primary_Cells	H3K27ac	No	Other	-0.885167
	NHEK-Epidermal_Keratinocyte_Primary_Cells__H3K36me3	-7.45875e-09	8.21862e-09	0.81794	0.999861	NHEK-Epidermal_Keratinocyte_Primary_Cells	H3K36me3	No	Other	-0.678252
	NHEK-Epidermal_Keratinocyte_Primary_Cells__H3K4me1	9.20651e-09	1.16785e-08	0.215252	0.785509	NHEK-Epidermal_Keratinocyte_Primary_Cells	H3K4me1	No	Other	-0.587085
	NHEK-Epidermal_Keratinocyte_Primary_Cells__H3K4me3	6.00733e-09	2.64122e-08	0.410039	0.999861	NHEK-Epidermal_Keratinocyte_Primary_Cells	H3K4me3	No	Other	-0.75396
	NHEK-Epidermal_Keratinocyte_Primary_Cells__H3K9ac	5.28915e-09	2.03766e-08	0.397598	0.999861	NHEK-Epidermal_Keratinocyte_Primary_Cells	H3K9ac	No	Other	-0.791422
	Nerve-Tibial_ENTEX__H3K27ac	-6.29681e-10	4.64696e-09	0.553893	0.999861	Nerve-Tibial	H3K27ac	Yes	Other	-1.03447
	Nerve-Tibial_ENTEX__H3K36me3	-1.46655e-09	8.56308e-09	0.567992	0.999861	Nerve-Tibial	H3K36me3	Yes	Other	-0.990816
	Nerve-Tibial_ENTEX__H3K4me1	-3.78845e-09	6.77307e-09	0.712035	0.999861	Nerve-Tibial	H3K4me1	Yes	Other	-0.869701
	Nerve-Tibial_ENTEX__H3K4me3	-2.50459e-08	2.95578e-08	0.801601	0.999861	Nerve-Tibial	H3K4me3	Yes	Other	0.239125
	Ovary_ENTEX__H3K36me3	-2.99543e-08	2.97647e-08	0.842881	0.999861	Ovary	H3K36me3	Yes	Other	0.495155
	Ovary_ENTEX__H3K4me3	-1.82152e-08	3.39967e-08	0.703949	0.999861	Ovary	H3K4me3	Yes	Other	-0.117178
	Ovary__DNase	1.21116e-09	2.12085e-08	0.47723	0.999861	Ovary	DNase	No	Other	-1.00414
	Ovary__H3K27ac	-1.58644e-08	1.23577e-08	0.900389	0.999861	Ovary	H3K27ac	No	Other	-0.239796
	Ovary__H3K36me3	-3.35617e-08	9.23264e-09	0.999861	0.999861	Ovary	H3K36me3	No	Other	0.683326
	Ovary__H3K4me1	-1.49543e-08	1.03201e-08	0.926338	0.999861	Ovary	H3K4me1	No	Other	-0.287269
	Ovary__H3K4me3	-3.63426e-08	2.4642e-08	0.92987	0.999861	Ovary	H3K4me3	No	Other	0.828383
	Placenta_Amnion__H3K27ac	-1.08907e-08	1.74781e-08	0.733393	0.999861	Placenta_Amnion	H3K27ac	No	Other	-0.499234
	Placenta_Amnion__H3K36me3	6.6228e-09	1.04564e-08	0.263245	0.876471	Placenta_Amnion	H3K36me3	No	Other	-0.721856
	Placenta_Amnion__H3K4me1	3.7752e-09	7.5984e-09	0.30965	0.952321	Placenta_Amnion	H3K4me1	No	Other	-0.870392
	Placenta_Amnion__H3K4me3	-3.65473e-08	3.12473e-08	0.878922	0.999861	Placenta_Amnion	H3K4me3	No	Other	0.839059
	Placenta__DNase	-7.04902e-09	1.19595e-08	0.722206	0.999861	Placenta	DNase	No	Other	-0.699624
	Placenta__H3K27ac	1e-08	8.62759e-09	0.123213	0.542802	Placenta	H3K27ac	No	Other	-0.545694
	Placenta__H3K36me3	5.97158e-09	1.03215e-08	0.281444	0.911432	Placenta	H3K36me3	No	Other	-0.755825
	Placenta__H3K4me1	5.78893e-09	8.48743e-09	0.247601	0.858784	Placenta	H3K4me1	No	Other	-0.765353
	Placenta__H3K4me3	5.89515e-09	3.99942e-08	0.441408	0.999861	Placenta	H3K4me3	No	Other	-0.759812
	Prostate_ENTEX__H3K27ac	-2.05111e-08	7.67978e-09	0.996216	0.999861	Prostate	H3K27ac	Yes	Other	0.00258233
	Prostate_ENTEX__H3K36me3	-1.47497e-08	3.83078e-08	0.649893	0.999861	Prostate	H3K36me3	Yes	Other	-0.297942
	Prostate_ENTEX__H3K4me3	-7.59212e-08	3.36793e-08	0.987909	0.999861	Prostate	H3K4me3	Yes	Other	2.89287
	Skin_tissue_ENTEX__H3K4me3	2.71882e-08	2.47468e-08	0.135959	0.583193	Skin_tissue	H3K4me3	Yes	Other	0.35087
	Testis_ENTEX__H3K27ac	-1.38854e-10	6.32541e-09	0.508757	0.999861	Testis	H3K27ac	Yes	Other	-1.06007
	Testis_ENTEX__H3K36me3	-1.04067e-08	2.86882e-08	0.641605	0.999861	Testis	H3K36me3	Yes	Other	-0.524482
	Testis_ENTEX__H3K4me3	-2.66575e-09	1.49111e-08	0.570943	0.999861	Testis	H3K4me3	Yes	Other	-0.928263
	Thyroid_gland_ENTEX__H3K27ac	-6.31122e-09	4.07047e-09	0.939488	0.999861	Thyroid_gland	H3K27ac	Yes	Other	-0.738109
	Thyroid_gland_ENTEX__H3K36me3	-1.91406e-08	6.23749e-09	0.998925	0.999861	Thyroid_gland	H3K36me3	Yes	Other	-0.0689047
	Thyroid_gland_ENTEX__H3K4me1	-5.01352e-09	4.19558e-09	0.883947	0.999861	Thyroid_gland	H3K4me1	Yes	Other	-0.805799
	Thyroid_gland_ENTEX__H3K4me3	-1.48124e-08	2.03576e-08	0.766574	0.999861	Thyroid_gland	H3K4me3	Yes	Other	-0.29467
	Uterus_ENTEX__H3K27ac	2.26204e-09	5.48126e-09	0.339918	0.999861	Uterus	H3K27ac	Yes	Other	-0.949322
	Uterus_ENTEX__H3K4me3	7.51346e-09	3.36137e-08	0.411564	0.999861	Uterus	H3K4me3	Yes	Other	-0.675398
	Vagina_ENTEX__H3K27ac	6.09958e-09	7.62355e-09	0.211827	0.778824	Vagina	H3K27ac	Yes	Other	-0.749149
	Vagina_ENTEX__H3K36me3	-1.50241e-08	2.38766e-08	0.735404	0.999861	Vagina	H3K36me3	Yes	Other	-0.283629
	Vagina_ENTEX__H3K4me3	3.804e-08	2.99866e-08	0.102298	0.476417	Vagina	H3K4me3	Yes	Other	0.916921

## Sheet: Supplementary Data 3
	Supplementary Data 3. All results from TWAS.
	PANEL	ID	CHR	P0	P1	HSQ	BEST.GWAS.ID	BEST.GWAS.Z	EQTL.ID	EQTL.R2	EQTL.Z	EQTL.GWAS.Z	NSNP	NWGT	MODEL	MODELCV.R2	MODELCV.PV	TWAS.Z	TWAS.P	PERM.PV	PERM.N	PERM.ANL_PV
	Skin_Not_Sun_Exposed_Suprapubic	RP5-857K21.7	1	568000	569000	0.0616	rs2488991	-2.18	rs7526076	0.056828	4.79	-1.139	85	4	enet	0.050992	1.84e-05	-0.957417	0.338	0	0	0
	Skin_Not_Sun_Exposed_Suprapubic	RP11-206L10.1	1	662000	664000	0.4034	rs6603781	2.3	rs4970421	-0.002264	-3.57	-1.193	121	2	enet	0.01225	0.0242	1.20717	0.227	0	0	0
	Skin_Sun_Exposed_Lower_leg	RP11-206L10.1	1	662000	664000	0.4038	rs6603781	2.3	rs3748593	-0.00228	-3.48	-0.675	121	8	lasso	-0.001946	0.655	0.16934	0.866	0	0	0
	Skin_Not_Sun_Exposed_Suprapubic	RP11-206L10.9	1	714000	745000	0.194	rs6603781	2.18	rs3115850	0.020705	4.23	-1.088	142	33	enet	0.066744	1.02e-06	-0.942038	0.346	0	0	0
	Thyroid	RP11-206L10.9	1	714000	745000	0.4804	rs6603781	2.18	rs1048488	0.075	5.67	-1.017	142	49	enet	0.193625	1.7e-20	0.047342	0.962	0	0	0
	Skin_Sun_Exposed_Lower_leg	RP11-206L10.8	1	736000	745000	0.1061	rs6603781	2.36	rs3115850	0.0327	4.4	-1.088	156	15	enet	0.036462	5.57e-05	-1.28382	0.199	0	0	0
	Cells_EBV-transformed_lymphocytes	FAM87B	1	753000	755000	0.3596	rs6603781	2.4	rs3094315	0.183134	4.81	-0.759	158	2	lasso	0.16845	2.83e-06	-0.70326	0.482	0	0	0
	Thyroid	FAM87B	1	753000	755000	0.2769	rs6603781	2.4	rs3115850	0.0693	5.68	-1.088	159	33	enet	0.109204	8.13e-12	0.364831	0.715	0	0	0
	Cells_EBV-transformed_lymphocytes	LINC00115	1	762000	763000	0.2978	rs6603781	2.38	rs3094315	-0.004433	3.37	-0.759	161	20	enet	0.01183	0.126	-0.91868	0.358	0	0	0
	Cells_Transformed_fibroblasts	LINC00115	1	762000	763000	0.282	rs6603781	2.38	rs3115850	0.08	5.46	-1.088	162	3	lasso	0.0568	1.85e-05	-1.10051	0.271	0	0	0
	Skin_Not_Sun_Exposed_Suprapubic	LINC00115	1	762000	763000	0.1571	rs6603781	2.38	rs3115850	0.073977	5.44	-1.088	162	6	enet	0.08248	5.5e-08	-0.744357	0.457	0	0	0
	Skin_Sun_Exposed_Lower_leg	LINC00115	1	762000	763000	0.3114	rs6603781	2.38	rs3115850	0.107	6.82	-1.088	162	39	enet	0.131385	1.73e-14	0.26161	0.794	0	0	0
	Spleen	LINC00115	1	762000	763000	0.3891	rs6603781	2.38	rs3094315	0.214	5.77	-0.759	162	14	enet	0.21025	3.98e-09	-1.18718	0.235	0	0	0
	Thyroid	LINC00115	1	762000	763000	0.5488	rs6603781	2.38	rs3115850	0.173	8.72	-1.088	162	41	enet	0.227734	3.02e-24	-0.912147	0.362	0	0	0
	Thyroid	RP11-54O7.16	1	840000	851000	0.1378	rs1240743	2.61	rs9777939	-0.00217	-2.95	-0.244	182	182	blup	0.03244	0.000179	-0.579433	0.562	0	0	0
	Cells_Transformed_fibroblasts	RP11-54O7.1	1	847000	850000	0.1654	rs1240743	2.61	rs4970383	0.0499	-5.02	1.941	182	5	lasso	0.05464	2.65e-05	-2.05219	0.0402	0.028986	414	NA
	Skin_Not_Sun_Exposed_Suprapubic	RP11-54O7.3	1	852000	855000	0.1249	rs1240743	2.61	rs7537756	0.071256	-5.07	1.833	182	3	lasso	0.049007	2.65e-05	-1.65838	0.0972	0	0	0
	Skin_Sun_Exposed_Lower_leg	RP11-54O7.3	1	852000	855000	0.1487	rs1240743	2.61	rs1110052	0.0308	-4.91	0.434	182	6	lasso	0.032364	0.00014	-0.72038	0.471	0	0	0
	Skin_Sun_Exposed_Lower_leg	SAMD11	1	860000	880000	0.1157	rs1240743	2.62	rs1110052	0.0348	-4.92	0.434	183	11	enet	0.049156	3.21e-06	-0.34598	0.729	0	0	0
	Skin_Not_Sun_Exposed_Suprapubic	NOC2L	1	880000	895000	0.137	rs1240743	2.87	rs3748592	0.112146	6.31	-0.581	187	4	enet	0.10886	3.82e-10	-0.601311	0.548	0	0	0
	Skin_Sun_Exposed_Lower_leg	NOC2L	1	880000	895000	0.2305	rs1240743	2.87	rs3748592	0.139	7.89	-0.581	187	4	lasso	0.143127	1.01e-15	-0.61455	0.539	0	0	0
	Thyroid	NOC2L	1	880000	895000	0.365	rs1240743	2.87	rs3748595	0.181	8.69	-0.186	187	6	lasso	0.188055	6.73e-20	-0.224827	0.822	0	0	0
	Whole_Blood	NOC2L	1	880000	895000	0.1207	rs1240743	2.87	rs3748595	0.0445	4.56	-0.186	187	187	blup	0.034602	0.000196	-0.819314	0.413	0	0	0
	Cells_Transformed_fibroblasts	KLHL17	1	896000	901000	0.2074	rs1240743	2.87	rs2340582	0.0857	-5.18	-0.64	187	5	lasso	0.08511	1.68e-07	0.471393	0.637	0	0	0
	Skin_Not_Sun_Exposed_Suprapubic	KLHL17	1	896000	901000	0.181	rs1240743	2.87	rs13303010	0.036642	-4.42	-0.714	187	6	lasso	0.034701	0.000365	0.812025	0.417	0	0	0
	Skin_Sun_Exposed_Lower_leg	KLHL17	1	896000	901000	0.2671	rs1240743	2.87	rs13303010	0.0755	-5.74	-0.714	187	5	lasso	0.06833	4.21e-08	0.61284	0.54	0	0	0
	Whole_Blood	KLHL17	1	896000	901000	0.1753	rs1240743	2.87	rs13303010	0.0384	-4.73	-0.714	187	3	lasso	0.050752	7.61e-06	0.464356	0.642	0	0	0
	Cells_Transformed_fibroblasts	PLEKHN1	1	902000	910000	0.2116	rs1240743	2.87	rs2340582	0.117	-6.29	-0.64	187	3	lasso	0.10706	4.11e-09	0.636782	0.524	0	0	0
	Skin_Sun_Exposed_Lower_leg	PLEKHN1	1	902000	910000	0.134	rs1240743	2.87	rs15842	0.00152	4.01	0.405	187	24	enet	0.014621	0.00795	-0.36546	0.715	0	0	0
	Whole_Blood	PLEKHN1	1	902000	910000	0.1913	rs1240743	2.87	rs3748592	0.0545	-4.94	-0.581	187	5	lasso	0.049442	9.9e-06	0.52856	0.597	0	0	0
	Cells_Transformed_fibroblasts	RP11-54O7.17	1	931000	933000	0.1497	rs1240743	2.63	rs3128117	0.0894	-5.39	0.161	190	2	lasso	0.09014	7.22e-08	-0.09427	0.925	0	0	0
	Skin_Not_Sun_Exposed_Suprapubic	RP11-54O7.17	1	931000	933000	0.3955	rs1240743	2.63	rs3128117	0.322774	-10.46	0.161	190	7	lasso	0.343807	1.9e-32	-0.171207	0.864	0	0	0
	Skin_Sun_Exposed_Lower_leg	RP11-54O7.17	1	931000	933000	0.3527	rs1240743	2.63	rs3128117	0.26	-10.54	0.161	190	7	lasso	0.274644	9.95e-31	-0.22055	0.825	0	0	0
	Spleen	RP11-54O7.17	1	931000	933000	0.4317	rs1240743	2.63	rs3128117	0.271	-6.61	0.161	190	5	lasso	0.25104	8.29e-11	-0.063271	0.95	0	0	0
	Thyroid	RP11-54O7.17	1	931000	933000	0.3347	rs1240743	2.63	rs3128117	0.248	-10	0.161	190	6	lasso	0.253491	3.47e-27	-0.350058	0.726	0	0	0
	Skin_Sun_Exposed_Lower_leg	HES4	1	934000	936000	0.0688	rs1240743	2.63	rs1891910	0.0103	4.42	-0.284	190	6	enet	0.025857	0.000608	-0.63803	0.523	0	0	0
	Thyroid	HES4	1	934000	936000	0.0691	rs1240743	2.63	rs7526076	0.0193	4.43	-1.139	190	5	lasso	0.02018	0.00261	-0.770623	0.441	0	0	0
	Whole_Blood	HES4	1	934000	936000	0.1712	rs1240743	2.63	rs3934834	0.0372	5.13	1.617	190	3	lasso	0.094994	9.24e-10	1.18619	0.236	0	0	0
	YFS.BLOOD.RNAARR	HES4	1	934000	936000	0.2026	rs4970405	2.1	rs7553429	0.056904	8.58	0.802	97	34	enet	0.111	2.2e-34	1.6677	0.0954	0	0	0
	Skin_Not_Sun_Exposed_Suprapubic	RP11-54O7.11	1	947000	949000	0.126	rs1240743	2.69	rs7537756	0.022437	-3.5	1.833	191	6	lasso	0.053873	1.09e-05	-1.36194	0.173	0	0	0
	Thyroid	RP11-54O7.11	1	947000	949000	0.1149	rs1240743	2.69	rs9777939	0.0171	4.47	-0.244	191	18	enet	0.023166	0.00135	-0.158111	0.874	0	0	0
	Cells_Transformed_fibroblasts	ISG15	1	949000	950000	0.4053	rs1240743	2.69	rs15842	0.255	-8.94	0.405	191	19	enet	0.29438	1.67e-24	-0.616619	0.537	0	0	0
	NTR.BLOOD.RNAARR	ISG15	1	949000	950000	0.01897	rs4970405	2.1	rs6665000	0.0085	-3.78	-0.375	62	62	bslmm	0.010828	0.000139	0.45879	0.646	0	0	0
	Whole_Blood	ISG15	1	949000	950000	0.294	rs1240743	2.69	rs15842	0.166	-8.06	0.405	191	28	enet	0.163625	3.86e-16	-0.451625	0.652	0	0	0
	YFS.BLOOD.RNAARR	ISG15	1	949000	950000	0.02463	rs6690515	-2.26	rs6689813	-0.00079	-2.95	-0.414	98	38	enet	0.0127	3.43e-05	-0.45437	0.65	0	0	0
	Cells_Transformed_fibroblasts	AGRN	1	956000	991000	0.232	rs1240743	2.56	rs3128097	0.0435	4.63	-0.297	193	193	blup	0.05933	1.22e-05	0.000582	1	0	0	0
	Thyroid	AGRN	1	956000	991000	0.1498	rs1240743	2.56	rs2710888	0.0888	-6.84	-0.225	193	4	lasso	0.106399	1.53e-11	0.097595	0.922	0	0	0
	Spleen	RP11-465B22.3	1	995000	1000000	0.3167	rs1240743	2.76	rs7526076	0.118	4.32	-1.139	209	6	lasso	0.07817	0.000387	-1.32952	0.184	0	0	0
	Thyroid	RP11-465B22.3	1	995000	1000000	0.2382	rs1240743	2.76	rs7526076	0.13	7.87	-1.139	209	13	enet	0.156749	1.32e-16	-1.09088	0.275	0	0	0
	Whole_Blood	RP11-465B22.3	1	995000	1000000	0.1015	rs1240743	2.76	rs3737728	0.0712	5.73	-1.223	209	5	enet	0.070159	1.5e-07	-1.2016	0.23	0	0	0
	Thyroid	RP11-54O7.18	1	998000	999000	0.086	rs1240743	2.8	rs9442372	0.0504	-4.85	0.352	212	2	lasso	0.046794	7.94e-06	0.160482	0.873	0	0	0
	Skin_Not_Sun_Exposed_Suprapubic	RNF223	1	1010000	1010000	0.1306	rs1240743	2.84	rs7526076	0.050319	5.58	-1.139	215	4	lasso	0.071992	3.86e-07	-0.882806	0.377	0	0	0
	Skin_Sun_Exposed_Lower_leg	RNF223	1	1010000	1010000	0.1532	rs1240743	2.84	rs7526076	0.1	6.6	-1.139	215	3	lasso	0.091378	2.14e-10	-1.151	0.25	0	0	0
	Cells_Transformed_fibroblasts	C1orf159	1	1020000	1050000	0.246	rs1240743	2.78	rs9442372	0.12	-6.14	0.352	222	4	lasso	0.11669	7.9e-10	-0.505715	0.613	0	0	0
	Skin_Not_Sun_Exposed_Suprapubic	C1orf159	1	1020000	1050000	0.2559	rs1240743	2.78	rs11807848	0.073829	-6.32	0.203	222	8	lasso	0.103257	1.11e-09	-0.998951	0.318	0	0	0
	Thyroid	C1orf159	1	1020000	1050000	0.3636	rs1240743	2.78	rs3766192	0.072	-7.54	0.266	222	31	enet	0.231479	1.14e-24	-0.997249	0.319	0	0	0
	Whole_Blood	C1orf159	1	1020000	1050000	0.1142	rs1240743	2.78	rs9442372	0.032	-4.17	0.352	222	4	lasso	0.048992	1.08e-05	-1.29407	0.196	0	0	0
	Thyroid	RP11-465B22.8	1	1100000	1110000	0.2247	rs28464684	-2.92	rs4970362	0.0935	-6.26	-0.158	228	12	enet	0.137399	1.25e-14	0.699791	0.484	0	0	0
	Thyroid	TTLL10	1	1110000	1130000	0.3165	rs28464684	-2.92	rs4970362	0.166	-8.29	-0.158	230	9	enet	0.209807	2.95e-22	0.404441	0.686	0	0	0
	Spleen	TNFRSF18	1	1140000	1140000	0.4099	rs28464684	-2.92	rs6697886	0.0243	-3.65	-0.024	234	234	blup	0.12406	8.29e-06	-0.029406	0.977	0	0	0
	Thyroid	TNFRSF18	1	1140000	1140000	0.1675	rs28464684	-2.92	rs12036216	0.00931	-4.87	-0.317	234	234	blup	0.06814	7.59e-08	0.321949	0.747	0	0	0
	Whole_Blood	TNFRSF18	1	1140000	1140000	0.1892	rs28464684	-2.92	rs12036216	0.0762	-6.57	-0.317	234	234	blup	0.128915	7.37e-13	0.598168	0.55	0	0	0
	Cells_Transformed_fibroblasts	SDF4	1	1150000	1170000	0.1419	rs28464684	-2.92	rs7515488	0.0996	-5.61	0.02	237	3	lasso	0.0727	1.33e-06	-0.032674	0.974	0	0	0
	Whole_Blood	TNFRSF4	1	1150000	1150000	0.1153	rs28464684	-2.92	rs12036216	0.0255	-4.55	-0.317	234	234	blup	0.04121	5.19e-05	1.27806	0.201	0	0	0
	YFS.BLOOD.RNAARR	SDF4	1	1150000	1170000	0.02671	rs3128342	-2.55	rs11466691	0.008556	-4.79	0.073	122	122	bslmm	0.0151	6.99e-06	-0.06756	0.946	0	0	0
	Cells_Transformed_fibroblasts	B3GALT6	1	1170000	1170000	0.2516	rs28464684	-2.92	rs7528416	0.126	-6.29	-0.513	237	4	lasso	0.09595	2.71e-08	0.516566	0.605	0	0	0
	NTR.BLOOD.RNAARR	B3GALT6	1	1170000	1170000	0.01404	rs7519837	-2.27	rs2765023	0.00578	-3.67	0.13	89	89	bslmm	0.003731	0.0176	0.46087	0.645	0	0	0
	Skin_Not_Sun_Exposed_Suprapubic	B3GALT6	1	1170000	1170000	0.2341	rs28464684	-2.92	rs3813199	0.12578	-7.12	-0.469	237	4	lasso	0.142676	5.47e-13	0.469822	0.638	0	0	0
	Skin_Sun_Exposed_Lower_leg	B3GALT6	1	1170000	1170000	0.3557	rs28464684	-2.92	rs12036216	0.202	-9.6	-0.317	237	237	blup	0.235316	5.53e-26	-0.28888	0.773	0	0	0
	Spleen	B3GALT6	1	1170000	1170000	0.2728	rs28464684	-2.92	rs3813199	0.184	-5.5	-0.469	237	3	lasso	0.14552	1.31e-06	0.439775	0.66	0	0	0
	Thyroid	B3GALT6	1	1170000	1170000	0.1185	rs28464684	-2.92	rs12036216	0.0515	-5.74	-0.317	237	6	enet	0.078355	8.03e-09	0.393703	0.694	0	0	0
	Whole_Blood	B3GALT6	1	1170000	1170000	0.2	rs28464684	-2.92	rs3813199	0.129	-7.65	-0.469	237	15	enet	0.150448	7.02e-15	0.197407	0.844	0	0	0
	Spleen	UBE2J2	1	1190000	1210000	0.3262	rs28464684	-2.92	rs4018608	0.0105	3.73	-1.056	250	16	enet	0.04863	0.00443	-0.983821	0.325	0	0	0
	Skin_Not_Sun_Exposed_Suprapubic	RP5-902P8.10	1	1210000	1220000	0.1653	rs28464684	-2.92	rs7524470	0.080548	5.76	0.014	250	4	lasso	0.0567	6.46e-06	-0.156384	0.876	0	0	0
	Skin_Sun_Exposed_Lower_leg	RP5-902P8.10	1	1210000	1220000	0.1126	rs28464684	-2.92	rs6667923	0.061	5.76	0.111	250	3	lasso	0.050811	2.21e-06	-0.03193	0.975	0	0	0
	Skin_Not_Sun_Exposed_Suprapubic	SCNN1D	1	1220000	1230000	0.3166	rs28464684	-2.92	rs6667923	0.181298	7.96	0.111	253	27	enet	0.200434	4.36e-18	0.333918	0.738	0	0	0
	Skin_Sun_Exposed_Lower_leg	SCNN1D	1	1220000	1230000	0.3767	rs28464684	-2.92	rs6667923	0.183	9.36	0.111	253	8	lasso	0.188233	1.32e-20	-0.20845	0.835	0	0	0
	Thyroid	SCNN1D	1	1220000	1230000	0.2133	rs28464684	-2.92	rs6667923	0.0525	5.08	0.111	253	21	enet	0.054569	1.47e-06	0.129094	0.897	0	0	0
	YFS.BLOOD.RNAARR	SCNN1D	1	1220000	1230000	0.0359	rs3128342	-2.5	rs2291889	0.019603	-5.68	0.786	137	3	lasso	0.0153	6.05e-06	-0.8152	0.415	0	0	0
	Thyroid	ACAP3	1	1230000	1240000	0.12	rs28464684	-2.92	rs1240708	0.0153	-4.42	-0.588	257	3	lasso	0.028757	0.000399	0.983619	0.325	0	0	0
	Whole_Blood	PUSL1	1	1240000	1250000	0.1075	rs28464684	-2.92	rs12410087	0.0191	-4.46	-0.114	257	4	lasso	0.016756	0.0074	0.191334	0.848	0	0	0
	YFS.BLOOD.RNAARR	PUSL1	1	1240000	1250000	0.02166	rs9439458	-2.45	rs3934834	-0.000475	-3.44	1.617	139	139	blup	0.00798	0.000864	-1.16222	0.245	0	0	0
	Cells_EBV-transformed_lymphocytes	CPSF3L	1	1250000	1260000	0.3667	rs28464684	-2.92	rs2765021	-0.002606	3.56	-0.775	259	259	blup	0.06021	0.00457	0.49848	0.618	0	0	0
	Thyroid	CPSF3L	1	1250000	1260000	0.2195	rs28464684	-2.92	rs1240707	0.0555	5.54	-1.099	261	30	enet	0.089967	6.12e-10	0.6146	0.539	0	0	0
	Cells_Transformed_fibroblasts	GLTPD1	1	1260000	1260000	0.1429	rs28464684	-2.92	rs35424002	-0.00153	3.29	-1.603	261	261	blup	0.00906	0.0546	0.311767	0.755	0	0	0
	Whole_Blood	GLTPD1	1	1260000	1260000	0.1313	rs28464684	-2.92	rs1810745	0.0728	5.55	-0.026	261	5	enet	0.051517	6.52e-06	0.153466	0.878	0	0	0
	Thyroid	TAS1R3	1	1270000	1270000	0.0613	rs28464684	-2.92	rs1810745	0.0339	4.27	-0.026	262	3	lasso	0.025129	0.000881	0.051056	0.959	0	0	0
	Whole_Blood	TAS1R3	1	1270000	1270000	0.1332	rs28464684	-2.92	rs2765033	0.0581	5.54	0.414	262	5	lasso	0.061241	9.17e-07	0.271993	0.786	0	0	0
	Spleen	MXRA8	1	1290000	1300000	0.2209	rs28464684	-2.92	rs12072310	0.00408	-3.25	0.565	267	1	enet	-0.00601	0.709	-0.565	0.572	0	0	0
	Cells_Transformed_fibroblasts	MRPL20	1	1340000	1340000	0.2026	rs28464684	-2.92	rs35242196	0.134	6.63	0.123	280	4	lasso	0.12684	1.36e-10	0.012394	0.99	0	0	0
	Skin_Not_Sun_Exposed_Suprapubic	MRPL20	1	1340000	1340000	0.2727	rs28464684	-2.92	rs35242196	0.152909	7.21	0.123	280	3	lasso	0.15176	9.06e-14	-0.047193	0.962	0	0	0
	Skin_Sun_Exposed_Lower_leg	MRPL20	1	1340000	1340000	0.1496	rs28464684	-2.92	rs17160669	0.0723	5.8	0.038	280	14	enet	0.074146	1.12e-08	-0.20659	0.836	0	0	0
	Skin_Sun_Exposed_Lower_leg	RP4-758J18.13	1	1340000	1350000	0.1044	rs28464684	-2.92	rs34054191	0.0152	-4.48	-1.052	281	4	lasso	0.025066	0.000727	1.18089	0.238	0	0	0
	Spleen	RP4-758J18.13	1	1340000	1350000	0.1904	rs28464684	-2.92	rs1240707	-0.00351	-3.55	-1.099	281	1	enet	-0.00205	0.402	1.099	0.272	0	0	0
	Thyroid	RP4-758J18.13	1	1340000	1350000	0.0993	rs28464684	-2.92	rs1240707	0.023	-4.37	-1.099	281	10	enet	0.025829	0.000756	1.11373	0.265	0	0	0
	YFS.BLOOD.RNAARR	MRPL20	1	1340000	1340000	0.02248	rs9439458	-2.45	rs2649588	0.016226	4.86	-1.036	165	12	enet	0.0189	5.71e-07	0.21507	0.83	0	0	0
	Cells_Transformed_fibroblasts	ANKRD65	1	1350000	1360000	0.303	rs28464684	-2.92	rs1240707	0.171	-7.34	-1.099	293	12	enet	0.1663	1.25e-13	0.826068	0.409	0	0	0
	Skin_Not_Sun_Exposed_Suprapubic	ANKRD65	1	1350000	1360000	0.5298	rs28464684	-2.92	rs1240707	0.262603	-9.73	-1.099	293	49	enet	0.293414	4.44e-27	0.392999	0.694	0	0	0
	Skin_Sun_Exposed_Lower_leg	ANKRD65	1	1350000	1360000	0.4883	rs28464684	-2.92	rs2649588	0.247	-10.27	-1.036	293	13	lasso	0.26804	6.48e-30	0.58377	0.559	0	0	0
	Spleen	ANKRD65	1	1350000	1360000	0.4641	rs28464684	-2.92	rs1240707	0.181	-5.75	-1.099	293	8	lasso	0.17973	6.44e-08	1.17897	0.238	0	0	0
	Thyroid	ANKRD65	1	1350000	1360000	0.1848	rs28464684	-2.92	rs2649588	0.0624	-5.97	-1.036	293	293	blup	0.053827	1.72e-06	0.800906	0.423	0	0	0
	Skin_Not_Sun_Exposed_Suprapubic	RP4-758J18.7	1	1360000	1360000	0.2155	rs28464684	-2.92	rs2649588	0.082781	-6.03	-1.036	293	293	blup	0.086249	2.72e-08	-0.029353	0.977	0	0	0
	Skin_Sun_Exposed_Lower_leg	RP4-758J18.7	1	1360000	1360000	0.0965	rs28464684	-2.92	rs2649588	0.0267	-4.69	-1.036	293	293	blup	0.032761	0.000128	0.32587	0.745	0	0	0
	Skin_Not_Sun_Exposed_Suprapubic	ATAD3C	1	1390000	1410000	0.225	rs28464684	-2.92	rs6668667	0.001054	-3.51	1.015	292	292	blup	0.023081	0.00312	1.68847	0.0913	0	0	0
	Skin_Sun_Exposed_Lower_leg	ATAD3C	1	1390000	1410000	0.2954	rs28464684	-2.92	rs2031709	0.0187	-5.13	-0.801	292	25	enet	0.086009	7.39e-10	1.28028	0.2	0	0	0
	Thyroid	ATAD3C	1	1390000	1410000	0.4695	rs28464684	-2.92	rs819976	0.0143	4.56	-1.181	292	9	lasso	0.094043	2.46e-10	-0.066602	0.947	0	0	0
	Whole_Blood	ATAD3C	1	1390000	1410000	0.18	rs28464684	-2.92	rs819980	0.00755	3.61	-1.435	292	292	blup	0.012809	0.0169	-0.20721	0.836	0	0	0
	Cells_Transformed_fibroblasts	ATAD3B	1	1410000	1430000	0.4154	rs28464684	-2.92	rs13306651	0.0308	-5.47	-0.23	288	7	lasso	0.05527	2.38e-05	0.630721	0.528	0	0	0
	Skin_Not_Sun_Exposed_Suprapubic	ATAD3B	1	1410000	1430000	0.6205	rs28464684	-2.92	rs2031709	0.137947	-7.82	-0.801	288	288	blup	0.221184	5.29e-20	1.07518	0.282	0	0	0
	Skin_Sun_Exposed_Lower_leg	ATAD3B	1	1410000	1430000	0.5974	rs28464684	-2.92	rs2031709	0.121	-9.22	-0.801	288	7	lasso	0.189576	9.39e-21	0.55416	0.579	0	0	0
	Spleen	ATAD3B	1	1410000	1430000	0.4327	rs28464684	-2.92	rs13306651	0.171	-5.04	-0.23	288	6	lasso	0.16148	3.26e-07	0.780986	0.435	0	0	0
	Thyroid	ATAD3B	1	1410000	1430000	0.5975	rs28464684	-2.92	rs2031709	0.126	-7.47	-0.801	288	81	enet	0.227625	3.1e-24	0.436542	0.662	0	0	0
	Whole_Blood	ATAD3B	1	1410000	1430000	0.3367	rs28464684	-2.92	rs2031709	-0.00265	-5.06	-0.801	288	4	lasso	0.006748	0.0624	1.15098	0.25	0	0	0
	Cells_Transformed_fibroblasts	TMEM240	1	1470000	1480000	0.1067	rs28464684	-2.92	rs7531530	0.0112	-3.92	-0.923	287	12	enet	0.03238	0.00104	1.25582	0.209	0	0	0
	Thyroid	TMEM240	1	1470000	1480000	0.078	rs28464684	-2.92	rs1571150	-0.00235	-3.47	-1.484	287	287	blup	0.003172	0.133	0.936534	0.349	0	0	0
	Cells_Transformed_fibroblasts	SSU72	1	1480000	1510000	0.0973	rs28464684	-2.92	rs7519837	0.0547	4.22	-2.266	284	1	lasso	0.02562	0.0032	-2.266	0.0235	0.020548	584	NA
	NTR.BLOOD.RNAARR	SSU72	1	1480000	1510000	0.07222	rs7519837	-2.27	rs7519837	0.0757	10.22	-2.266	165	9	lasso	0.079166	2.75e-24	-2.08655	0.0369	0.01179	1018	NA
	Skin_Sun_Exposed_Lower_leg	SSU72	1	1480000	1510000	0.1229	rs28464684	-2.92	rs7519837	0.0606	5.34	-2.266	284	4	lasso	0.049073	3.27e-06	-2.01912	0.0435	0.07186	167	NA
	Spleen	SSU72	1	1480000	1510000	0.2087	rs28464684	-2.92	rs7517401	0.0269	4.11	-1.611	284	6	lasso	0.02502	0.0319	-1.58442	0.113	0	0	0
	Thyroid	SSU72	1	1480000	1510000	0.1502	rs28464684	-2.92	rs7517401	0.0635	5.35	-1.611	284	4	lasso	0.050208	3.79e-06	-1.60624	0.108	0	0	0
	YFS.BLOOD.RNAARR	SSU72	1	1480000	1510000	0.15193	rs9439458	-2.45	rs7519837	0.18256	15.4	-2.266	197	7	lasso	0.202	6.84e-64	-1.58137	0.114	0	0	0
	Thyroid	C1orf233	1	1530000	1540000	0.2625	rs28464684	-2.92	rs4648611	0.0558	-5.71	-1.569	285	16	enet	0.071349	3.75e-08	0.649489	0.516	0	0	0
	Thyroid	MIB2	1	1550000	1570000	0.1736	rs28464684	-2.92	rs4648611	0.0924	6.17	-1.569	294	10	enet	0.114574	2.4e-12	-1.64676	0.0996	0	0	0
	Thyroid	RP11-345P4.9	1	1550000	1550000	0.2805	rs28464684	-2.92	rs4648611	0.163	8.09	-1.569	294	4	lasso	0.159917	6.19e-17	-1.43782	0.15	0	0	0
	Cells_EBV-transformed_lymphocytes	CDK11B	1	1570000	1590000	0.2864	rs28464684	-2.92	rs4074197	-0.008609	2.97	-0.862	309	309	blup	0.06716	0.00288	-0.22732	0.82	0	0	0
	Skin_Sun_Exposed_Lower_leg	CDK11B	1	1570000	1590000	0.1418	rs28464684	-2.92	rs2294488	0.0214	4.84	-0.1784	311	7	enet	0.03036	0.00022	-0.56973	0.569	0	0	0
	Spleen	CDK11B	1	1570000	1590000	0.3774	rs28464684	-2.92	rs4074196	0.0496	-3.79	0.933	311	5	lasso	0.05479	0.00267	-0.967653	0.333	0	0	0
	Thyroid	MMP23B	1	1570000	1570000	0.1228	rs28464684	-2.92	rs13303344	-0.00192	3.66	-0.2086	289	289	blup	0.032145	0.000191	-1.32211	0.186	0	0	0
	Thyroid	CDK11B	1	1570000	1590000	0.2149	rs28464684	-2.92	rs7520934	0.0121	-4.08	0.776	311	6	lasso	0.050802	3.33e-06	-0.128881	0.897	0	0	0
	Whole_Blood	CDK11B	1	1570000	1590000	0.1306	rs28464684	-2.92	rs2281173	0.00927	3.93	-0.279	311	19	enet	0.034686	0.000193	-0.439776	0.66	0	0	0
	Cells_EBV-transformed_lymphocytes	SLC35E2B	1	1590000	1620000	0.2465	rs28464684	-2.92	rs4648786	0.091313	-4.62	0.622	305	15	enet	0.31519	3.33e-11	-0.77163	0.44	0	0	0
	Cells_Transformed_fibroblasts	SLC35E2B	1	1590000	1620000	0.7595	rs28464684	-2.92	rs4648786	0.0971	-7.2	0.622	307	26	enet	0.37798	1.09e-32	-1.78069	0.075	0	0	0
	Skin_Not_Sun_Exposed_Suprapubic	SLC35E2B	1	1590000	1620000	0.7162	rs28464684	-2.92	rs6604981	0.138657	8.28	-2.746	307	8	lasso	0.466165	2.17e-47	-2.28377	0.0224	0.015645	767	NA
	Skin_Sun_Exposed_Lower_leg	SLC35E2B	1	1590000	1620000	0.765	rs28464684	-2.92	rs6604981	0.164	9.14	-2.746	307	27	enet	0.492086	1.18e-62	-1.98384	0.0473	0.0274	438	NA
	Thyroid	SLC35E2B	1	1590000	1620000	0.7636	rs28464684	-2.92	rs4648786	0.172	-9.22	0.622	307	25	enet	0.439144	6.84e-52	-2.15407	0.0312	0.029056	413	NA
	Whole_Blood	SLC35E2B	1	1590000	1620000	0.6021	rs28464684	-2.92	rs6604981	0.0921	7.52	-2.746	307	25	enet	0.268154	7.46e-27	-2.53195	0.0113	0.00774	1550	NA
	Cells_EBV-transformed_lymphocytes	RP11-345P4.7	1	1600000	1600000	0.6261	rs28464684	-2.92	rs6604981	0.324041	6.59	-2.746	307	6	lasso	0.27586	8.55e-10	-2.73183	0.0063	0.00935	1283	NA
	Cells_Transformed_fibroblasts	RP11-345P4.7	1	1600000	1600000	0.4964	rs28464684	-2.92	rs6604981	0.242	9.01	-2.746	309	4	lasso	0.24534	3.92e-20	-2.76587	0.00568	0.003976	3018	NA
	Skin_Not_Sun_Exposed_Suprapubic	RP11-345P4.7	1	1600000	1600000	0.5827	rs28464684	-2.92	rs6604981	0.322331	10.6	-2.746	309	4	lasso	0.307708	1.46e-28	-2.8375	0.00455	0.003752	3198	NA
	Skin_Sun_Exposed_Lower_leg	RP11-345P4.7	1	1600000	1600000	0.6008	rs28464684	-2.92	rs6604981	0.321	11.55	-2.746	309	5	lasso	0.320947	1.2e-36	-2.78276	0.00539	0.00948	1266	NA
	Spleen	RP11-345P4.7	1	1600000	1600000	0.6037	rs28464684	-2.92	rs6604981	0.297	7.64	-2.746	309	22	enet	0.29001	1.7e-12	-2.29336	0.0218	0.01218	985	NA
	Thyroid	RP11-345P4.7	1	1600000	1600000	0.6129	rs28464684	-2.92	rs6604981	0.356	12.37	-2.746	309	6	lasso	0.346736	1e-38	-2.73277	0.00628	0.025918	463	NA
	Whole_Blood	RP11-345P4.7	1	1600000	1600000	0.4498	rs28464684	-2.92	rs6604981	0.224	9.19	-2.746	309	22	enet	0.224962	2.93e-22	-2.71002	0.00673	0.00382	3138	NA
	Cells_Transformed_fibroblasts	RP11-345P4.6	1	1610000	1610000	0.3252	rs28464684	-2.92	rs6604981	0.134	7.16	-2.746	310	8	enet	0.12734	1.25e-10	-2.79224	0.00523	0.004187	2866	NA
	Skin_Not_Sun_Exposed_Suprapubic	RP11-345P4.6	1	1610000	1610000	0.5145	rs28464684	-2.92	rs6604981	0.204092	8.54	-2.746	310	8	lasso	0.18695	7.24e-17	-2.45883	0.0139	0.01061	1131	NA
	Skin_Sun_Exposed_Lower_leg	RP11-345P4.6	1	1610000	1610000	0.5145	rs28464684	-2.92	rs6604981	0.243	10.12	-2.746	310	3	lasso	0.232727	1.11e-25	-2.77016	0.0056	0.00696	1724	NA
	Thyroid	RP11-345P4.6	1	1610000	1610000	0.6524	rs28464684	-2.92	rs6604981	0.292	11.18	-2.746	310	48	enet	0.319434	3.46e-35	-2.44466	0.0145	0.015564	771	NA
	Skin_Not_Sun_Exposed_Suprapubic	CDK11A	1	1630000	1660000	0.1445	rs28464684	-2.92	rs28487995	0.016599	-3.92	-0.96	297	4	lasso	0.06121	2.82e-06	-0.150929	0.88	0	0	0
	Skin_Sun_Exposed_Lower_leg	CDK11A	1	1630000	1660000	0.1888	rs28464684	-2.92	rs4074197	0.0204	4.62	-0.862	297	45	enet	0.130481	2.15e-14	-0.10966	0.913	0	0	0
	Skin_Sun_Exposed_Lower_leg	MMP23A	1	1630000	1630000	0.2248	rs28464684	-2.92	rs601141	0.116	-7.68	0.2229	304	3	lasso	0.133158	1.13e-14	-0.50178	0.616	0	0	0
	Spleen	MMP23A	1	1630000	1630000	0.2562	rs28464684	-2.92	rs4074196	0.125	-5.13	0.933	304	14	enet	0.16655	2.08e-07	-0.748785	0.454	0	0	0
	Thyroid	CDK11A	1	1630000	1660000	0.1815	rs28464684	-2.92	rs4074197	0.064	5.99	-0.862	297	5	lasso	0.088086	9.3e-10	-0.558715	0.576	0	0	0
	Thyroid	MMP23A	1	1630000	1630000	0.3618	rs28464684	-2.92	rs601141	0.141	-8.17	0.2229	304	8	lasso	0.158251	9.21e-17	-0.37738	0.706	0	0	0
	NTR.BLOOD.RNAARR	CDK11A	1	1640000	1650000	0.00792	rs7519837	-2.27	rs2296716	-0.000627	-3.34	-0.488	198	6	lasso	0.000916	0.144	1.17968	0.238	0	0	0
	Cells_EBV-transformed_lymphocytes	RP1-283E3.4	1	1660000	1670000	0.4066	rs28464684	-2.92	rs4648727	0.005222	3.8	-1.193	297	37	enet	0.15651	6.58e-06	-0.47988	0.631	0	0	0
	Cells_Transformed_fibroblasts	SLC35E2	1	1660000	1680000	0.76	rs28464684	-2.92	rs6699975	0.387	10.87	0.799	294	12	lasso	0.39872	6.89e-35	0.497304	0.619	0	0	0
	Cells_Transformed_fibroblasts	RP1-283E3.4	1	1660000	1670000	0.3911	rs28464684	-2.92	rs6699975	0.0277	-5.02	0.799	298	28	enet	0.18953	1.77e-15	0.073512	0.941	0	0	0
	Skin_Not_Sun_Exposed_Suprapubic	SLC35E2	1	1660000	1680000	0.6146	rs28464684	-2.92	rs6699975	0.174917	7.76	0.799	294	10	lasso	0.197411	8.22e-18	0.579537	0.562	0	0	0
	Skin_Not_Sun_Exposed_Suprapubic	RP1-283E3.4	1	1660000	1670000	0.5291	rs28464684	-2.92	rs6699975	0.040776	-5.15	0.799	298	20	enet	0.166554	4.67e-15	0.601684	0.547	0	0	0
	Skin_Sun_Exposed_Lower_leg	SLC35E2	1	1660000	1680000	0.6511	rs28464684	-2.92	rs6699975	0.138	7.86	0.799	294	53	enet	0.261935	3.61e-29	0.4014	0.688	0	0	0
	Skin_Sun_Exposed_Lower_leg	RP1-283E3.4	1	1660000	1670000	0.7029	rs28464684	-2.92	rs7407	0.0535	6.34	-0.577	298	60	enet	0.278191	3.61e-31	0.23615	0.813	0	0	0
	Thyroid	SLC35E2	1	1660000	1680000	0.7102	rs28464684	-2.92	rs6699975	0.2	9	0.799	294	38	enet	0.237124	2.63e-25	-0.058533	0.953	0	0	0
	Thyroid	RP1-283E3.4	1	1660000	1670000	0.6154	rs28464684	-2.92	rs6699975	0.0656	-5.24	0.799	298	48	enet	0.242871	5.81e-26	0.962903	0.336	0	0	0
	Whole_Blood	SLC35E2	1	1660000	1680000	0.6315	rs28464684	-2.92	rs6699975	0.224	9.15	0.799	294	34	enet	0.267875	8.01e-27	-0.097919	0.922	0	0	0
	Whole_Blood	RP1-283E3.4	1	1660000	1670000	0.6935	rs28464684	-2.92	rs4648786	0.0935	6.33	0.53758	298	9	lasso	0.306221	3.98e-31	0.669372	0.503	0	0	0
	Thyroid	NADK	1	1680000	1710000	0.0964	rs28464684	-2.92	rs7531583	0.0152	4.61	-1.337	289	289	blup	0.026724	0.000621	-0.52157	0.602	0	0	0
	YFS.BLOOD.RNAARR	NADK	1	1680000	1710000	0.03307	rs9439458	-2.45	rs7528894	0.000574	-3.58	1.282	223	46	enet	0.0059	0.00364	-0.47944	0.632	0	0	0
	Cells_Transformed_fibroblasts	GNB1	1	1720000	1820000	0.0875	rs28464684	-2.92	rs12041925	0.0306	-4.11	-0.27	318	2	lasso	0.0229	0.00504	0.24183	0.809	0	0	0
	Cells_Transformed_fibroblasts	RP1-140A9.1	1	1820000	1820000	0.3306	rs28464684	-2.92	rs2748987	0.213	-8.33	-1.011	318	7	lasso	0.22273	3.29e-18	1.10729	0.268	0	0	0
	Skin_Not_Sun_Exposed_Suprapubic	RP1-140A9.1	1	1820000	1820000	0.2369	rs28464684	-2.92	rs6603803	0.113996	6.87	1.291	318	318	blup	0.169294	2.68e-15	0.947142	0.344	0	0	0
	Skin_Sun_Exposed_Lower_leg	RP1-140A9.1	1	1820000	1820000	0.2448	rs28464684	-2.92	rs7531583	0.178	-9.13	-1.337	318	5	lasso	0.248849	1.37e-27	1.34161	0.18	0	0	0
	Spleen	RP1-140A9.1	1	1820000	1820000	0.2313	rs28464684	-2.92	rs1014988	0.00632	3.58	0.698	318	318	blup	0.05758	0.00212	0.82209	0.411	0	0	0
	Thyroid	RP1-140A9.1	1	1820000	1820000	0.1869	rs28464684	-2.92	rs2748987	0.111	-8.17	-1.011	318	10	lasso	0.183648	1.99e-19	1.42975	0.153	0	0	0
	Whole_Blood	RP1-140A9.1	1	1820000	1820000	0.1994	rs28464684	-2.92	rs9970652	0.0936	-7.14	-1.074	318	3	lasso	0.153712	3.44e-15	1.44378	0.149	0	0	0
	Cells_Transformed_fibroblasts	CALML6	1	1850000	1850000	0.1968	rs28464684	-2.92	rs4648732	0.0125	4.56	-0.764	329	19	enet	0.07397	1.08e-06	0.262299	0.793	0	0	0
	Skin_Not_Sun_Exposed_Suprapubic	C1orf222	1	1850000	1940000	0.0682	rs10910078	3.82	rs6687029	-0.001661	3.38	-0.0589	361	361	blup	0.006432	0.0766	0.354913	0.723	0	0	0
	Skin_Not_Sun_Exposed_Suprapubic	CALML6	1	1850000	1850000	0.2275	rs28464684	-2.92	rs9970652	0.097679	-6.65	-1.074	329	5	lasso	0.105674	7e-10	0.946234	0.344	0	0	0
	Skin_Not_Sun_Exposed_Suprapubic	TMEM52	1	1850000	1850000	0.243	rs28464684	-2.92	rs2490548	0.205688	8.58	1.3	331	4	lasso	0.231085	6.19e-21	1.34564	0.178	0	0	0
	Skin_Sun_Exposed_Lower_leg	CALML6	1	1850000	1850000	0.1987	rs28464684	-2.92	rs12126768	0.159	-8.28	-1.312	329	3	lasso	0.150948	1.5e-16	1.28413	0.199	0	0	0
	Skin_Sun_Exposed_Lower_leg	TMEM52	1	1850000	1850000	0.3353	rs28464684	-2.92	rs2748984	0.246	10.2	1.332	331	9	lasso	0.246056	2.96e-27	1.27963	0.201	0	0	0
	Spleen	C1orf222	1	1850000	1940000	0.1771	rs10910078	3.82	rs3820011	0.064	4.38	0.315	361	11	enet	0.07685	0.000432	-0.124099	0.901	0	0	0
	Spleen	CALML6	1	1850000	1850000	0.3132	rs28464684	-2.92	rs4648732	0.14	5.22	-0.764	329	5	lasso	0.1374	2.65e-06	-0.024904	0.98	0	0	0
	Spleen	TMEM52	1	1850000	1850000	0.5643	rs28464684	-2.92	rs2377037	0.2	5.93	-0.646	331	331	blup	0.26341	2.46e-11	-0.055042	0.956	0	0	0
	Thyroid	CALML6	1	1850000	1850000	0.3295	rs28464684	-2.92	rs4648732	0.227	9.58	-0.764	329	19	enet	0.323932	9.24e-36	0.03827	0.969	0	0	0
	Thyroid	RP11-547D24.1	1	1940000	1950000	0.0981	rs10910078	3.82	rs3128323	0.02	-4.55	0.431	367	6	enet	0.040935	2.83e-05	-0.779878	0.435	0	0	0
	Thyroid	PRKCZ	1	1980000	2110000	0.5834	rs10910078	3.82	rs3128326	0.0752	-6.14	-1.29	370	58	enet	0.19272	2.13e-20	0.805292	0.421	0	0	0
	Whole_Blood	PRKCZ	1	1980000	2110000	0.0813	rs10910078	3.82	rs12410859	0.039	-4.55	0.269	370	3	lasso	0.021037	0.00306	-0.36702	0.714	0	0	0
	Thyroid	RP5-892K4.1	1	2070000	2080000	0.1583	rs4233033	3.87	rs3128337	0.0367	-5.22	-0.319	387	5	lasso	0.062542	2.58e-07	0.8689	0.385	0	0	0
	Whole_Blood	RP5-892K4.1	1	2070000	2080000	0.1275	rs4233033	3.87	rs17776713	0.0966	6	-1.262	387	6	lasso	0.080925	1.67e-08	-1.18377	0.237	0	0	0
	Cells_Transformed_fibroblasts	RP11-181G12.2	1	2110000	2120000	0.1068	rs10910078	3.82	rs2503701	0.0244	-4.27	0.366	381	6	enet	0.01951	0.00892	-0.131806	0.895	0	0	0
	Thyroid	RP11-181G12.2	1	2110000	2120000	0.4701	rs10910078	3.82	rs884080	0.0558	-5.2	-1.308	382	52	enet	0.100961	5.23e-11	-0.117796	0.906	0	0	0
	Whole_Blood	RP11-181G12.2	1	2110000	2120000	0.0685	rs10910078	3.82	rs12410859	0.0306	-4.95	0.269	382	382	blup	0.026176	0.00108	-0.201248	0.841	0	0	0
	Cells_Transformed_fibroblasts	C1orf86	1	2120000	2140000	0.2028	rs10910078	3.82	rs2503701	0.0467	4.49	0.337	378	32	enet	0.06806	2.88e-06	0.292779	0.77	0	0	0
	Skin_Not_Sun_Exposed_Suprapubic	C1orf86	1	2120000	2140000	0.5058	rs10910078	3.82	rs2503701	0.122395	6.56	0.3372	379	11	lasso	0.180854	2.54e-16	0.124722	0.901	0	0	0
	Skin_Sun_Exposed_Lower_leg	C1orf86	1	2120000	2140000	0.5774	rs10910078	3.82	rs2460002	0.0822	5.97	0.63	379	16	lasso	0.239217	1.92e-26	0.44302	0.658	0	0	0
	Spleen	C1orf86	1	2120000	2140000	0.4186	rs10910078	3.82	rs2460002	0.184	5.87	0.63	379	21	enet	0.23268	4.85e-10	-0.030844	0.975	0	0	0
	Thyroid	C1orf86	1	2120000	2140000	0.5132	rs10910078	3.82	rs2503701	0.116	6.9	0.3372	379	17	lasso	0.192269	2.38e-20	0.425061	0.671	0	0	0
	Whole_Blood	C1orf86	1	2120000	2140000	0.2881	rs10910078	3.82	rs2503701	0.0651	5.51	0.33723	379	6	lasso	0.076309	4.3e-08	0.626718	0.531	0	0	0
	Cells_Transformed_fibroblasts	AL590822.1	1	2140000	2150000	0.3038	rs10910078	3.82	rs1713712	0.0801	6.13	-0.229	378	378	blup	0.17178	4.63e-14	-0.630874	0.528	0	0	0
	Skin_Not_Sun_Exposed_Suprapubic	AL590822.1	1	2140000	2150000	0.0684	rs10910078	3.82	rs377283	0.042828	4.95	0.37	379	6	lasso	0.049297	2.51e-05	-0.190444	0.849	0	0	0
	Skin_Sun_Exposed_Lower_leg	AL590822.1	1	2140000	2150000	0.1335	rs10910078	3.82	rs262685	0.111	7.17	0.434	379	6	lasso	0.103911	1.16e-11	0.32373	0.746	0	0	0
	Thyroid	AL590822.1	1	2140000	2150000	0.081	rs10910078	3.82	rs2503706	0.0327	-4.5	0.586	379	379	blup	0.033907	0.00013	-0.791455	0.429	0	0	0
	Skin_Sun_Exposed_Lower_leg	RP11-181G12.4	1	2150000	2150000	0.0436	rs10910078	3.82	rs2460001	0.0215	4.54	0.367	379	8	enet	0.023243	0.0011	0.32961	0.742	0	0	0
	Cells_Transformed_fibroblasts	SKI	1	2160000	2240000	0.098	rs10910078	3.82	rs1496555	0.0322	-4.11	0.709	378	5	lasso	0.02557	0.00322	-0.740722	0.459	0	0	0
	Cells_Transformed_fibroblasts	MORN1	1	2250000	2320000	0.1799	rs10910078	3.82	rs3795272	0.0711	-4.88	-0.053	354	24	enet	0.08225	2.71e-07	-0.692686	0.489	0	0	0
	Skin_Not_Sun_Exposed_Suprapubic	MORN1	1	2250000	2320000	0.1703	rs10910078	3.82	rs7545940	0.13236	-6.95	-0.208	355	2	lasso	0.125283	1.63e-11	0.377845	0.706	0	0	0
	Skin_Sun_Exposed_Lower_leg	MORN1	1	2250000	2320000	0.2609	rs10910078	3.82	rs7545940	0.124	-7.39	-0.208	355	5	lasso	0.113166	1.32e-12	0.28682	0.774	0	0	0
	Thyroid	MORN1	1	2250000	2320000	0.352	rs10910078	3.82	rs7545940	0.165	-8.19	-0.208	355	5	lasso	0.212212	1.61e-22	-0.240411	0.81	0	0	0
	Whole_Blood	MORN1	1	2250000	2320000	0.1369	rs10910078	3.82	rs7545940	0.0658	-5.13	-0.208	355	4	lasso	0.058756	1.51e-06	0.183334	0.855	0	0	0
	Thyroid	AL589739.1	1	2260000	2260000	0.111	rs10910078	3.82	rs2055204	0.0509	4.89	-1.272	366	14	enet	0.038485	4.82e-05	-0.305359	0.76	0	0	0
	Thyroid	RP4-713A8.1	1	2260000	2260000	0.0921	rs10910078	3.82	rs7545940	0.00723	-3.86	-0.208	366	9	enet	0.022948	0.00142	-1.31288	0.189	0	0	0
	Cells_Transformed_fibroblasts	RP4-740C4.6	1	2280000	2280000	0.4269	rs10910078	3.82	rs7545940	0.251	-8.75	-0.208	355	6	lasso	0.2563	4.37e-21	-0.164303	0.869	0	0	0
	Skin_Not_Sun_Exposed_Suprapubic	RP4-740C4.6	1	2280000	2280000	0.2564	rs10910078	3.82	rs7545940	0.133033	-6.92	-0.208	356	3	lasso	0.161717	1.24e-14	0.385425	0.7	0	0	0
	Skin_Sun_Exposed_Lower_leg	RP4-740C4.6	1	2280000	2280000	0.3947	rs10910078	3.82	rs7545940	0.14	-7.77	-0.208	356	10	lasso	0.189411	9.8e-21	0.10343	0.918	0	0	0
	Thyroid	RP4-740C4.6	1	2280000	2280000	0.2011	rs10910078	3.82	rs7545940	0.0334	-4.99	-0.208	356	21	enet	0.058503	6.23e-07	1.18274	0.237	0	0	0
	Whole_Blood	RP4-740C4.6	1	2280000	2280000	0.2366	rs10910078	3.82	rs7545940	0.0803	-5.71	-0.208	356	17	enet	0.096674	6.52e-10	-0.038032	0.97	0	0	0
	Skin_Not_Sun_Exposed_Suprapubic	RP4-740C4.7	1	2290000	2300000	0.3069	rs10910078	3.82	rs2055204	0.117229	-6.4	-1.272	358	15	enet	0.104294	9.1e-10	1.38781	0.165	0	0	0
	Skin_Sun_Exposed_Lower_leg	RP4-740C4.7	1	2290000	2300000	0.2895	rs10910078	3.82	rs2055204	0.134	-7.76	-1.272	358	12	enet	0.140184	2.07e-15	1.50516	0.132	0	0	0
	Spleen	RP4-740C4.7	1	2290000	2300000	0.3676	rs10910078	3.82	rs2843142	0.0936	5.15	0.005	358	10	lasso	0.06757	0.00093	0.294726	0.768	0	0	0
	Thyroid	RP4-740C4.7	1	2290000	2300000	0.4474	rs10910078	3.82	rs7545940	0.222	9.58	-0.208	358	31	enet	0.247851	1.56e-26	0.706755	0.48	0	0	0
	Thyroid	RP4-740C4.8	1	2310000	2310000	0.4643	rs10910078	3.82	rs2843160	0.32	-11.29	-0.297	357	7	lasso	0.325732	5.43e-36	-0.156514	0.876	0	0	0
	Skin_Not_Sun_Exposed_Suprapubic	RER1	1	2320000	2340000	0.1403	rs10910078	3.82	rs2645081	0.08521	-5.44	0.196	355	7	enet	0.078346	1.19e-07	-0.468473	0.639	0	0	0
	Skin_Sun_Exposed_Lower_leg	RER1	1	2320000	2340000	0.1232	rs10910078	3.82	rs2645081	0.085	-6.13	0.196	355	1	lasso	0.077209	5.56e-09	-0.196	0.845	0	0	0
	Thyroid	RER1	1	2320000	2340000	0.1251	rs10910078	3.82	rs2494427	0.0651	-5.28	1.084	355	4	lasso	0.067191	9.34e-08	-1.02557	0.305	0	0	0
	Whole_Blood	AL513477.1	1	2320000	2320000	0.1418	rs10910078	3.82	rs4648633	0.0315	-5.31	-0.243	356	19	enet	0.037323	0.000113	0.011679	0.991	0	0	0
	YFS.BLOOD.RNAARR	RER1	1	2320000	2340000	0.01402	rs10910078	3.82	rs425277	-0.00076	2.98	0.712	316	316	bslmm	0.00374	0.0168	-0.32791	0.743	0	0	0
	Cells_Transformed_fibroblasts	PEX10	1	2340000	2350000	0.2423	rs10910078	3.82	rs1129332	0.11	5.96	1.699	363	7	enet	0.13595	2.78e-11	1.0472	0.295	0	0	0
	Skin_Not_Sun_Exposed_Suprapubic	PEX10	1	2340000	2350000	0.1453	rs10910078	3.82	rs1129332	0.064275	4.77	1.699	364	4	lasso	0.062881	2.07e-06	1.72173	0.0851	0	0	0
	Thyroid	PLCH2	1	2360000	2440000	0.3709	rs10910078	3.82	rs12049628	0.097	-6.97	-0.474	356	25	enet	0.224866	6.32e-24	0.406882	0.684	0	0	0
	Whole_Blood	PLCH2	1	2360000	2440000	0.3853	rs10910078	3.82	rs12731309	0.236	9.4	1.105	356	3	lasso	0.230445	7.9e-23	1.09747	0.272	0	0	0
	YFS.BLOOD.RNAARR	PLCH2	1	2360000	2440000	0.50056	rs10910078	3.82	rs4648843	0.069566	9.55	2.415	337	79	enet	0.237	3.48e-76	1.43629	0.151	0	0	0
	Skin_Not_Sun_Exposed_Suprapubic	RP3-395M20.2	1	2420000	2420000	0.2261	rs4233033	3.97	rs2477702	0.167756	7.58	-0.031	365	6	lasso	0.167634	3.76e-15	-0.161126	0.872	0	0	0
	Skin_Not_Sun_Exposed_Suprapubic	RP3-395M20.3	1	2420000	2430000	0.2235	rs4233033	3.99	rs2477702	0.196032	8.17	-0.031	366	3	lasso	0.195467	1.23e-17	-0.037012	0.97	0	0	0
	Skin_Sun_Exposed_Lower_leg	RP3-395M20.2	1	2420000	2420000	0.2674	rs4233033	3.97	rs2477702	0.2	9.19	-0.031	365	2	lasso	0.200582	5.5e-22	-0.19316	0.847	0	0	0
	Skin_Sun_Exposed_Lower_leg	RP3-395M20.3	1	2420000	2430000	0.2666	rs4233033	3.99	rs2477702	0.2	9.18	-0.031	366	4	lasso	0.220913	2.64e-24	-0.29805	0.766	0	0	0
	Thyroid	RP3-395M20.2	1	2420000	2420000	0.1765	rs4233033	3.97	rs12731309	0.00146	3.9	1.105	365	365	blup	0.025514	0.00081	0.778332	0.436	0	0	0
	Thyroid	RP3-395M20.3	1	2420000	2430000	0.1141	rs4233033	3.99	rs2477702	0.0306	4.32	-0.031	366	366	blup	0.016941	0.00536	0.815563	0.415	0	0	0
	Thyroid	PANK4	1	2440000	2460000	0.0823	rs4233033	4	rs262641	-0.0024	-2.99	0.86	374	374	blup	0.021607	0.00191	-0.139797	0.889	0	0	0
	Whole_Blood	PANK4	1	2440000	2460000	0.1335	rs4233033	4	rs12406506	0.0324	4.19	-1.215	374	374	blup	0.031836	0.000342	-2.37057	0.0178	0.01954	614	NA
	Whole_Blood	RP3-395M20.8	1	2480000	2490000	0.0771	rs4233033	3.87	rs2296443	0.025	4.18	1.191	376	3	lasso	0.017956	0.00577	1.39463	0.163	0	0	0
	Cells_EBV-transformed_lymphocytes	TNFRSF14	1	2490000	2500000	0.3198	rs4233033	3.87	rs2281852	0.186639	5.39	-1.841	374	5	lasso	0.18312	9.89e-07	-2.01701	0.0437	0.03704	324	NA
	Thyroid	TNFRSF14	1	2490000	2500000	0.0887	rs4233033	3.87	rs6698817	-0.00249	3.92	0.26	376	376	blup	0.023904	0.00115	-1.53619	0.124	0	0	0
	Skin_Sun_Exposed_Lower_leg	RP3-395M20.9	1	2510000	2520000	0.0695	rs10910078	3.82	rs3122922	0.00558	3.6	-0.318	379	379	blup	0.011872	0.0151	-1.0816	0.279	0	0	0
	Spleen	RP3-395M20.9	1	2510000	2520000	0.3147	rs10910078	3.82	rs2296443	0.0431	4.92	1.191	379	20	enet	0.06066	0.00164	0.97485	0.33	0	0	0
	Cells_Transformed_fibroblasts	FAM213B	1	2520000	2520000	0.0831	rs4233033	3.88	rs3748816	0.000862	-4.17	0.614	376	376	blup	0.02117	0.00674	-0.584989	0.559	0	0	0
	Spleen	MMEL1	1	2520000	2560000	0.328	rs10910078	3.82	rs2985857	0.311	-7.24	0.429	368	12	lasso	0.31308	1.54e-13	-0.564137	0.573	0	0	0
	Spleen	FAM213B	1	2520000	2520000	0.1389	rs4233033	3.88	rs6667605	0.0161	-4.02	-1.834	377	377	blup	0.04973	0.00405	1.07035	0.284	0	0	0
	Thyroid	MMEL1	1	2520000	2560000	0.2337	rs10910078	3.82	rs6698817	0.222	-9.77	0.26	368	368	blup	0.239707	1.33e-25	0.85287	0.394	0	0	0
	Thyroid	FAM213B	1	2520000	2520000	0.092	rs4233033	3.88	rs10797440	0.0426	-5.01	0.473	377	5	lasso	0.064328	1.75e-07	-0.70636	0.48	0	0	0
	Whole_Blood	MMEL1	1	2520000	2560000	0.1897	rs10910078	3.82	rs6667605	0.105	-7.02	-1.834	368	14	enet	0.139501	7.58e-14	0.57985	0.562	0	0	0
	Whole_Blood	FAM213B	1	2520000	2520000	0.1117	rs4233033	3.88	rs4648648	0.0765	-5.53	-1.695	377	5	lasso	0.071793	1.08e-07	0.547698	0.584	0	0	0
	YFS.BLOOD.RNAARR	MMEL1	1	2520000	2560000	0.04286	rs10910078	3.82	rs4648356	0.052399	-8.35	0.003	363	4	lasso	0.0536	4.63e-17	0.34294	0.732	0	0	0
	Skin_Sun_Exposed_Lower_leg	TTC34	1	2570000	2720000	0.0501	rs10910078	3.82	rs2985855	0.0315	4.29	0.427	388	3	lasso	0.021074	0.0018	0.27719	0.782	0	0	0
	Spleen	PRDM16	1	2990000	3360000	0.2964	rs2234167	-3.3	rs11578011	0.091	4.01	-0.522	390	6	lasso	0.06328	0.00132	-0.759356	0.448	0	0	0
	Skin_Not_Sun_Exposed_Suprapubic	ARHGEF16	1	3370000	3400000	0.2049	rs12749547	-3.11	rs3806164	0.052426	5.95	1.334	490	6	enet	0.112442	1.93e-10	0.618448	0.536	0	0	0
	Skin_Sun_Exposed_Lower_leg	ARHGEF16	1	3370000	3400000	0.2261	rs12749547	-3.11	rs867814	0.118	7.42	0.644	490	7	lasso	0.129269	2.87e-14	0.644	0.52	0	0	0
	NTR.BLOOD.RNAARR	TPRG1L	1	3540000	3550000	0.05919	rs12731705	3	rs10909989	0.0364	-7.26	-0.937	364	3	lasso	0.036919	4.96e-12	1.03648	0.3	0	0	0
	YFS.BLOOD.RNAARR	TPRG1L	1	3540000	3550000	0.0932	rs12093117	2.97	rs4364818	0.034099	-6.66	0.111	412	412	bslmm	0.0545	2.64e-17	-0.59962	0.549	0	0	0
	Cells_Transformed_fibroblasts	WRAP73	1	3550000	3570000	0.5352	rs12093117	2.97	rs2224718	0.17	-7.58	-0.257	463	12	lasso	0.27625	7.43e-23	0.622833	0.533	0	0	0
	Skin_Not_Sun_Exposed_Suprapubic	WRAP73	1	3550000	3570000	0.4292	rs12093117	2.97	rs4364818	0.163169	8.73	0.111	463	34	enet	0.270339	9.58e-25	0.993151	0.321	0	0	0
	Skin_Sun_Exposed_Lower_leg	WRAP73	1	3550000	3570000	0.4795	rs12093117	2.97	rs4364818	0.217	9.51	0.111	463	18	enet	0.311271	2.22e-35	0.95906	0.338	0	0	0
	Thyroid	WRAP73	1	3550000	3570000	0.3921	rs12093117	2.97	rs4364818	0.188	8.7	0.111	463	14	enet	0.294438	4.54e-32	0.780341	0.435	0	0	0
	Whole_Blood	WRAP73	1	3550000	3570000	0.2842	rs12093117	2.97	rs4364818	0.0494	6.05	0.111	463	24	enet	0.163876	3.65e-16	0.679356	0.497	0	0	0
	Whole_Blood	TP73	1	3570000	3650000	0.118	rs12093117	2.97	rs6697749	-0.00198	3.71	-0.16	463	463	blup	0.00626	0.0696	2.29439	0.0218	0.01306	919	NA
	Skin_Not_Sun_Exposed_Suprapubic	TP73-AS1	1	3650000	3660000	0.1636	rs12093117	2.97	rs2298222	0.052682	4.51	1.63	464	2	lasso	0.037272	0.000228	1.37924	0.168	0	0	0
	Skin_Sun_Exposed_Lower_leg	TP73-AS1	1	3650000	3660000	0.2729	rs12093117	2.97	rs2298222	0.0598	5.59	1.63	464	464	blup	0.053658	1.16e-06	0.38917	0.697	0	0	0
	Thyroid	TP73-AS1	1	3650000	3660000	0.1816	rs12093117	2.97	rs2298222	0.0671	5.39	1.63	464	16	enet	0.072094	3.19e-08	1.59615	0.11	0	0	0
	Cells_Transformed_fibroblasts	SMIM1	1	3690000	3690000	0.1487	rs12093117	2.97	rs2275819	0.118	6.25	0.181	468	3	lasso	0.10768	3.69e-09	0.1171	0.907	0	0	0
	Skin_Sun_Exposed_Lower_leg	SMIM1	1	3690000	3690000	0.1252	rs12093117	2.97	rs3737593	0.0187	-4.69	2.086	468	16	enet	0.036686	5.29e-05	-1.67537	0.0939	0	0	0
	Thyroid	SMIM1	1	3690000	3690000	0.1195	rs12093117	2.97	rs2799182	0.0618	-5.14	0.514	468	6	lasso	0.040984	2.8e-05	-0.909628	0.363	0	0	0
	Whole_Blood	SMIM1	1	3690000	3690000	0.3425	rs12093117	2.97	rs1175549	0.296	10.61	-0.638	468	5	lasso	0.297192	4.3e-30	-0.657018	0.511	0	0	0
	NTR.BLOOD.RNAARR	LRRC47	1	3700000	3710000	0.05591	rs12093117	2.97	rs2799182	0.0438	-7.59	0.514	397	12	enet	0.062823	1.71e-19	-0.65268	0.514	0	0	0
	Skin_Sun_Exposed_Lower_leg	LRRC47	1	3700000	3710000	0.1007	rs12093117	2.97	rs10752721	0.0772	-5.77	-0.13	470	4	lasso	0.070258	2.71e-08	-0.06448	0.949	0	0	0
	Whole_Blood	LRRC47	1	3700000	3710000	0.1495	rs12093117	2.97	rs2799182	0.0193	4.95	0.514	470	22	enet	0.046873	1.66e-05	-0.232689	0.816	0	0	0
	YFS.BLOOD.RNAARR	LRRC47	1	3700000	3710000	0.32599	rs12093117	2.97	rs2799182	0.304719	-19.65	0.514	433	433	bslmm	0.344	6.24e-118	0.3502	0.726	0	0	0
	Cells_EBV-transformed_lymphocytes	CEP104	1	3730000	3770000	0.4168	rs12093117	2.97	rs4507956	0.18027	-5.43	1.194	454	6	lasso	0.2629	2.4e-09	-0.7088	0.478	0	0	0
	Cells_Transformed_fibroblasts	CEP104	1	3730000	3770000	0.3579	rs12093117	2.97	rs1539649	0.224	8.37	0.256	454	18	enet	0.24396	5.15e-20	-0.483144	0.629	0	0	0
	NTR.BLOOD.RNAARR	KIAA0562	1	3730000	3770000	0.0828	rs12093117	2.97	rs4648344	0.064	-9.52	-0.439	402	402	blup	0.072082	3.36e-22	-0.45248	0.651	0	0	0
	Skin_Not_Sun_Exposed_Suprapubic	CEP104	1	3730000	3770000	0.4531	rs12093117	2.97	rs2275822	0.276672	10.26	-0.126	454	3	lasso	0.361743	1.87e-34	-0.654385	0.513	0	0	0
	Skin_Sun_Exposed_Lower_leg	CEP104	1	3730000	3770000	0.386	rs12093117	2.97	rs2275822	0.327	11.71	-0.126	454	6	lasso	0.386551	9.34e-46	-0.6643	0.507	0	0	0
	Spleen	CEP104	1	3730000	3770000	0.3983	rs12093117	2.97	rs1539649	0.293	6.64	0.256	453	4	lasso	0.28192	3.87e-12	0.131776	0.895	0	0	0
	Thyroid	CEP104	1	3730000	3770000	0.4557	rs12093117	2.97	rs2275822	0.38	12.33	-0.126	454	9	lasso	0.426091	6.61e-50	-0.450018	0.653	0	0	0
	Whole_Blood	CEP104	1	3730000	3770000	0.4115	rs12093117	2.97	rs6424058	0.342	11.31	-0.132	454	36	enet	0.351155	1.77e-36	0.221813	0.824	0	0	0
	Cells_Transformed_fibroblasts	DFFB	1	3770000	3800000	0.1207	rs12093117	2.97	rs10909825	0.0154	-4.28	0.535	455	16	enet	0.05467	2.63e-05	-0.459301	0.646	0	0	0
	Skin_Not_Sun_Exposed_Suprapubic	DFFB	1	3770000	3800000	0.1066	rs12093117	2.97	rs12097125	0.024432	-4.01	0.467	455	455	blup	0.029614	0.00093	0.324766	0.745	0	0	0
	Skin_Sun_Exposed_Lower_leg	DFFB	1	3770000	3800000	0.1612	rs12093117	2.97	rs12756705	0.00591	-3.9	0.457	455	34	enet	0.065537	7.93e-08	0.74339	0.457	0	0	0
	Spleen	DFFB	1	3770000	3800000	0.2829	rs12093117	2.97	rs12097125	-0.00662	-3.79	0.467	454	22	enet	0.05058	0.00378	-0.715596	0.474	0	0	0
	Thyroid	DFFB	1	3770000	3800000	0.3061	rs12093117	2.97	rs4074709	0.08	-7.5	1.132	455	11	lasso	0.185961	1.13e-19	-1.12807	0.259	0	0	0
	NTR.BLOOD.RNAARR	C1orf174	1	3810000	3820000	0.03801	rs12093117	2.97	rs7544191	0.0339	6.64	0.483	380	6	lasso	0.032947	6.75e-11	0.47569	0.634	0	0	0
	Skin_Not_Sun_Exposed_Suprapubic	C1orf174	1	3810000	3820000	0.3508	rs12093117	2.97	rs7367066	0.326171	-10.51	-0.549	452	3	lasso	0.325568	1.85e-30	0.536697	0.591	0	0	0
	Skin_Sun_Exposed_Lower_leg	C1orf174	1	3810000	3820000	0.6233	rs12093117	2.97	rs7367066	0.384	-12.72	-0.549	452	6	lasso	0.381476	5.11e-45	0.53241	0.594	0	0	0
	Spleen	C1orf174	1	3810000	3820000	0.459	rs12093117	2.97	rs7367066	0.37	-7.63	-0.549	451	3	lasso	0.34192	6.9e-15	0.580312	0.562	0	0	0
	Thyroid	C1orf174	1	3810000	3820000	0.6342	rs12093117	2.97	rs7367066	0.449	-13.39	-0.549	452	7	lasso	0.443481	1.46e-52	0.525421	0.599	0	0	0
	Whole_Blood	C1orf174	1	3810000	3820000	0.1449	rs12093117	2.97	rs7367066	0.112	-6.54	-0.549	452	3	lasso	0.11284	2.23e-11	0.564594	0.572	0	0	0
	Thyroid	RP13-15E13.1	1	3820000	3830000	0.1034	rs12093117	2.97	rs7530189	0.0398	-4.4	0.432	452	2	lasso	0.014834	0.00858	-0.360244	0.719	0	0	0
	Skin_Not_Sun_Exposed_Suprapubic	AJAP1	1	4710000	4850000	0.2605	rs12066439	2.8	rs12022212	0.150012	7.17	-1.3374	794	5	lasso	0.133062	3.6e-12	-1.57181	0.116	0	0	0
	Skin_Sun_Exposed_Lower_leg	AJAP1	1	4710000	4850000	0.165	rs12066439	2.8	rs12022212	0.115	6.99	-1.3374	794	3	lasso	0.105457	8.08e-12	-1.36741	0.171	0	0	0
	Cells_EBV-transformed_lymphocytes	NPHP4	1	5920000	6050000	0.4886	rs1775403	3.07	rs3747992	0.143318	4.49	0.224	510	22	enet	0.12716	5.05e-05	0.67737	0.498	0	0	0
	Cells_Transformed_fibroblasts	NPHP4	1	5920000	6050000	0.2804	rs1775403	3.07	rs3747992	0.143	6.92	0.224	510	7	lasso	0.131	6.61e-11	0.178884	0.858	0	0	0
	Skin_Not_Sun_Exposed_Suprapubic	NPHP4	1	5920000	6050000	0.4085	rs1775403	3.07	rs6702707	0.287149	10.06	-1.315	510	27	enet	0.377418	2.95e-36	-1.09183	0.275	0	0	0
	Skin_Sun_Exposed_Lower_leg	NPHP4	1	5920000	6050000	0.3236	rs1775403	3.07	rs6702707	0.212	9.6	-1.315	510	40	enet	0.258957	8.31e-29	-1.36749	0.171	0	0	0
	Spleen	NPHP4	1	5920000	6050000	0.4364	rs1775403	3.07	rs1295100	0.0553	-4.96	-0.101	510	14	lasso	0.17815	7.42e-08	-0.052246	0.958	0	0	0
	Thyroid	NPHP4	1	5920000	6050000	0.2661	rs1775403	3.07	rs1287638	0.116	-7.58	-0.961	510	8	lasso	0.137701	1.17e-14	0.456636	0.648	0	0	0
	Whole_Blood	NPHP4	1	5920000	6050000	0.178	rs1775403	3.07	rs1295101	0.0713	-5.7	-0.306	510	23	enet	0.074344	6.42e-08	0.511081	0.609	0	0	0
	YFS.BLOOD.RNAARR	NPHP4	1	5920000	6050000	0.02827	rs1775403	3.07	rs806111	0.014391	-5.58	-0.337	515	5	lasso	0.0152	6.69e-06	0.35815	0.72	0	0	0
	Cells_Transformed_fibroblasts	KCNAB2	1	6050000	6160000	0.1473	rs1775403	3.07	rs2011197	-0.00175	3.79	-1.295	510	510	blup	0.0135	0.025	-1.57658	0.115	0	0	0
	NTR.BLOOD.RNAARR	KCNAB2	1	6050000	6160000	0.02408	rs1775403	3.07	rs481762	0.0145	4.75	-0.165	540	8	enet	0.007857	0.00102	-1.30065	0.193	0	0	0
	Spleen	KCNAB2	1	6050000	6160000	0.2326	rs1775403	3.07	rs6685332	0.0277	3.95	-0.033	510	510	blup	0.06801	0.000896	0.782674	0.434	0	0	0
	Whole_Blood	KCNAB2	1	6050000	6160000	0.0724	rs1775403	3.07	rs10399600	0.0183	-4.58	0.452	510	3	lasso	0.027596	0.000807	-0.146211	0.884	0	0	0
	YFS.BLOOD.RNAARR	KCNAB2	1	6050000	6160000	0.04245	rs1775403	3.07	rs2312049	0.0279	6.17	0.196	509	509	bslmm	0.0312	1.54e-10	0.00429	0.997	0	0	0
	Cells_Transformed_fibroblasts	RNF207	1	6270000	6280000	0.2372	rs737243	-2.87	rs12070308	0.00389	-4.57	-0.244	448	5	lasso	0.05041	5.32e-05	0.295666	0.767	0	0	0
	Skin_Not_Sun_Exposed_Suprapubic	RNF207	1	6270000	6280000	0.3424	rs737243	-2.87	rs3827723	0.157647	-7.41	0.565	448	4	lasso	0.148788	1.63e-13	-0.345864	0.729	0	0	0
	Thyroid	RNF207	1	6270000	6280000	0.4891	rs737243	-2.87	rs12070308	0.15	-9.02	-0.244	448	11	lasso	0.282826	1.17e-30	-0.233243	0.816	0	0	0
	Whole_Blood	RNF207	1	6270000	6280000	0.1387	rs737243	-2.87	rs2247392	0.0735	-6.07	0.779	448	5	enet	0.098216	4.74e-10	-0.48881	0.625	0	0	0
	Cells_Transformed_fibroblasts	ICMT	1	6280000	6300000	0.2676	rs2250358	-2.85	rs12073932	0.0958	-5.8	0.776	447	4	lasso	0.12107	3.71e-10	-0.628158	0.53	0	0	0
	Skin_Not_Sun_Exposed_Suprapubic	ICMT	1	6280000	6300000	0.3457	rs2250358	-2.85	rs12073932	0.139841	-6.94	0.776	447	27	enet	0.155555	4.26e-14	-0.571841	0.567	0	0	0
	Skin_Sun_Exposed_Lower_leg	ICMT	1	6280000	6300000	0.4186	rs2250358	-2.85	rs12073932	0.171	-8.42	0.776	447	27	enet	0.188636	1.19e-20	-0.09697	0.923	0	0	0
	Thyroid	ICMT	1	6280000	6300000	0.5104	rs2250358	-2.85	rs12073932	0.148	-9.06	0.776	447	42	enet	0.234346	5.42e-25	-0.173261	0.862	0	0	0
	Whole_Blood	ICMT	1	6280000	6300000	0.2151	rs2250358	-2.85	rs12073932	0.0922	-6.46	0.776	447	4	lasso	0.050456	8.07e-06	-0.654504	0.513	0	0	0
	Cells_EBV-transformed_lymphocytes	LINC00337	1	6300000	6300000	0.4645	rs2250358	-2.85	rs709208	0.091499	-4.93	-0.507	447	447	blup	0.19652	3.73e-07	0.11448	0.909	0	0	0
	Cells_Transformed_fibroblasts	LINC00337	1	6300000	6300000	0.3019	rs2250358	-2.85	rs10779736	0.0575	-5.51	0.117	447	19	enet	0.16207	2.69e-13	0.681989	0.495	0	0	0
	Cells_Transformed_fibroblasts	GPR153	1	6310000	6320000	0.2419	rs2250358	-2.85	rs11121534	0.108	5.98	-0.184	446	13	enet	0.13002	7.85e-11	-0.119411	0.905	0	0	0
	Spleen	GPR153	1	6310000	6320000	0.642	rs2250358	-2.85	rs12048815	0.496	-8.51	0.203	446	9	lasso	0.49417	3.91e-23	-0.121334	0.903	0	0	0
	Skin_Not_Sun_Exposed_Suprapubic	ACOT7	1	6320000	6450000	0.1855	rs2250358	-2.85	rs2103673	0.050262	5.94	0.596	419	419	blup	0.067008	9.68e-07	0.666633	0.505	0	0	0
	Skin_Sun_Exposed_Lower_leg	ACOT7	1	6320000	6450000	0.1885	rs2250358	-2.85	rs11121873	0.111	7.31	-0.722	419	3	lasso	0.1089	3.61e-12	-0.28036	0.779	0	0	0
	Thyroid	ACOT7	1	6320000	6450000	0.1114	rs2250358	-2.85	rs4908547	0.0247	5.33	-0.021	419	5	lasso	0.036525	7.37e-05	-0.004405	0.996	0	0	0
	Skin_Not_Sun_Exposed_Suprapubic	ESPN	1	6480000	6520000	0.2704	rs2250358	-2.85	rs11121873	0.173299	-8.29	-0.722	413	4	lasso	0.223711	3.07e-20	0.261841	0.793	0	0	0
	Skin_Sun_Exposed_Lower_leg	ESPN	1	6480000	6520000	0.5026	rs2250358	-2.85	rs11121873	0.272	-10.72	-0.722	413	35	enet	0.331364	4.91e-38	0.4103	0.682	0	0	0
	Whole_Blood	ESPN	1	6480000	6520000	0.2658	rs2250358	-2.85	rs932402	0.0896	5.95	-1.611	413	6	lasso	0.102977	1.76e-10	-1.8572	0.0633	0	0	0
	YFS.BLOOD.RNAARR	ESPN	1	6480000	6520000	0.21164	rs2250358	-2.85	rs12078257	0.074725	10.02	-1.56	402	402	bslmm	0.132	6.88e-41	-0.86046	0.39	0	0	0
	Skin_Not_Sun_Exposed_Suprapubic	RP1-202O8.2	1	6500000	6510000	0.1377	rs2250358	-2.85	rs11121873	0.057238	-5.21	-0.722	416	4	lasso	0.057102	6e-06	0.270521	0.787	0	0	0
	Skin_Sun_Exposed_Lower_leg	RP1-202O8.2	1	6500000	6510000	0.1411	rs2250358	-2.85	rs4908877	0.0377	-5.03	-0.055	416	19	enet	0.064695	9.6e-08	0.44267	0.658	0	0	0
	Cells_Transformed_fibroblasts	TNFRSF25	1	6520000	6530000	0.6329	rs2250358	-2.85	rs9434795	0.161	-7.57	-1.556	419	4	enet	0.16888	7.84e-14	1.88809	0.059	0	0	0
	Cells_EBV-transformed_lymphocytes	PLEKHG5	1	6530000	6580000	0.5961	rs2250358	-2.85	rs11806429	0.254399	-5.58	-1.584	425	9	lasso	0.24398	1.05e-08	1.75386	0.0795	0	0	0
	Cells_Transformed_fibroblasts	PLEKHG5	1	6530000	6580000	0.5667	rs2250358	-2.85	rs11806429	0.174	-7.87	-1.584	425	7	enet	0.16932	7.23e-14	2.06636	0.0388	0.045455	264	NA
	Whole_Blood	PLEKHG5	1	6530000	6580000	0.3485	rs2250358	-2.85	rs11122082	0.161	-8.8	1.259	425	9	enet	0.19204	6.4e-19	-0.950505	0.342	0	0	0
	Cells_Transformed_fibroblasts	NOL9	1	6580000	6610000	0.1063	rs2250358	-2.85	rs11122083	0.0265	-4.63	1.19	429	8	enet	0.04652	0.000101	-0.604289	0.546	0	0	0
	Skin_Not_Sun_Exposed_Suprapubic	NOL9	1	6580000	6610000	0.3169	rs2250358	-2.85	rs11122082	0.267664	9.63	1.259	429	3	lasso	0.267554	1.81e-24	1.15271	0.249	0	0	0
	Skin_Sun_Exposed_Lower_leg	NOL9	1	6580000	6610000	0.3398	rs2250358	-2.85	rs12046229	0.251	10.21	1.317	429	6	lasso	0.234953	6.1e-26	1.13672	0.256	0	0	0
	Whole_Blood	NOL9	1	6580000	6610000	0.1001	rs2250358	-2.85	rs12046229	0.0606	5.17	1.317	429	2	lasso	0.038319	9.28e-05	1.15672	0.247	0	0	0
	YFS.BLOOD.RNAARR	NOL9	1	6580000	6610000	0.02559	rs2250358	-2.85	rs11122091	0.018647	-5.06	0.489	419	419	bslmm	0.0196	3.41e-07	-0.72147	0.471	0	0	0
	Skin_Not_Sun_Exposed_Suprapubic	TAS1R1	1	6620000	6640000	0.1382	rs2250358	-2.85	rs12046229	0.064255	-5.69	1.317	429	3	lasso	0.063201	1.95e-06	-0.939082	0.348	0	0	0
	Cells_Transformed_fibroblasts	ZBTB48	1	6640000	6650000	0.2559	rs2250358	-2.85	rs201171	0.0366	4.9	1.264	434	26	enet	0.06747	3.17e-06	0.181253	0.856	0	0	0
	Whole_Blood	ZBTB48	1	6640000	6650000	0.1058	rs2250358	-2.85	rs201171	0.0504	5.22	1.264	434	10	enet	0.059132	1.4e-06	0.996805	0.319	0	0	0
	Whole_Blood	PHF13	1	6670000	6680000	0.1485	rs2250358	-2.85	rs2072948	0.122	-7.3	0.003	439	3	lasso	0.11002	4.03e-11	-0.023405	0.981	0	0	0
	YFS.BLOOD.RNAARR	PHF13	1	6670000	6680000	0.04163	rs2250358	-2.85	rs7521134	0.042199	-7.85	-0.137	425	425	bslmm	0.0474	2.99e-15	0.0248	0.98	0	0	0
	Cells_Transformed_fibroblasts	THAP3	1	6680000	6690000	0.2253	rs2250358	-2.85	rs10523	0.16	7.35	-0.294	439	6	lasso	0.15623	7.66e-13	-0.366693	0.714	0	0	0
	Skin_Sun_Exposed_Lower_leg	THAP3	1	6680000	6690000	0.2081	rs2250358	-2.85	rs10523	0.199	9.24	-0.294	439	5	lasso	0.208149	7.66e-23	-0.30892	0.757	0	0	0
	Thyroid	THAP3	1	6680000	6690000	0.1573	rs2250358	-2.85	rs3747994	0.0837	6.41	-0.405	439	6	lasso	0.083209	2.74e-09	-0.471437	0.637	0	0	0
	YFS.BLOOD.RNAARR	CAMTA1	1	6850000	7830000	0.06563	rs845242	2.65	rs2051645	0.029919	7.57	1.151	869	4	lasso	0.0456	1.05e-14	0.70276	0.482	0	0	0
	Skin_Not_Sun_Exposed_Suprapubic	RP11-338N10.1	1	7750000	7750000	0.3092	rs845242	2.65	rs12756299	0.125368	-7.64	-0.817	464	6	lasso	0.171971	1.56e-15	0.688652	0.491	0	0	0
	Skin_Sun_Exposed_Lower_leg	RP11-338N10.1	1	7750000	7750000	0.1709	rs845242	2.65	rs12756299	0.141	-7.86	-0.817	464	5	lasso	0.140381	1.97e-15	1.03	0.303	0	0	0
	Spleen	RP11-338N10.1	1	7750000	7750000	0.4734	rs845242	2.65	rs12756299	0.395	-7.67	-0.817	464	3	lasso	0.38051	8.72e-17	0.998281	0.318	0	0	0
	Thyroid	RP11-338N10.1	1	7750000	7750000	0.1995	rs845242	2.65	rs12756299	0.111	-6.84	-0.817	464	3	lasso	0.106448	1.52e-11	0.80463	0.421	0	0	0
	Skin_Not_Sun_Exposed_Suprapubic	RP11-338N10.3	1	7760000	7760000	0.1874	rs845242	2.65	rs3011928	0.01331	4.28	1.407	465	28	enet	0.069157	6.51e-07	1.17475	0.24	0	0	0
	Skin_Sun_Exposed_Lower_leg	RP11-338N10.2	1	7760000	7760000	0.0938	rs845242	2.65	rs4908686	0.0262	-4.29	-0.947	464	464	blup	0.017266	0.00431	-0.20625	0.837	0	0	0
	Spleen	RP11-338N10.3	1	7760000	7760000	0.3452	rs845242	2.65	rs3011928	0.159	5.27	1.407	465	6	lasso	0.14903	9.68e-07	1.16817	0.243	0	0	0
	Spleen	RP11-338N10.2	1	7760000	7760000	0.2416	rs845242	2.65	rs4908686	0.0228	-4.53	-0.947	464	464	blup	0.06546	0.00111	1.11668	0.264	0	0	0
	Cells_Transformed_fibroblasts	VAMP3	1	7830000	7840000	0.3133	rs845242	2.65	rs10864316	0.161	7.06	-0.389	460	15	enet	0.1451	5.56e-12	-0.826922	0.408	0	0	0
	NTR.BLOOD.RNAARR	VAMP3	1	7830000	7840000	0.02876	rs845242	2.65	rs10864316	0.023	5.63	-0.389	465	2	lasso	0.02057	2.25e-07	-0.36618	0.714	0	0	0
	Skin_Not_Sun_Exposed_Suprapubic	VAMP3	1	7830000	7840000	0.1393	rs845242	2.65	rs857081	0.010862	-3.87	0.84	460	23	enet	0.044187	6.41e-05	-0.660811	0.509	0	0	0
	Skin_Sun_Exposed_Lower_leg	VAMP3	1	7830000	7840000	0.1411	rs845242	2.65	rs10864316	0.0484	5.12	-0.389	460	4	lasso	0.061652	1.91e-07	-0.96862	0.333	0	0	0
	Thyroid	VAMP3	1	7830000	7840000	0.1684	rs845242	2.65	rs10864316	0.104	6.58	-0.389	460	18	enet	0.126394	1.6e-13	-0.842014	0.4	0	0	0
	Whole_Blood	VAMP3	1	7830000	7840000	0.2748	rs845242	2.65	rs10864316	0.119	6.78	-0.389	460	7	lasso	0.115681	1.22e-11	-0.540209	0.589	0	0	0
	YFS.BLOOD.RNAARR	VAMP3	1	7830000	7840000	0.11833	rs845242	2.65	rs17374439	0.107947	12.48	-0.382	449	20	enet	0.124	1.72e-38	-0.35669	0.721	0	0	0
	NTR.BLOOD.RNAARR	PER3	1	7840000	7910000	0.04554	rs845242	2.65	rs228654	0.0159	4.61	0.737	479	479	bslmm	0.032645	8.22e-11	-0.80046	0.423	0	0	0
	Skin_Not_Sun_Exposed_Suprapubic	RP3-467L1.6	1	7840000	7840000	0.1036	rs845242	2.65	rs17374439	0.003023	-3.75	-0.382	459	459	blup	0.011429	0.0283	0.199701	0.842	0	0	0
	Skin_Sun_Exposed_Lower_leg	RP3-467L1.6	1	7840000	7840000	0.1732	rs845242	2.65	rs707455	0.0173	4.46	0.676	459	459	blup	0.047152	5.03e-06	0.87056	0.384	0	0	0
	Whole_Blood	PER3	1	7840000	7910000	0.0938	rs845242	2.65	rs10462018	0.016	-4.14	-0.08893	458	2	lasso	0.029734	0.000524	0.52416	0.6	0	0	0
	YFS.BLOOD.RNAARR	PER3	1	7840000	7910000	0.02838	rs845242	2.65	rs4908686	0.005595	-4.96	-0.947	459	17	enet	0.0173	1.61e-06	0.14724	0.883	0	0	0
	NTR.BLOOD.RNAARR	UTS2	1	7910000	7910000	0.14544	rs845242	2.65	rs161803	0.103	12.61	0.444	453	6	enet	0.11814	4.91e-36	0.1761	0.86	0	0	0
	Whole_Blood	UTS2	1	7910000	7910000	0.4574	rs10399665	-2.57	rs161811	0.153	8.13	0.488	445	10	lasso	0.169533	1.04e-16	0.052782	0.958	0	0	0
	NTR.BLOOD.RNAARR	TNFRSF9	1	7980000	8000000	0.01921	rs301806	-3.11	rs2153733	0.000835	3.8	-0.289	444	18	enet	0.004834	0.00808	0.38631	0.699	0	0	0
	Skin_Not_Sun_Exposed_Suprapubic	PARK7	1	8010000	8050000	0.1806	rs301806	-3.11	rs225119	0.031992	-5	-2.024	425	425	blup	0.077991	1.27e-07	1.41871	0.156	0	0	0
	Skin_Sun_Exposed_Lower_leg	PARK7	1	8010000	8050000	0.1981	rs301806	-3.11	rs226249	0.076	-6.76	-1.687	425	4	lasso	0.155464	4.94e-17	1.88027	0.0601	0	0	0
	Thyroid	PARK7	1	8010000	8050000	0.1445	rs301806	-3.11	rs226249	0.134	-7.36	-1.687	425	6	lasso	0.128196	1.06e-13	1.69783	0.0895	0	0	0
	Whole_Blood	PARK7	1	8010000	8050000	0.2352	rs301806	-3.11	rs3766606	0.1	6.26	1.328	425	7	lasso	0.105134	1.12e-10	1.57191	0.116	0	0	0
	YFS.BLOOD.RNAARR	PARK7	1	8010000	8050000	0.07712	rs301806	-3.11	rs3766606	0.111569	11.99	1.328	415	6	lasso	0.11	4.41e-34	1.25856	0.208	0	0	0
	NTR.BLOOD.RNAARR	PARK7	1	8020000	8050000	0.01834	rs301806	-3.11	rs3766606	0.0144	5.37	1.328	421	3	lasso	0.014276	1.41e-05	1.26846	0.205	0	0	0
	Cells_Transformed_fibroblasts	ERRFI1	1	8060000	8090000	0.1349	rs301806	-3.11	rs11587140	0.1	-5.6	-0.707	367	4	lasso	0.09527	3.04e-08	0.900826	0.368	0	0	0
	Whole_Blood	ERRFI1	1	8060000	8090000	0.1377	rs301806	-3.11	rs679563	-0.00262	3.53	-0.74	367	367	blup	0.004982	0.0929	-1.4569	0.145	0	0	0
	Cells_Transformed_fibroblasts	SLC45A1	1	8380000	8400000	0.1339	rs17386448	3.24	rs3765971	0.0102	4.05	2.517	329	329	blup	0.01611	0.0159	1.7859	0.0741	0	0	0
	Cells_Transformed_fibroblasts	RERE	1	8410000	8880000	0.1466	rs17386448	3.24	rs172531	0.0909	5.69	2.657	376	5	lasso	0.08164	3e-07	2.64856	0.00808	0.04898	245	NA
	NTR.BLOOD.RNAARR	RERE	1	8410000	8880000	0.03964	rs17386448	3.24	rs6577488	0.038	-7.39	-2.793	547	8	lasso	0.034766	2.04e-11	3.25777	0.00112	0.00998	1202	NA
	Skin_Not_Sun_Exposed_Suprapubic	RERE	1	8410000	8880000	0.1287	rs17386448	3.24	rs301805	0.098482	-6.12	-3.037	376	6	lasso	0.090106	1.32e-08	3.21352	0.00131	0.008882	1351	NA
	Skin_Sun_Exposed_Lower_leg	RERE	1	8410000	8880000	0.1364	rs17386448	3.24	rs301806	0.101	-6.67	-3.113	376	5	lasso	0.079481	3.31e-09	3.05594	0.00224	0.01264	949	NA
	Spleen	RERE	1	8410000	8880000	0.2705	rs17386448	3.24	rs301806	0.122	-4.63	-3.113	376	5	lasso	0.09293	0.000114	3.19271	0.00141	0.00798	1503	NA
	Thyroid	RERE	1	8410000	8880000	0.0925	rs17386448	3.24	rs301800	0.0276	-5.37	-2.744	376	6	lasso	0.057852	7.18e-07	3.02977	0.00245	0.013158	912	NA
	Whole_Blood	RERE	1	8410000	8880000	0.2458	rs17386448	3.24	rs301806	0.175	-8.47	-3.113	376	4	lasso	0.173923	3.89e-17	3.11726	0.00183	0.0055	2183	NA
	YFS.BLOOD.RNAARR	RERE	1	8410000	8880000	0.08894	rs17386448	3.24	rs301806	0.153527	-13.99	-3.113	521	4	lasso	0.157	5.68e-49	3.25349	0.00114	0.00667	1798	NA
	Cells_EBV-transformed_lymphocytes	RP5-1115A15.1	1	8480000	8490000	0.1567	rs17386448	3.24	rs11584036	0.022255	-3.98	-1.722	306	11	enet	0.09545	0.000434	2.56946	0.0102	0.11215	107	NA
	Skin_Not_Sun_Exposed_Suprapubic	RP5-1115A15.1	1	8480000	8490000	0.0933	rs17386448	3.24	rs301806	0.084022	-5.76	-3.113	306	2	lasso	0.064302	1.6e-06	3.10893	0.00188	0.008734	1374	NA
	Skin_Sun_Exposed_Lower_leg	RP5-1115A15.1	1	8480000	8490000	0.0421	rs17386448	3.24	rs10864367	0.0129	-4.31	-2.132	306	306	blup	0.016488	0.00516	2.46036	0.0139	0.12245	98	NA
	Spleen	RP5-1115A15.1	1	8480000	8490000	0.1007	rs17386448	3.24	rs9434617	-0.000733	-3.71	1.7281	306	306	blup	0.03252	0.0169	2.11673	0.0343	0.23077	52	NA
	Thyroid	RP5-1115A15.1	1	8480000	8490000	0.1174	rs17386448	3.24	rs301805	0.0879	-6.47	-3.037	306	4	lasso	0.100301	6.06e-11	3.23736	0.00121	0.009339	1285	NA
	Whole_Blood	RP5-1115A15.1	1	8480000	8490000	0.0558	rs17386448	3.24	rs301805	-0.00212	-3.68	-3.037	306	306	blup	0.006669	0.0635	1.89464	0.0581	0	0	0
	Cells_Transformed_fibroblasts	ENO1	1	8920000	8940000	0.201	rs9660866	3.42	rs2781064	0.0202	4.6	-1.203	402	402	blup	0.06449	5.2e-06	-0.798653	0.424	0	0	0
	Skin_Sun_Exposed_Lower_leg	ENO1	1	8920000	8940000	0.082	rs9660866	3.42	rs11121247	0.0109	3.86	-0.761	402	3	lasso	0.006403	0.0566	-0.77362	0.439	0	0	0
	YFS.BLOOD.RNAARR	ENO1	1	8920000	8940000	0.06805	rs9660866	3.42	rs914994	0.059283	-9.02	0.877	385	7	lasso	0.0603	5.07e-19	-1.35259	0.176	0	0	0
	Skin_Not_Sun_Exposed_Suprapubic	ENO1-IT1	1	8940000	8940000	0.0984	rs9660866	3.42	rs1475734	-0.001932	3.22	0.116	401	401	blup	0.012456	0.0232	0.135176	0.892	0	0	0
	Whole_Blood	RP3-477M7.5	1	8970000	8970000	0.1568	rs9660866	3.42	rs2505972	0.00916	4.13	-0.601	405	405	blup	0.034263	0.00021	1.63179	0.103	0	0	0
	NTR.BLOOD.RNAARR	CA6	1	9010000	9040000	0.04841	rs9660866	3.42	rs12091891	0.0272	5.93	-0.123	417	417	bslmm	0.028739	1.07e-09	-1.00319	0.316	0	0	0
	Spleen	CA6	1	9010000	9040000	0.4135	rs9660866	3.42	rs914997	0.000596	-3.53	0.729	407	407	blup	0.03386	0.0151	-0.217268	0.828	0	0	0
	Cells_Transformed_fibroblasts	SLC2A5	1	9100000	9150000	0.4948	rs9660866	3.42	rs765617	0.284	-10.18	-0.39	417	34	enet	0.39718	1.01e-34	0.420382	0.674	0	0	0
	Whole_Blood	SLC2A5	1	9100000	9150000	0.1281	rs9660866	3.42	rs12751466	0.0478	-5.39	-0.301	417	18	enet	0.061176	9.29e-07	0.623518	0.533	0	0	0
	YFS.BLOOD.RNAARR	SLC2A5	1	9100000	9150000	0.06234	rs9660866	3.42	rs2505972	0.040128	-7.33	-0.601	406	5	lasso	0.0405	3.06e-13	0.21062	0.833	0	0	0
	Cells_Transformed_fibroblasts	GPR157	1	9160000	9190000	0.2693	rs9660866	3.42	rs765617	0.054	-5.19	-0.39	423	8	lasso	0.11794	6.36e-10	-0.515281	0.606	0	0	0
	Skin_Not_Sun_Exposed_Suprapubic	GPR157	1	9160000	9190000	0.1585	rs9660866	3.42	rs3737669	0.063614	4.92	-0.318	423	23	enet	0.044961	5.56e-05	-0.895591	0.37	0	0	0
	Skin_Sun_Exposed_Lower_leg	GPR157	1	9160000	9190000	0.1847	rs9660866	3.42	rs6694515	0.0595	6.14	-0.286	423	9	enet	0.061575	1.95e-07	-0.3022	0.762	0	0	0
	Cells_EBV-transformed_lymphocytes	H6PD	1	9290000	9330000	0.5641	rs9660866	3.42	rs732950	0.248087	-5.45	0.052	432	8	lasso	0.2873	3.39e-10	0.51617	0.606	0	0	0
	Cells_Transformed_fibroblasts	H6PD	1	9290000	9330000	0.454	rs9660866	3.42	rs732950	0.215	-8.11	0.052	433	5	lasso	0.24493	4.25e-20	0.289442	0.772	0	0	0
	NTR.BLOOD.RNAARR	H6PD	1	9290000	9330000	0.09554	rs9660866	3.42	rs2268175	0.0769	-10.07	-0.255	435	435	bslmm	0.075626	3.05e-23	0.4016	0.688	0	0	0
	Skin_Not_Sun_Exposed_Suprapubic	H6PD	1	9290000	9330000	0.0999	rs9660866	3.42	rs7517538	0.016176	-3.7	-1.217	433	4	lasso	0.019042	0.00663	1.15632	0.248	0	0	0
	Thyroid	H6PD	1	9290000	9330000	0.326	rs9660866	3.42	rs2268169	0.0489	6.2	0.546	433	31	enet	0.134356	2.54e-14	2.19366	0.0283	0.04428	271	NA
	Whole_Blood	H6PD	1	9290000	9330000	0.2084	rs9660866	3.42	rs732950	0.108	-6.64	0.052	433	5	lasso	0.107795	6.43e-11	0.298045	0.766	0	0	0
	NTR.BLOOD.RNAARR	SPSB1	1	9350000	9430000	0.02392	rs9660866	3.42	rs2275458	0.000514	3.97	-0.581	448	12	enet	0.006062	0.00346	0.136	0.892	0	0	0
	Whole_Blood	SPSB1	1	9350000	9430000	0.2662	rs9660866	3.42	rs6688233	0.11	-6.62	-1.117	429	3	lasso	0.093744	1.2e-09	1.00448	0.315	0	0	0
	YFS.BLOOD.RNAARR	SPSB1	1	9350000	9430000	0.02791	rs9660866	3.42	rs4465231	0.031961	6.53	0.745	425	425	bslmm	0.0278	1.54e-09	0.36885	0.712	0	0	0
	Cells_Transformed_fibroblasts	PIK3CD	1	9710000	9790000	0.1555	rs9660866	3.42	rs4240910	0.0548	4.31	-0.71	326	25	enet	0.03576	0.000594	-0.871116	0.384	0	0	0
	Skin_Not_Sun_Exposed_Suprapubic	PIK3CD	1	9710000	9790000	0.121	rs9660866	3.42	rs4240910	0.085512	5.46	-0.71	326	2	lasso	0.08699	2.37e-08	-0.70993	0.478	0	0	0
	Skin_Sun_Exposed_Lower_leg	PIK3CD	1	9710000	9790000	0.134	rs9660866	3.42	rs4240910	0.054	5.14	-0.71	326	2	lasso	0.034411	8.83e-05	-0.37951	0.704	0	0	0
	Thyroid	RP11-558F24.4	1	9730000	9750000	0.218	rs9660866	3.42	rs4333853	0.141	-7.72	-0.558	331	15	enet	0.131077	5.43e-14	0.256566	0.798	0	0	0
	Skin_Sun_Exposed_Lower_leg	CLSTN1	1	9790000	9880000	0.1722	rs9660866	3.42	rs1220395	0.0295	-5.12	-1.311	310	310	blup	0.035535	6.86e-05	-0.76277	0.446	0	0	0
	Whole_Blood	CLSTN1	1	9790000	9880000	0.1372	rs9660866	3.42	rs6666296	0.00324	3.88	-0.997	310	19	enet	0.012765	0.017	-0.231485	0.817	0	0	0
	Skin_Not_Sun_Exposed_Suprapubic	CTNNBIP1	1	9910000	9970000	0.211	rs10746490	-3.15	rs1220395	0.084889	-5.71	-1.311	297	2	lasso	0.070251	5.32e-07	1.39361	0.163	0	0	0
	Skin_Sun_Exposed_Lower_leg	CTNNBIP1	1	9910000	9970000	0.4031	rs10746490	-3.15	rs1220404	0.163	-8.99	-1.578	297	7	lasso	0.17817	1.71e-19	1.4247	0.154	0	0	0
	Cells_EBV-transformed_lymphocytes	LZIC	1	9980000	10000000	0.6324	rs10746490	-3.15	rs1234694	0.298902	6.14	-0.019	300	9	lasso	0.31692	2.88e-11	0.11552	0.908	0	0	0
	NTR.BLOOD.RNAARR	RBP7	1	10100000	10100000	0.01844	rs663364	-2.82	rs3003376	0.0214	-5.36	-0.501	307	2	lasso	0.019445	4.71e-07	0.61904	0.536	0	0	0
	Skin_Not_Sun_Exposed_Suprapubic	RBP7	1	10100000	10100000	0.1566	rs12411122	2.86	rs35232720	0.029522	-4.59	-0.555	303	4	lasso	0.027222	0.00145	0.83921	0.401	0	0	0
	Thyroid	RBP7	1	10100000	10100000	0.1511	rs12411122	2.86	rs35232720	0.0658	-5.28	-0.555	303	3	lasso	0.062497	2.61e-07	1.15556	0.248	0	0	0
	Whole_Blood	UBE4B	1	10100000	10200000	0.133	rs17034493	-2.6	rs12411122	0.0232	2.91	2.60051	324	5	lasso	0.025236	0.0013	1.67657	0.0936	0	0	0
	Whole_Blood	RBP7	1	10100000	10100000	0.1266	rs12411122	2.86	rs6667049	-0.00262	-3.32	-0.537	303	303	blup	0.011932	0.0203	-1.33841	0.181	0	0	0
	YFS.BLOOD.RNAARR	RBP7	1	10100000	10100000	0.08296	rs17034493	-2.6	rs1220421	0.090151	-10.75	-0.063	299	8	lasso	0.0871	4.95e-27	0.08318	0.934	0	0	0
	YFS.BLOOD.RNAARR	UBE4B	1	10100000	10200000	0.02731	rs284272	-3.54	rs7528979	0.006366	-5.29	-1.205	373	373	bslmm	0.0163	3.12e-06	0.22168	0.825	0	0	0
	Cells_Transformed_fibroblasts	KIF1B	1	10300000	10400000	0.2099	rs284272	-3.54	rs6659436	0.012	-3.81	0.604	352	36	enet	0.03914	0.00034	-0.822037	0.411	0	0	0
	NTR.BLOOD.RNAARR	KIF1B	1	10300000	10400000	0.10645	rs284272	-3.54	rs17400878	0.0826	10.35	0.779	400	11	enet	0.092187	3.68e-28	0.99444	0.32	0	0	0
	Thyroid	KIF1B	1	10300000	10400000	0.1874	rs284272	-3.54	rs12141416	0.225	9.78	0.619	352	5	lasso	0.219588	2.45e-23	0.982144	0.326	0	0	0
	Whole_Blood	KIF1B	1	10300000	10400000	0.0619	rs284272	-3.54	rs2483679	0.0114	-3.98	-2.205	352	19	enet	0.022079	0.00248	1.26719	0.205	0	0	0
	YFS.BLOOD.RNAARR	KIF1B	1	10300000	10400000	0.30048	rs284272	-3.54	rs17400878	0.257192	18.05	0.779	402	49	enet	0.292	7.81e-97	0.95333	0.34	0	0	0
	Cells_EBV-transformed_lymphocytes	PGD	1	10500000	10500000	0.2283	rs284272	-3.54	rs7546368	0.011765	4.17	2.042	379	379	blup	0.01286	0.117	1.77452	0.076	0	0	0
	Cells_Transformed_fibroblasts	PGD	1	10500000	10500000	0.6448	rs284272	-3.54	rs4846221	0.633	13.95	2.125	379	28	enet	0.6505	5.52e-70	2.05206	0.0402	0.081633	147	NA
	Cells_Transformed_fibroblasts	APITD1	1	10500000	10500000	0.2052	rs284272	-3.54	rs2847337	0.0177	4.98	0.382	387	7	lasso	0.05085	4.94e-05	1.6177	0.106	0	0	0
	Cells_Transformed_fibroblasts	CORT	1	10500000	10500000	0.1506	rs284272	-3.54	rs1307490	0.0444	-4.87	0.477	395	3	lasso	0.04917	6.52e-05	-0.400164	0.689	0	0	0
	Skin_Not_Sun_Exposed_Suprapubic	PGD	1	10500000	10500000	0.2937	rs284272	-3.54	rs1467653	0.1837	7.99	2.037	379	40	enet	0.185541	9.68e-17	0.705965	0.48	0	0	0
	Skin_Not_Sun_Exposed_Suprapubic	APITD1	1	10500000	10500000	0.3374	rs284272	-3.54	rs2847337	0.085393	6.36	0.382	387	387	blup	0.129443	7.28e-12	1.15362	0.249	0	0	0
	Skin_Sun_Exposed_Lower_leg	PGD	1	10500000	10500000	0.1667	rs284272	-3.54	rs6541094	0.127	7.71	2.161	379	20	enet	0.135066	7.13e-15	1.99087	0.0465	0.06977	172	NA
	Skin_Sun_Exposed_Lower_leg	APITD1	1	10500000	10500000	0.2212	rs284272	-3.54	rs666103	0.0647	5.77	0.586	387	387	blup	0.068351	4.19e-08	-0.02875	0.977	0	0	0
	Thyroid	PGD	1	10500000	10500000	0.14	rs284272	-3.54	rs7546368	0.104	6.82	2.042	379	9	enet	0.083359	2.66e-09	1.97424	0.0484	0.214286	56	NA
	Thyroid	DFFA	1	10500000	10500000	0.1235	rs284272	-3.54	rs597441	0.0248	-4.77	2.39	405	405	blup	0.041836	2.33e-05	-2.30826	0.021	0.057971	207	NA
	Thyroid	APITD1	1	10500000	10500000	0.2698	rs284272	-3.54	rs1307485	0.16	8.53	2.328	387	20	enet	0.193571	1.72e-20	2.06331	0.0391	0.074534	161	NA
	Thyroid	CORT	1	10500000	10500000	0.2358	rs284272	-3.54	rs1307497	0.0902	-6.68	0.421	395	5	lasso	0.083288	2.7e-09	-0.097437	0.922	0	0	0
	Whole_Blood	PEX14	1	10500000	10700000	0.1481	rs284272	-3.54	rs7543322	0.0792	-6.03	1.962	408	408	blup	0.075735	4.83e-08	-2.76106	0.00576	0.02299	522	NA
	Whole_Blood	CORT	1	10500000	10500000	0.2176	rs284272	-3.54	rs1307497	0.0582	-5.15	0.421	395	6	lasso	0.061436	8.81e-07	-1.51637	0.129	0	0	0
	YFS.BLOOD.RNAARR	APITD1	1	10500000	10500000	0.07529	rs284272	-3.54	rs2480782	0.049786	8.42	0.658	387	387	bslmm	0.0705	4.74e-22	0.87377	0.382	0	0	0
	YFS.BLOOD.RNAARR	DFFA	1	10500000	10500000	0.1508	rs284272	-3.54	rs11577757	0.031804	7.92	2.065	390	15	enet	0.0882	2.4e-27	0.40543	0.685	0	0	0
	YFS.BLOOD.RNAARR	PEX14	1	10500000	10700000	0.01972	rs284272	-3.54	rs604369	0.016474	-5.47	1.886	424	2	lasso	0.0187	6.56e-07	-2.05488	0.0399	0.09756	123	NA
	Skin_Not_Sun_Exposed_Suprapubic	SRM	1	11100000	11100000	0.1537	rs284272	-3.54	rs12565727	-0.000294	2.89	0.61	363	363	blup	0.014378	0.016	-0.956244	0.339	0	0	0
	Skin_Not_Sun_Exposed_Suprapubic	RP4-635E18.7	1	11100000	11100000	0.1064	rs284272	-3.54	rs1417131	0.028032	-4.26	-1.292	363	363	blup	0.025239	0.00209	1.96453	0.0495	0.058252	206	NA
	Skin_Not_Sun_Exposed_Suprapubic	RP4-635E18.8	1	11100000	11100000	0.1319	rs284272	-3.54	rs7556039	0.035251	4.71	-1.366	376	15	enet	0.07844	1.17e-07	-0.265713	0.79	0	0	0
	Skin_Sun_Exposed_Lower_leg	RP4-635E18.7	1	11100000	11100000	0.1199	rs284272	-3.54	rs1417131	0.0804	-6.34	-1.292	363	5	lasso	0.095458	8.32e-11	0.90754	0.364	0	0	0
	Skin_Sun_Exposed_Lower_leg	RP4-635E18.8	1	11100000	11100000	0.1603	rs284272	-3.54	rs2273348	0.0262	4.97	-1.769	376	15	enet	0.034886	7.93e-05	-1.72898	0.0838	0	0	0
	Spleen	EXOSC10	1	11100000	11200000	0.3046	rs10157927	-3.09	rs3010223	-0.00428	2.91	-1.795	358	358	blup	0.01776	0.0597	-0.739809	0.459	0	0	0
	Spleen	RP4-635E18.7	1	11100000	11100000	0.3191	rs284272	-3.54	rs12076104	-0.00666	-2.8	0.009	363	25	enet	0.00928	0.128	-0.062842	0.95	0	0	0
	Thyroid	EXOSC10	1	11100000	11200000	0.0835	rs10157927	-3.09	rs2039840	0.061	5.09	-1.907	358	7	enet	0.058281	6.54e-07	-1.8621	0.0626	0	0	0
	Thyroid	RP4-635E18.7	1	11100000	11100000	0.0637	rs284272	-3.54	rs11121695	0.0451	-4.44	-1.339	363	1	lasso	0.036544	7.34e-05	1.339	0.181	0	0	0
	Thyroid	RP4-635E18.8	1	11100000	11100000	0.0798	rs284272	-3.54	rs2273348	0.0251	4.47	-1.769	376	5	lasso	0.023835	0.00117	-1.68403	0.0922	0	0	0
	Whole_Blood	EXOSC10	1	11100000	11200000	0.0649	rs10157927	-3.09	rs11121695	0.0128	3.64	-1.339	358	2	lasso	0.008399	0.0434	-2.4582	0.014	0.07186	167	NA
	Skin_Sun_Exposed_Lower_leg	MTOR	1	11200000	11300000	0.0619	rs10157927	-3.09	rs7556039	0.0246	4.15	-1.366	378	378	blup	0.004411	0.0935	-2.01446	0.044	0.01255	956	NA
	Whole_Blood	MTOR	1	11200000	11300000	0.1717	rs10157927	-3.09	rs2024627	0.108	7.59	-1.525	378	14	enet	0.127834	9.28e-13	-1.65379	0.0982	0	0	0
	YFS.BLOOD.RNAARR	UBIAD1	1	11300000	11400000	0.05088	rs10157927	-3.09	rs2788569	0.016027	5.22	-0.165	372	20	enet	0.025	9.61e-09	-0.79424	0.427	0	0	0
	Cells_Transformed_fibroblasts	FBXO6	1	11700000	11700000	0.3177	rs6665486	-3.06	rs1883575	0.0844	-5.72	-0.347	461	16	enet	0.17986	1.06e-14	-0.259332	0.795	0	0	0
	Skin_Not_Sun_Exposed_Suprapubic	FBXO6	1	11700000	11700000	0.1399	rs6665486	-3.06	rs3125816	-0.000442	-3.43	0.382	461	461	blup	0.024825	0.00225	-0.619567	0.536	0	0	0
	Thyroid	FBXO2	1	11700000	11700000	0.2932	rs6665486	-3.06	rs909934	0.162	8.09	-0.163	457	5	lasso	0.175443	1.47e-18	-0.660091	0.509	0	0	0
	Whole_Blood	FBXO2	1	11700000	11700000	0.3285	rs6665486	-3.06	rs909934	0.123	7.57	-0.163	457	6	lasso	0.188713	1.37e-18	-0.221935	0.824	0	0	0
	Whole_Blood	FBXO6	1	11700000	11700000	0.1822	rs6665486	-3.06	rs3117066	0.0666	-5.11	-0.034	461	4	lasso	0.056305	2.48e-06	-0.592051	0.554	0	0	0
	YFS.BLOOD.RNAARR	FBXO6	1	11700000	11700000	0.14818	rs6665486	-3.06	rs3117067	0.071174	-9.92	-0.129	430	14	enet	0.0985	1.71e-30	0.25098	0.802	0	0	0
	YFS.BLOOD.RNAARR	MAD2L2	1	11700000	11800000	0.11884	rs6665486	-3.06	rs3767300	0.004418	-5.36	-1.058	441	44	enet	0.049	1.07e-15	0.12662	0.899	0	0	0
	Cells_EBV-transformed_lymphocytes	MTHFR	1	11800000	11900000	0.487	rs6665486	-3.06	rs1023252	0.18379	5.5	0.13	482	482	blup	0.24629	8.81e-09	-0.07783	0.938	0	0	0
	Cells_Transformed_fibroblasts	MTHFR	1	11800000	11900000	0.2907	rs6665486	-3.06	rs1023252	0.208	8.16	0.13	483	4	lasso	0.21223	2.47e-17	0.315583	0.752	0	0	0
	NTR.BLOOD.RNAARR	AGTRAP	1	11800000	11800000	0.0152	rs6665486	-3.06	rs2817637	-1.42e-05	-3.56	0.439	484	484	bslmm	0.002238	0.0518	-0.89059	0.373	0	0	0
	NTR.BLOOD.RNAARR	MTHFR	1	11800000	11900000	0.08637	rs6665486	-3.06	rs1476413	0.067	10.19	-0.071	480	17	enet	0.101891	4.43e-31	-0.54527	0.586	0	0	0
	Skin_Not_Sun_Exposed_Suprapubic	MTHFR	1	11800000	11900000	0.1899	rs6665486	-3.06	rs1023252	0.154562	7.56	0.13	483	9	lasso	0.141663	6.68e-13	-0.098899	0.921	0	0	0
	Skin_Not_Sun_Exposed_Suprapubic	AGTRAP	1	11800000	11800000	0.2719	rs6665486	-3.06	rs12095517	0.152978	-7.29	-1.129	485	24	enet	0.182668	1.75e-16	-0.1447	0.885	0	0	0
	Skin_Sun_Exposed_Lower_leg	MTHFR	1	11800000	11900000	0.2706	rs6665486	-3.06	rs1801131	0.175	9.02	0.351	483	13	enet	0.20517	1.67e-22	0.44542	0.656	0	0	0
	Skin_Sun_Exposed_Lower_leg	AGTRAP	1	11800000	11800000	0.1927	rs6665486	-3.06	rs12095517	0.105	-6.9	-1.129	485	11	lasso	0.109325	3.26e-12	1.17215	0.241	0	0	0
	Spleen	C1orf167	1	11800000	11800000	0.2301	rs6665486	-3.06	rs198412	0.0629	-4.65	0.542	486	7	lasso	0.08886	0.00016	-0.561658	0.574	0	0	0
	Thyroid	MTHFR	1	11800000	11900000	0.1989	rs6665486	-3.06	rs17421511	0.116	7.16	0.69	483	3	lasso	0.106172	1.61e-11	0.603485	0.546	0	0	0
	Thyroid	AGTRAP	1	11800000	11800000	0.3894	rs6665486	-3.06	rs8617	0.184	8.73	0.389	485	21	enet	0.220899	1.75e-23	0.394056	0.694	0	0	0
	Whole_Blood	DRAXIN	1	11800000	11800000	0.3027	rs6665486	-3.06	rs3125815	0.00847	4.53	0.7	473	16	enet	0.085419	6.66e-09	-0.757122	0.449	0	0	0
	Whole_Blood	MTHFR	1	11800000	11900000	0.4637	rs6665486	-3.06	rs2076001	0.198	9.62	-0.595	483	24	enet	0.318285	1.57e-32	-0.459742	0.646	0	0	0
	YFS.BLOOD.RNAARR	AGTRAP	1	11800000	11800000	0.2864	rs6665486	-3.06	rs8617	0.107269	11.94	0.389	452	33	enet	0.154	4.05e-48	-0.62207	0.534	0	0	0
	YFS.BLOOD.RNAARR	MTHFR	1	11800000	11900000	0.50181	rs6665486	-3.06	rs1476413	0.487881	24.83	-0.071	448	40	enet	0.615	5.55e-264	-0.09888	0.921	0	0	0
	Cells_EBV-transformed_lymphocytes	NPPA-AS1	1	11900000	11900000	0.4876	rs6665486	-3.06	rs5067	0.252752	-5.42	0.809	478	5	lasso	0.23852	1.6e-08	-0.75697	0.449	0	0	0
	Cells_Transformed_fibroblasts	CLCN6	1	11900000	11900000	0.121	rs6665486	-3.06	rs1801131	0.0779	5.44	0.351	483	7	lasso	0.07817	5.36e-07	0.290484	0.771	0	0	0
	Cells_Transformed_fibroblasts	NPPA-AS1	1	11900000	11900000	0.5527	rs6665486	-3.06	rs5067	0.297	-9.56	0.809	479	39	enet	0.32985	7.45e-28	-0.386821	0.699	0	0	0
	NTR.BLOOD.RNAARR	CLCN6	1	11900000	11900000	0.01349	rs6665486	-3.06	rs7553194	0.0115	4.6	-0.583	479	2	lasso	0.009664	0.000302	-0.97795	0.328	0	0	0
	Skin_Not_Sun_Exposed_Suprapubic	CLCN6	1	11900000	11900000	0.174	rs6665486	-3.06	rs1801131	0.098264	6.82	0.351	483	2	lasso	0.15141	9.72e-14	-0.449863	0.653	0	0	0
	Skin_Not_Sun_Exposed_Suprapubic	NPPA-AS1	1	11900000	11900000	0.457	rs6665486	-3.06	rs5067	0.376641	-11.42	0.809	479	6	lasso	0.3765	3.77e-36	-0.796158	0.426	0	0	0
	Skin_Sun_Exposed_Lower_leg	CLCN6	1	11900000	11900000	0.1982	rs6665486	-3.06	rs3753584	0.0747	7.43	-0.233	483	7	lasso	0.105142	8.7e-12	0.01363	0.989	0	0	0
	Skin_Sun_Exposed_Lower_leg	NPPA-AS1	1	11900000	11900000	0.544	rs6665486	-3.06	rs5067	0.418	-13.17	0.809	479	36	enet	0.439442	7.87e-54	-0.80581	0.42	0	0	0
	Spleen	NPPA-AS1	1	11900000	11900000	0.7531	rs6665486	-3.06	rs5067	0.412	-7.97	0.809	475	15	lasso	0.46964	1.18e-21	-0.526007	0.599	0	0	0
	Thyroid	CLCN6	1	11900000	11900000	0.1048	rs6665486	-3.06	rs1023252	0.0673	5.33	0.13	483	2	lasso	0.063696	2.01e-07	0.084334	0.933	0	0	0
	Thyroid	NPPA-AS1	1	11900000	11900000	0.6018	rs6665486	-3.06	rs5067	0.419	-13.15	0.809	479	43	enet	0.499795	9.25e-62	-0.353299	0.724	0	0	0
	Whole_Blood	CLCN6	1	11900000	11900000	0.3559	rs6665486	-3.06	rs7553194	0.21	9.06	-0.583	483	6	lasso	0.273897	1.75e-27	-0.808397	0.419	0	0	0
	Whole_Blood	NPPA-AS1	1	11900000	11900000	0.5386	rs6665486	-3.06	rs5067	0.315	-10.78	0.809	479	38	enet	0.44261	1.33e-48	-0.290403	0.772	0	0	0
	Cells_Transformed_fibroblasts	MFN2	1	12000000	12100000	0.321	rs6665486	-3.06	rs873458	0.273	9.11	-1.514	450	3	lasso	0.28045	3.11e-23	-1.61986	0.105	0	0	0
	NTR.BLOOD.RNAARR	PLOD1	1	12000000	12000000	0.03323	rs6665486	-3.06	rs2295281	0.0256	6.44	-1.489	465	3	lasso	0.024451	1.77e-08	-1.77972	0.0751	0	0	0
	NTR.BLOOD.RNAARR	MFN2	1	12000000	12100000	0.14402	rs6665486	-3.06	rs873458	0.165	14.43	-1.514	444	3	lasso	0.16865	5.1e-52	-1.54216	0.123	0	0	0
	Skin_Not_Sun_Exposed_Suprapubic	MFN2	1	12000000	12100000	0.1525	rs6665486	-3.06	rs1474868	0.03703	-5.21	-0.078	450	450	blup	0.037995	0.000199	-0.147486	0.883	0	0	0
	Skin_Sun_Exposed_Lower_leg	MFN2	1	12000000	12100000	0.1779	rs6665486	-3.06	rs10864546	0.0807	5.87	-1.913	450	5	lasso	0.059931	2.82e-07	-2.02058	0.0433	0.03883	309	NA
	Spleen	MFN2	1	12000000	12100000	0.4372	rs6665486	-3.06	rs2103876	0.238	6.96	-1.336	446	13	enet	0.305	3.61e-13	-1.95671	0.0504	0	0	0
	Thyroid	PLOD1	1	12000000	12000000	0.1292	rs6665486	-3.06	rs11802668	0.0256	4.27	0.706	464	12	enet	0.034004	0.000127	0.172773	0.863	0	0	0
	Whole_Blood	PLOD1	1	12000000	12000000	0.4051	rs6665486	-3.06	rs873458	0.258	10.03	-1.514	464	7	lasso	0.317636	1.88e-32	-1.15234	0.249	0	0	0
	Whole_Blood	KIAA2013	1	12000000	12000000	0.2743	rs6665486	-3.06	rs4846085	0.196	8.79	-1.277	469	4	lasso	0.189526	1.14e-18	-1.40281	0.161	0	0	0
	Whole_Blood	MFN2	1	12000000	12100000	0.6494	rs6665486	-3.06	rs2336384	0.544	14.14	-1.294	450	5	lasso	0.618377	8.82e-79	-1.4624	0.144	0	0	0
	YFS.BLOOD.RNAARR	KIAA2013	1	12000000	12000000	0.10841	rs6665486	-3.06	rs7550536	0.121304	12.65	-2.201	429	5	lasso	0.12	4.77e-37	-2.08709	0.0369	0.02044	587	NA
	YFS.BLOOD.RNAARR	PLOD1	1	12000000	12000000	0.24737	rs6665486	-3.06	rs1810563	0.304945	19.64	-1.306	433	31	enet	0.358	8.72e-124	-1.5207	0.128	0	0	0
	YFS.BLOOD.RNAARR	MFN2	1	12000000	12100000	0.44963	rs6665486	-3.06	rs873458	0.581156	27.28	-1.514	415	7	lasso	0.651	2.07e-290	-1.58218	0.114	0	0	0
	Skin_Sun_Exposed_Lower_leg	MIIP	1	12100000	12100000	0.2938	rs6665486	-3.06	rs4514248	0.0284	4.38	-0.921	447	24	enet	0.049463	2.99e-06	1.00756	0.314	0	0	0
	Thyroid	MIIP	1	12100000	12100000	0.1973	rs6665486	-3.06	rs17037564	0.0215	-4.52	-1.343	447	6	lasso	0.022472	0.00158	2.08637	0.0369	0.045627	263	NA
	Whole_Blood	MIIP	1	12100000	12100000	0.4231	rs6665486	-3.06	rs2103876	0.268	10.01	-1.336	447	9	lasso	0.265212	1.56e-26	-1.43641	0.151	0	0	0
	NTR.BLOOD.RNAARR	TNFRSF1B	1	12200000	12300000	0.01976	rs6665486	-3.06	rs631272	0.00897	4.3	0.333	457	12	enet	0.017906	1.29e-06	0.15641	0.876	0	0	0
	Skin_Sun_Exposed_Lower_leg	VPS13D	1	12300000	12600000	0.0694	rs6665486	-3.06	rs11121917	0.0093	-3.96	-0.767	461	11	enet	0.026292	0.000551	0.31591	0.752	0	0	0
	Skin_Not_Sun_Exposed_Suprapubic	SNORA59A	1	12600000	12600000	0.0842	rs703804	-3.13	rs34820623	0.032216	-3.96	-0.6	314	3	lasso	0.026855	0.00155	0.588391	0.556	0	0	0
	YFS.BLOOD.RNAARR	DHRS3	1	12600000	12700000	0.02331	rs703804	-3.61	rs6675673	0.017892	-5.24	-0.838	266	3	lasso	0.0127	3.47e-05	0.82449	0.41	0	0	0
	Skin_Not_Sun_Exposed_Suprapubic	C1orf158	1	12800000	12800000	0.1428	rs848428	-3.62	rs3000930	0.089478	6.26	-0.244	214	20	enet	0.120866	3.83e-11	-0.192197	0.848	0	0	0
	Cells_Transformed_fibroblasts	PDPN	1	13900000	13900000	0.2907	rs16851999	2.66	rs1412838	0.119	-6.42	-1.033	438	6	lasso	0.16419	1.83e-13	0.376307	0.707	0	0	0
	YFS.BLOOD.RNAARR	PRDM2	1	14000000	14200000	0.02949	rs16851999	2.66	rs2744679	0.009071	-3.91	0.103	538	538	bslmm	0.0147	9.03e-06	-0.5853	0.558	0	0	0
	NTR.BLOOD.RNAARR	KAZ	1	14900000	15400000	0.04353	rs6429696	2.52	rs16851049	0.0145	-5.06	1.007	851	3	lasso	0.020783	1.96e-07	-1.64194	0.101	0	0	0
	Whole_Blood	KAZN	1	14900000	15400000	0.5911	rs6429696	2.52	rs16851049	0.269	-10.71	1.007	568	9	lasso	0.413492	1.54e-44	-1.6946	0.0902	0	0	0
	Skin_Not_Sun_Exposed_Suprapubic	TMEM51-AS1	1	15400000	15500000	0.3219	rs6429696	2.52	rs1076726	0.26034	9.39	-0.962	556	12	enet	0.266201	2.47e-24	-1.20079	0.23	0	0	0
	Skin_Sun_Exposed_Lower_leg	TMEM51-AS1	1	15400000	15500000	0.4178	rs6429696	2.52	rs1883759	0.284	10.82	-1.09	556	5	lasso	0.290564	1.01e-32	-1.07459	0.283	0	0	0
	NTR.BLOOD.RNAARR	TMEM51	1	15500000	15500000	0.0551	rs6429696	2.52	rs4661590	0.00554	4.75	-0.853	575	575	bslmm	0.013763	1.98e-05	-0.45467	0.649	0	0	0
	Skin_Not_Sun_Exposed_Suprapubic	TMEM51	1	15500000	15500000	0.3689	rs6429696	2.52	rs1883759	0.249188	9.47	-1.09	556	15	enet	0.260561	8.89e-24	-0.952211	0.341	0	0	0
	Skin_Sun_Exposed_Lower_leg	TMEM51	1	15500000	15500000	0.3748	rs6429696	2.52	rs1883759	0.26	10.4	-1.09	556	6	lasso	0.282196	1.14e-31	-0.91613	0.36	0	0	0
	Thyroid	TMEM51	1	15500000	15500000	0.1806	rs6429696	2.52	rs7555700	0.0748	-5.62	-0.155	556	4	lasso	0.062016	2.9e-07	0.088492	0.929	0	0	0
	Whole_Blood	TMEM51	1	15500000	15500000	0.1741	rs6429696	2.52	rs7524358	-0.00273	-3.33	-0.252	556	556	blup	0.037666	0.000106	-0.776847	0.437	0	0	0
	YFS.BLOOD.RNAARR	TMEM51	1	15500000	15500000	0.57832	rs6429696	2.52	rs13375820	0.412759	22.86	-0.692	543	88	enet	0.585	2.83e-243	-0.92889	0.353	0	0	0
	Thyroid	FHAD1	1	15600000	15700000	0.109	rs12092485	-2.55	rs2489670	0.0371	-4.83	-1.197	551	3	lasso	0.057766	7.31e-07	1.57031	0.116	0	0	0
	Thyroid	RP3-467K16.4	1	15700000	15700000	0.2352	rs7512358	3.03	rs12562216	0.0962	7.19	0.943	518	7	lasso	0.199967	3.5e-21	0.410493	0.681	0	0	0
	Whole_Blood	RP3-467K16.4	1	15700000	15700000	0.1406	rs7512358	3.03	rs2473345	0.128	-7.06	0.18656	518	3	lasso	0.114752	1.49e-11	-0.348127	0.728	0	0	0
	Cells_Transformed_fibroblasts	CASP9	1	15800000	15900000	0.4791	rs7512358	3.03	rs6685648	0.248	9.16	0.984	504	46	enet	0.34156	5.34e-29	0.732727	0.464	0	0	0
	Spleen	CASP9	1	15800000	15900000	0.2756	rs7512358	3.03	rs4646047	0.213	-5.84	0.169	503	12	lasso	0.20209	8.46e-09	-0.036893	0.971	0	0	0
	Thyroid	CASP9	1	15800000	15900000	0.2683	rs7512358	3.03	rs4263990	0.244	-10.08	0.182	504	8	lasso	0.254761	2.47e-27	-0.566092	0.571	0	0	0
	Whole_Blood	CASP9	1	15800000	15900000	0.0874	rs7512358	3.03	rs10927796	0.043	-4.49	0.197	504	4	lasso	0.024007	0.00167	0.066396	0.947	0	0	0
	YFS.BLOOD.RNAARR	CASP9	1	15800000	15900000	0.04376	rs12092485	-2.55	rs4646092	0.039733	-7.41	-1.268	522	19	enet	0.0437	3.73e-14	1.53713	0.124	0	0	0
	Cells_EBV-transformed_lymphocytes	AGMAT	1	15900000	15900000	0.209	rs7512358	3.03	rs10927805	0.019216	-3.98	0.291	495	10	enet	0.04062	0.017	0.69783	0.485	0	0	0
	Cells_EBV-transformed_lymphocytes	RP4-680D5.2	1	15900000	15900000	0.4435	rs7512358	3.03	rs1862710	0.344081	-6.38	0.203	487	4	lasso	0.3277	1.14e-11	-0.25735	0.797	0	0	0
	Cells_Transformed_fibroblasts	AGMAT	1	15900000	15900000	0.429	rs7512358	3.03	rs6429746	0.305	9.73	0.885	495	5	lasso	0.36328	3.56e-31	0.477614	0.633	0	0	0
	Cells_Transformed_fibroblasts	DDI2	1	15900000	16000000	0.1521	rs7512358	3.03	rs11580170	0.0743	-5.64	-1.232	477	6	lasso	0.09553	2.91e-08	1.28695	0.198	0	0	0
	Cells_Transformed_fibroblasts	RP4-680D5.2	1	15900000	15900000	0.0847	rs7512358	3.03	rs10927805	0.0479	-4.31	0.291	487	3	lasso	0.03612	0.00056	-0.230232	0.818	0	0	0
	Skin_Not_Sun_Exposed_Suprapubic	DDI2	1	15900000	16000000	0.1324	rs7512358	3.03	rs10492987	0.077301	5.45	0.822	477	5	lasso	0.076098	1.8e-07	0.430714	0.667	0	0	0
	Skin_Sun_Exposed_Lower_leg	AGMAT	1	15900000	15900000	0.0744	rs7512358	3.03	rs493970	-0.00157	3.48	-1.444	495	495	blup	0.014188	0.0088	0.40763	0.684	0	0	0
	Skin_Sun_Exposed_Lower_leg	DDI2	1	15900000	16000000	0.0829	rs7512358	3.03	rs1980607	0.00921	-4.09	-1.434	477	477	blup	0.034333	8.99e-05	0.6909	0.49	0	0	0
	Spleen	RP4-680D5.2	1	15900000	15900000	0.2463	rs7512358	3.03	rs1862710	0.0513	-4.46	0.203	486	486	blup	0.07152	0.000671	-0.5212	0.602	0	0	0
	Thyroid	DNAJC16	1	15900000	15900000	0.1045	rs7512358	3.03	rs6429746	0.0629	5.46	0.885	504	5	lasso	0.049512	4.4e-06	0.858798	0.39	0	0	0
	Thyroid	DDI2	1	15900000	16000000	0.064	rs7512358	3.03	rs932602	0.0243	-4.31	-1.514	477	4	lasso	0.023665	0.00121	1.48363	0.138	0	0	0
	Whole_Blood	PLEKHM2	1	16000000	16100000	0.143	rs7512358	3.03	rs12564900	0.0775	-5.68	0.69	481	3	lasso	0.06011	1.15e-06	-1.08529	0.278	0	0	0
	Cells_EBV-transformed_lymphocytes	SLC25A34	1	16100000	16100000	0.3397	rs7512358	3.03	rs35352784	0.092354	-4.28	-1.728	444	7	lasso	0.08712	0.000759	2.04853	0.0405	0.08451	142	NA
	Cells_Transformed_fibroblasts	SLC25A34	1	16100000	16100000	0.225	rs7512358	3.03	rs12744547	0.155	-7	-1.769	444	2	lasso	0.13389	3.99e-11	1.76853	0.077	0	0	0
	Skin_Not_Sun_Exposed_Suprapubic	SLC25A34	1	16100000	16100000	0.1284	rs7512358	3.03	rs35352784	0.039956	-4.72	-1.728	444	5	lasso	0.030559	0.000781	1.9667	0.0492	0.075949	158	NA
	Skin_Sun_Exposed_Lower_leg	SLC25A34	1	16100000	16100000	0.1223	rs7512358	3.03	rs12744547	0.0991	-6.5	-1.769	444	2	lasso	0.088972	3.73e-10	1.76881	0.0769	0	0	0
	Spleen	SLC25A34	1	16100000	16100000	0.3711	rs7512358	3.03	rs7539884	0.181	-6.35	-1.792	443	4	lasso	0.26515	2.07e-11	1.7456	0.0809	0	0	0
	Thyroid	SLC25A34	1	16100000	16100000	0.5387	rs7512358	3.03	rs35352784	0.438	-13.27	-1.728	444	4	lasso	0.436647	1.65e-51	1.76321	0.0779	0	0	0
	Whole_Blood	SLC25A34	1	16100000	16100000	0.1477	rs7512358	3.03	rs35352784	0.111	-6.59	-1.728	444	2	lasso	0.097668	5.31e-10	1.78436	0.0744	0	0	0
	YFS.BLOOD.RNAARR	SLC25A34	1	16100000	16100000	0.16238	rs12092485	-2.55	rs35352784	0.137929	-13.42	-1.728	429	4	lasso	0.138	8.45e-43	1.77188	0.0764	0	0	0
	Skin_Not_Sun_Exposed_Suprapubic	RP11-169K16.9	1	16200000	16200000	0.1682	rs7512358	3.03	rs6677321	0.10409	-6.05	0.421	423	4	lasso	0.089384	1.51e-08	-0.394848	0.693	0	0	0
	Skin_Sun_Exposed_Lower_leg	RP11-169K16.8	1	16200000	16200000	0.0835	rs7512358	3.03	rs12135073	0.0297	-4.42	-0.08	424	424	blup	0.017822	0.00379	-0.85524	0.392	0	0	0
	Skin_Sun_Exposed_Lower_leg	RP11-169K16.9	1	16200000	16200000	0.163	rs7512358	3.03	rs6677321	0.094	-6.62	0.421	423	423	blup	0.080219	2.79e-09	-0.26075	0.794	0	0	0
	Spleen	RP11-169K16.8	1	16200000	16200000	0.1625	rs7512358	3.03	rs3979179	0.101	-4.52	-0.304	423	3	lasso	0.08405	0.000238	0.442574	0.658	0	0	0
	Spleen	RP11-169K16.9	1	16200000	16200000	0.1884	rs7512358	3.03	rs17383551	0.0318	3.92	0.1	422	6	lasso	0.04486	0.00606	-0.408367	0.683	0	0	0
	Thyroid	SPEN	1	16200000	16300000	0.0773	rs7512358	3.03	rs9633365	0.0593	5.53	0.768	422	4	lasso	0.057589	7.6e-07	0.151689	0.879	0	0	0
	Thyroid	RP11-169K16.8	1	16200000	16200000	0.083	rs7512358	3.03	rs3979179	0.0273	-4.62	-0.304	424	2	lasso	0.027027	0.000582	0.323426	0.746	0	0	0
	Thyroid	RP11-169K16.9	1	16200000	16200000	0.1027	rs7512358	3.03	rs4661667	0.0315	-5.21	0.428	423	3	lasso	0.051019	3.17e-06	-0.509476	0.61	0	0	0
	Whole_Blood	RP11-169K16.9	1	16200000	16200000	0.0975	rs7512358	3.03	rs16852022	0.0438	4.5	-0.41	423	6	lasso	0.037236	0.000115	-0.11701	0.907	0	0	0
	Cells_Transformed_fibroblasts	HSPB7	1	16300000	16300000	0.291	rs7512358	3.03	rs11578845	0.189	-7.65	0.28	386	23	enet	0.2199	5.68e-18	-0.388515	0.698	0	0	0
	Cells_Transformed_fibroblasts	CLCNKA	1	16300000	16400000	0.1663	rs7512358	3.03	rs945419	0.111	6.16	-0.978	386	14	enet	0.10127	1.1e-08	-1.24487	0.213	0	0	0
	Skin_Not_Sun_Exposed_Suprapubic	CLCNKA	1	16300000	16400000	0.2035	rs7512358	3.03	rs1763605	0.108498	-6.11	-0.286	386	7	lasso	0.124503	1.9e-11	0.397138	0.691	0	0	0
	Skin_Sun_Exposed_Lower_leg	HSPB7	1	16300000	16300000	0.1128	rs7512358	3.03	rs41339145	0.0191	4.25	0.779	386	386	blup	0.033934	9.83e-05	0.7472	0.455	0	0	0
	Skin_Sun_Exposed_Lower_leg	CLCNKA	1	16300000	16400000	0.1183	rs7512358	3.03	rs1763605	-0.0014	-4.35	-0.286	386	18	enet	0.011654	0.0159	-0.40578	0.685	0	0	0
	Spleen	CLCNKA	1	16300000	16400000	0.3207	rs7512358	3.03	rs3754329	0.00688	4.2	-1.442	384	15	enet	0.11532	1.74e-05	-1.24067	0.215	0	0	0
	Thyroid	HSPB7	1	16300000	16300000	0.4643	rs7512358	3.03	rs945419	0.406	13.08	-0.978	386	22	enet	0.425689	7.59e-50	-0.923811	0.356	0	0	0
	Thyroid	C1orf64	1	16300000	16300000	0.2568	rs7512358	3.03	rs4661681	0.127	7.15	0.234	397	6	lasso	0.150419	5.9e-16	0.226441	0.821	0	0	0
	Thyroid	CLCNKA	1	16300000	16400000	0.3776	rs7512358	3.03	rs945416	0.181	9.27	-1.141	386	23	enet	0.218812	2.99e-23	-0.182617	0.855	0	0	0
	Whole_Blood	ZBTB17	1	16300000	16300000	0.0802	rs7512358	3.03	rs4661345	0.0256	-4.35	-0.689	405	405	blup	0.047143	1.57e-05	1.18465	0.236	0	0	0
	NTR.BLOOD.RNAARR	CLCNKB	1	16400000	16400000	0.03747	rs7512358	3.03	rs16852052	0.0107	5.02	-1.128	372	372	bslmm	0.010047	0.000234	-1.03648	0.3	0	0	0
	Skin_Not_Sun_Exposed_Suprapubic	RP11-5P18.10	1	16400000	16400000	0.4552	rs7512358	3.03	rs10927895	0.084491	-6.15	-0.093	379	58	enet	0.167694	3.71e-15	-0.34316	0.731	0	0	0
	Skin_Sun_Exposed_Lower_leg	CLCNKB	1	16400000	16400000	0.1131	rs7512358	3.03	rs6604909	0.017	-4.31	-1.22	378	16	enet	0.04176	1.69e-05	0.66949	0.503	0	0	0
	Skin_Sun_Exposed_Lower_leg	RP11-5P18.10	1	16400000	16400000	0.4768	rs7512358	3.03	rs10927902	0.106	-7.8	0.36	379	49	enet	0.176921	2.34e-19	-0.82437	0.41	0	0	0
	Thyroid	CLCNKB	1	16400000	16400000	0.6913	rs7512358	3.03	rs6683445	0.462	13.59	0.819	378	21	enet	0.482801	7.02e-59	0.946627	0.344	0	0	0
	Thyroid	FAM131C	1	16400000	16400000	0.1426	rs7512358	3.03	rs10803410	0.0192	5.1	0.827	371	19	enet	0.04917	4.74e-06	1.22836	0.219	0	0	0
	Thyroid	RP11-5P18.10	1	16400000	16400000	0.1275	rs7512358	3.03	rs10803414	0.0344	4.87	-0.622	379	22	enet	0.050366	3.66e-06	0.043796	0.965	0	0	0
	Cells_EBV-transformed_lymphocytes	ARHGEF19	1	16500000	16500000	0.8086	rs7512358	3.03	rs221045	0.506458	7.62	1.784	334	14	lasso	0.47323	8.81e-18	1.60174	0.109	0	0	0
	Cells_Transformed_fibroblasts	ARHGEF19	1	16500000	16500000	0.7063	rs7512358	3.03	rs221035	0.563	13.06	1.646	335	25	enet	0.56672	4.26e-56	1.17767	0.239	0	0	0
	Cells_Transformed_fibroblasts	ANO7P1	1	16500000	16600000	0.1293	rs7512358	3.03	rs221035	0.061	4.58	1.646	324	13	lasso	0.04795	7.97e-05	0.932947	0.351	0	0	0
	Skin_Not_Sun_Exposed_Suprapubic	EPHA2	1	16500000	16500000	0.0887	rs7512358	3.03	rs10803414	0.000492	3.6	-0.622	353	353	blup	0.0221	0.00374	0.955681	0.339	0	0	0
	Skin_Not_Sun_Exposed_Suprapubic	ARHGEF19	1	16500000	16500000	0.0868	rs7512358	3.03	rs221049	0.014188	-4.52	-1.902	335	335	blup	0.028002	0.00125	0.83049	0.406	0	0	0
	Skin_Not_Sun_Exposed_Suprapubic	ANO7P1	1	16500000	16600000	0.2186	rs7512358	3.03	rs221035	0.115547	6.61	1.646	324	5	lasso	0.111676	2.23e-10	1.30777	0.191	0	0	0
	Skin_Sun_Exposed_Lower_leg	ARHGEF19	1	16500000	16500000	0.1818	rs7512358	3.03	rs221045	0.105	6.96	1.784	335	7	enet	0.085054	9.2e-10	1.17734	0.239	0	0	0
	Skin_Sun_Exposed_Lower_leg	ANO7P1	1	16500000	16600000	0.1203	rs7512358	3.03	rs12751725	0.0608	5.93	0.672	324	9	lasso	0.086589	6.46e-10	0.34652	0.729	0	0	0
	Spleen	ARHGEF19	1	16500000	16500000	0.6491	rs7512358	3.03	rs221045	0.477	8.34	1.784	333	11	lasso	0.47718	4.22e-22	1.75068	0.08	0	0	0
	Thyroid	EPHA2	1	16500000	16500000	0.0621	rs7512358	3.03	rs12057222	0.051	-4.88	0.328	353	5	lasso	0.032142	0.000191	-0.287928	0.773	0	0	0
	Thyroid	ARHGEF19	1	16500000	16500000	0.3455	rs7512358	3.03	rs12751725	0.051	-4.86	0.672	335	8	lasso	0.061694	3.11e-07	-0.886402	0.375	0	0	0
	Whole_Blood	ARHGEF19	1	16500000	16500000	0.4671	rs7512358	3.03	rs221045	0.293	10.7	1.784	335	23	enet	0.310246	1.36e-31	1.08943	0.276	0	0	0
	Whole_Blood	ANO7P1	1	16500000	16600000	0.3323	rs7512358	3.03	rs221045	0.176	9.43	1.784	324	13	enet	0.266063	1.26e-26	0.453827	0.65	0	0	0
	YFS.BLOOD.RNAARR	ARHGEF19	1	16500000	16500000	0.2187	rs681104	2.9	rs221045	0.164986	14.63	1.784	326	28	enet	0.172	7.31e-54	1.56964	0.116	0	0	0
	Cells_Transformed_fibroblasts	RSG1	1	16600000	16600000	0.2232	rs7512358	3.03	rs6693819	0.202	8.25	-1.2	318	5	lasso	0.20885	4.7e-17	-1.36945	0.171	0	0	0
	Skin_Sun_Exposed_Lower_leg	RSG1	1	16600000	16600000	0.0783	rs7512358	3.03	rs6603850	0.0773	5.82	-1.329	318	4	lasso	0.072816	1.52e-08	-1.51444	0.13	0	0	0
	Spleen	RSG1	1	16600000	16600000	0.1425	rs7512358	3.03	rs221035	0.0359	3.79	1.646	316	4	lasso	0.03283	0.0165	0.37155	0.71	0	0	0
	Thyroid	RSG1	1	16600000	16600000	0.0918	rs7512358	3.03	rs6693819	0.0706	6.63	-1.2	318	12	enet	0.087463	1.07e-09	-1.55193	0.121	0	0	0
	Thyroid	C1orf134	1	16600000	16600000	0.0603	rs7512358	3.03	rs4661747	0.0118	-3.85	0.193	322	20	enet	0.025629	0.000789	-0.972273	0.331	0	0	0
	Whole_Blood	RSG1	1	16600000	16600000	0.09	rs7512358	3.03	rs6603850	0.0514	4.82	-1.329	318	3	lasso	0.045758	2.08e-05	-1.42459	0.154	0	0	0
	Whole_Blood	MT1XP1	1	16600000	16600000	0.1089	rs7512358	3.03	rs6672616	0.0785	5.47	0.071	317	10	enet	0.060916	9.79e-07	0.790366	0.429	0	0	0
	Cells_Transformed_fibroblasts	CROCCP3	1	16800000	16800000	0.1453	rs681104	2.9	rs7537985	0.0437	-4.55	-2.505	242	4	lasso	0.04316	0.000175	2.11197	0.0347	0.115385	104	NA
	Cells_Transformed_fibroblasts	RP4-798A10.2	1	16800000	16800000	0.3492	rs681104	2.9	rs12093260	0.159	7.18	-1.805	237	4	lasso	0.15181	1.69e-12	-1.53879	0.124	0	0	0
	NTR.BLOOD.RNAARR	NECAP2	1	16800000	16800000	0.01622	rs681104	2.9	rs157134	0.0119	4.75	1.171	242	242	blup	0.011093	0.000117	1.26645	0.205	0	0	0
	Skin_Not_Sun_Exposed_Suprapubic	NECAP2	1	16800000	16800000	0.1044	rs681104	2.9	rs156847	0.093261	6.19	0.82	243	2	lasso	0.089947	1.36e-08	0.907999	0.364	0	0	0
	Skin_Not_Sun_Exposed_Suprapubic	RP4-798A10.2	1	16800000	16800000	0.1859	rs681104	2.9	rs12093260	0.113616	6.34	-1.805	237	4	lasso	0.137817	1.42e-12	-1.02897	0.303	0	0	0
	Skin_Sun_Exposed_Lower_leg	CROCCP3	1	16800000	16800000	0.0878	rs681104	2.9	rs149562	0.0198	-4.16	-1.268	242	242	blup	0.024783	0.000775	0.08984	0.928	0	0	0
	Skin_Sun_Exposed_Lower_leg	NECAP2	1	16800000	16800000	0.1479	rs681104	2.9	rs821000	0.032	4.16	1.082	243	16	enet	0.017202	0.00438	1.80884	0.0705	0	0	0
	Skin_Sun_Exposed_Lower_leg	RP4-798A10.2	1	16800000	16800000	0.1801	rs681104	2.9	rs12093260	0.0654	5.68	-1.805	237	3	lasso	0.100223	2.75e-11	-0.49327	0.622	0	0	0
	Thyroid	CROCCP3	1	16800000	16800000	0.3625	rs681104	2.9	rs7537985	0.22	-9.53	-2.505	242	5	lasso	0.212428	1.52e-22	2.59348	0.0095	0.027273	440	NA
	Thyroid	NECAP2	1	16800000	16800000	0.0758	rs681104	2.9	rs157133	0.0678	5.66	1.117	243	3	lasso	0.061526	3.22e-07	1.26879	0.205	0	0	0
	Thyroid	RP4-798A10.7	1	16800000	16800000	0.0936	rs681104	2.9	rs696605	0.0671	5.47	-1.459	238	2	lasso	0.048798	5.14e-06	-1.32897	0.184	0	0	0
	Whole_Blood	NECAP2	1	16800000	16800000	0.2079	rs681104	2.9	rs279786	0.158	7.95	1.065	243	3	lasso	0.146241	1.76e-14	1.02811	0.304	0	0	0
	Whole_Blood	RP4-798A10.2	1	16800000	16800000	0.1715	rs681104	2.9	rs12093260	0.0878	6.14	-1.805	237	10	enet	0.110573	3.59e-11	-1.64218	0.101	0	0	0
	Cells_EBV-transformed_lymphocytes	CROCCP2	1	16900000	17000000	0.2853	rs681104	2.9	rs279028	0.024605	-3.65	1.627	262	25	enet	0.09346	0.000497	-1.54555	0.122	0	0	0
	Cells_Transformed_fibroblasts	CROCCP2	1	16900000	17000000	0.49	rs681104	2.9	rs696605	0.0837	5.22	-1.459	263	33	enet	0.10646	4.55e-09	-2.47707	0.0132	0.02765	434	NA
	Cells_Transformed_fibroblasts	NBPF1	1	16900000	16900000	0.1885	rs681104	2.9	rs3818042	0.00439	4.07	-0.603	276	18	enet	0.05108	4.76e-05	-2.07084	0.0384	0.093023	129	NA
	Skin_Not_Sun_Exposed_Suprapubic	CROCCP2	1	16900000	17000000	0.2446	rs681104	2.9	rs156851	0.028039	4.42	0.331	263	27	enet	0.093664	6.77e-09	-1.60601	0.108	0	0	0
	Skin_Not_Sun_Exposed_Suprapubic	NBPF1	1	16900000	16900000	0.3387	rs681104	2.9	rs761423	0.061938	-6.34	1.427	276	27	enet	0.198947	5.96e-18	-0.322312	0.747	0	0	0
	Skin_Sun_Exposed_Lower_leg	CROCCP2	1	16900000	17000000	0.3513	rs681104	2.9	rs696605	0.0132	4.86	-1.459	263	24	enet	0.154328	6.54e-17	-2.19508	0.0282	0.0663	181	NA
	Skin_Sun_Exposed_Lower_leg	NBPF1	1	16900000	16900000	0.4124	rs681104	2.9	rs2057094	0.0909	7.22	-0.569	276	40	enet	0.262763	2.86e-29	-1.23627	0.216	0	0	0
	Spleen	CROCCP2	1	16900000	17000000	0.3367	rs681104	2.9	rs279028	0.0201	-4.07	1.627	261	261	blup	0.03879	0.01	-0.795694	0.426	0	0	0
	Spleen	NBPF1	1	16900000	16900000	0.3011	rs681104	2.9	rs3818042	0.0611	4.24	-0.603	274	6	lasso	0.08515	0.000217	-1.26422	0.206	0	0	0
	Thyroid	CROCCP2	1	16900000	17000000	0.4772	rs681104	2.9	rs16830783	0.0301	4.83	0.219	263	263	blup	0.088037	9.4e-10	-1.13575	0.256	0	0	0
	Thyroid	NBPF1	1	16900000	16900000	0.4975	rs681104	2.9	rs761423	0.0566	-6.04	1.427	276	37	enet	0.21987	2.28e-23	-1.10372	0.27	0	0	0
	Whole_Blood	CROCCP2	1	16900000	17000000	0.5765	rs681104	2.9	rs696605	0.048	5.25	-1.459	263	263	blup	0.139508	7.57e-14	-2.51848	0.0118	0.05687	211	NA
	Whole_Blood	NBPF1	1	16900000	16900000	0.4344	rs681104	2.9	rs696605	0.0238	4.42	-1.459	276	276	blup	0.133021	3.06e-13	-1.75627	0.079	0	0	0
	Skin_Not_Sun_Exposed_Suprapubic	MST1P2	1	17000000	17000000	0.3976	rs681104	2.9	rs7513616	0.045172	5.56	1.717	261	261	blup	0.136595	1.8e-12	-1.86627	0.062	0	0	0
	Skin_Not_Sun_Exposed_Suprapubic	ESPNP	1	17000000	17000000	0.3228	rs681104	2.9	rs2311528	0.049949	5.88	0.534	262	39	enet	0.146035	2.82e-13	2.38484	0.0171	0.035714	336	NA
	Skin_Sun_Exposed_Lower_leg	MST1P2	1	17000000	17000000	0.2858	rs681104	2.9	rs157252	0.0168	-5.38	2.112	261	261	blup	0.123378	1.17e-13	-1.40248	0.161	0	0	0
	Skin_Sun_Exposed_Lower_leg	ESPNP	1	17000000	17000000	0.3063	rs681104	2.9	rs279028	0.136	7.66	1.627	262	37	enet	0.179366	1.26e-19	2.19772	0.028	0.05556	216	NA
	Thyroid	MST1P2	1	17000000	17000000	0.3775	rs681104	2.9	rs7513616	0.161	8.11	1.717	261	48	enet	0.235937	3.58e-25	-0.692686	0.489	0	0	0
	Thyroid	ESPNP	1	17000000	17000000	0.2598	rs681104	2.9	rs279028	0.102	6.6	1.627	262	8	lasso	0.145174	2.03e-15	2.59685	0.00941	0.022346	537	NA
	Whole_Blood	MST1P2	1	17000000	17000000	0.05	rs681104	2.9	rs2235927	0.0199	-3.97	-0.487	261	261	blup	0.021284	0.00291	-0.249772	0.803	0	0	0
	Cells_EBV-transformed_lymphocytes	MST1L	1	17100000	17100000	0.5688	rs681104	2.9	rs7513616	0.160909	-5.41	1.717	290	60	enet	0.2616	2.66e-09	0.80392	0.421	0	0	0
	Cells_Transformed_fibroblasts	CROCC	1	17100000	17300000	0.3654	rs681104	2.9	rs6691985	0.165	7.51	1.208	279	14	enet	0.19945	2.78e-16	1.70927	0.0874	0	0	0
	Cells_Transformed_fibroblasts	MST1L	1	17100000	17100000	0.1507	rs681104	2.9	rs761423	0.0717	-6.2	1.427	291	24	enet	0.1299	8.01e-11	-0.33741	0.736	0	0	0
	Skin_Not_Sun_Exposed_Suprapubic	CROCC	1	17100000	17300000	0.1627	rs681104	2.9	rs6691985	0.103622	6.75	1.208	279	5	lasso	0.129859	6.71e-12	0.041253	0.967	0	0	0
	Skin_Not_Sun_Exposed_Suprapubic	MST1L	1	17100000	17100000	0.3644	rs681104	2.9	rs761423	0.145519	-7.64	1.427	291	56	enet	0.247344	1.73e-22	0.109226	0.913	0	0	0
	Skin_Sun_Exposed_Lower_leg	CROCC	1	17100000	17300000	0.1946	rs681104	2.9	rs6691985	0.162	8.3	1.208	279	31	enet	0.18363	4.28e-20	0.99367	0.32	0	0	0
	Skin_Sun_Exposed_Lower_leg	MST1L	1	17100000	17100000	0.3936	rs681104	2.9	rs6691985	0.142	8.55	1.208	291	54	enet	0.228234	3.73e-25	0.31164	0.755	0	0	0
	Spleen	CROCC	1	17100000	17300000	0.3248	rs681104	2.9	rs6691985	0.187	5.37	1.208	277	4	lasso	0.15969	3.81e-07	0.981821	0.326	0	0	0
	Spleen	MST1L	1	17100000	17100000	0.1544	rs681104	2.9	rs6691985	0.132	4.53	1.208	289	4	lasso	0.07064	0.000721	0.734668	0.463	0	0	0
	Thyroid	CROCC	1	17100000	17300000	0.5573	rs681104	2.9	rs2647190	0.161	10.13	-0.574	279	59	enet	0.390159	1.15e-44	1.03246	0.302	0	0	0
	Thyroid	MST1L	1	17100000	17100000	0.3087	rs681104	2.9	rs7513616	0.121	-7.85	1.717	291	29	enet	0.200997	2.71e-21	-0.111889	0.911	0	0	0
	Whole_Blood	CROCC	1	17100000	17300000	0.3242	rs681104	2.9	rs6691985	0.21	9.09	1.208	279	21	enet	0.206675	2.18e-20	0.785391	0.432	0	0	0
	Whole_Blood	MST1L	1	17100000	17100000	0.2206	rs681104	2.9	rs7513616	0.0612	-6.22	1.717	291	27	enet	0.113758	1.84e-11	0.076219	0.939	0	0	0
	YFS.BLOOD.RNAARR	CROCC	1	17100000	17300000	0.02017	rs681104	2.9	rs6691985	0.017338	5.55	1.208	412	5	lasso	0.0135	2.05e-05	1.10273	0.27	0	0	0
	Cells_EBV-transformed_lymphocytes	RP11-108M9.4	1	17200000	17200000	0.2259	rs681104	2.9	rs6691985	0.003243	4.24	1.208	339	6	lasso	0.05554	0.00625	0.55835	0.577	0	0	0
	Cells_EBV-transformed_lymphocytes	RP11-108M9.6	1	17200000	17200000	0.3526	rs681104	2.9	rs11581590	0.002794	-3.48	0.083	347	21	enet	0.00217	0.266	1.58636	0.113	0	0	0
	Cells_Transformed_fibroblasts	RP11-108M9.5	1	17200000	17200000	0.2512	rs681104	2.9	rs6691985	0.0119	5.23	1.208	339	17	enet	0.10218	9.43e-09	1.05307	0.292	0	0	0
	Cells_Transformed_fibroblasts	RP11-108M9.4	1	17200000	17200000	0.2799	rs681104	2.9	rs149565	0.0786	5.82	2.09	340	20	enet	0.14712	3.89e-12	2.21039	0.0271	0.066298	181	NA
	NTR.BLOOD.RNAARR	CROCC	1	17200000	17300000	0.02807	rs11203277	-2.81	rs6691985	0.027	5.94	1.208	361	5	lasso	0.025521	8.78e-09	0.95798	0.338	0	0	0
	Skin_Not_Sun_Exposed_Suprapubic	U1	1	17200000	17200000	0.1184	rs681104	2.9	rs12133334	0.026601	5.25	-0.278	328	328	blup	0.041405	0.000107	0.067973	0.946	0	0	0
	Skin_Not_Sun_Exposed_Suprapubic	RP11-108M9.5	1	17200000	17200000	0.3332	rs681104	2.9	rs2076600	0.038004	5.91	0.886	339	339	blup	0.167446	3.9e-15	1.66888	0.0951	0	0	0
	Skin_Not_Sun_Exposed_Suprapubic	RP11-108M9.4	1	17200000	17200000	0.4342	rs681104	2.9	rs149565	0.014962	5.43	2.09	340	33	enet	0.228402	1.11e-20	2.01776	0.0436	0.082192	146	NA
	Skin_Sun_Exposed_Lower_leg	RP11-108M9.5	1	17200000	17200000	0.2648	rs681104	2.9	rs157252	0.107	6.77	2.112	339	23	enet	0.138388	3.19e-15	2.10288	0.0355	0.07792	154	NA
	Skin_Sun_Exposed_Lower_leg	RP11-108M9.4	1	17200000	17200000	0.3707	rs681104	2.9	rs157252	0.119	7.16	2.112	340	11	lasso	0.184646	3.31e-20	2.93387	0.00335	0.00441	2721	NA
	Spleen	RP11-108M9.5	1	17200000	17200000	0.4896	rs681104	2.9	rs12745538	0.18	-5.33	0.344	337	9	lasso	0.242	1.99e-10	-0.162231	0.871	0	0	0
	Spleen	RP11-108M9.4	1	17200000	17200000	0.5452	rs681104	2.9	rs12745538	0.0913	-4.94	0.344	338	8	lasso	0.23718	3.15e-10	1.06072	0.289	0	0	0
	Thyroid	RP11-108M9.5	1	17200000	17200000	0.3998	rs681104	2.9	rs6691985	0.114	6.82	1.208	339	15	lasso	0.231364	1.18e-24	1.52169	0.128	0	0	0
	Thyroid	RP11-108M9.4	1	17200000	17200000	0.406	rs681104	2.9	rs156847	0.0941	6.79	0.82	340	64	enet	0.228499	2.48e-24	2.45748	0.014	0.016393	732	NA
	Cells_Transformed_fibroblasts	MFAP2	1	17300000	17300000	0.5274	rs11203277	-2.81	rs9435732	0.488	-12.22	0.915	343	6	lasso	0.49323	5.8e-46	-0.734862	0.462	0	0	0
	Cells_Transformed_fibroblasts	ATP13A2	1	17300000	17300000	0.2481	rs11203277	-2.81	rs7513616	0.131	6.97	1.717	343	8	enet	0.12229	3e-10	1.55701	0.119	0	0	0
	Cells_Transformed_fibroblasts	RP1-37C10.3	1	17300000	17300000	0.1802	rs11203277	-2.81	rs761422	0.132	7.1	1.805	344	13	enet	0.126	1.58e-10	0.949283	0.342	0	0	0
	Skin_Not_Sun_Exposed_Suprapubic	MFAP2	1	17300000	17300000	0.0789	rs11203277	-2.81	rs12404121	0.04449	-5.22	-0.764	343	3	lasso	0.046234	4.4e-05	1.21104	0.226	0	0	0
	Skin_Sun_Exposed_Lower_leg	MFAP2	1	17300000	17300000	0.0544	rs11203277	-2.81	rs2871775	0.0377	-5.47	-1.363	343	5	lasso	0.043218	1.22e-05	0.70127	0.483	0	0	0
	Skin_Sun_Exposed_Lower_leg	ATP13A2	1	17300000	17300000	0.048	rs11203277	-2.81	rs6684770	0.0352	-5.06	-1.811	343	4	enet	0.04008	2.47e-05	2.17152	0.0299	0.08333	144	NA
	Spleen	MFAP2	1	17300000	17300000	0.3041	rs11203277	-2.81	rs761422	0.152	5.69	1.805	343	17	enet	0.15853	4.22e-07	1.31385	0.189	0	0	0
	Thyroid	MFAP2	1	17300000	17300000	0.1809	rs11203277	-2.81	rs3738814	0.0873	-6.08	-1.304	343	4	lasso	0.090063	5.99e-10	1.26013	0.208	0	0	0
	NTR.BLOOD.RNAARR	PADI2	1	17400000	17400000	0.35784	rs11203277	-2.81	rs2235914	0.451	-23.71	-0.896	380	2	lasso	0.4524	7.85e-165	0.87335	0.382	0	0	0
	Skin_Sun_Exposed_Lower_leg	PADI2	1	17400000	17400000	0.0572	rs11203277	-2.81	rs2014725	0.0333	4.56	-1.001	382	3	lasso	0.022675	0.00125	-0.90511	0.365	0	0	0
	Spleen	PADI2	1	17400000	17400000	0.5364	rs11203277	-2.81	rs2235910	0.459	-8.63	-0.907	382	3	lasso	0.47124	9.52e-22	0.885828	0.376	0	0	0
	Thyroid	PADI2	1	17400000	17400000	0.1238	rs11203277	-2.81	rs2235910	0.0602	-5.76	-0.907	382	8	lasso	0.061227	3.44e-07	1.0896	0.276	0	0	0
	Whole_Blood	PADI2	1	17400000	17400000	0.7356	rs11203277	-2.81	rs2235910	0.676	-15.83	-0.907	382	9	lasso	0.673264	3.86e-91	0.913321	0.361	0	0	0
	YFS.BLOOD.RNAARR	PADI2	1	17400000	17400000	0.32188	rs11203277	-2.81	rs2014725	0.229809	-17.24	-1.001	368	368	bslmm	0.243	2.41e-78	1.02291	0.306	0	0	0
	Cells_Transformed_fibroblasts	RP11-380J14.1	1	17500000	17500000	0.1568	rs11203277	-2.81	rs2454178	0.0875	-5.84	0.706	397	397	blup	0.0835	2.2e-07	0.264447	0.791	0	0	0
	Skin_Not_Sun_Exposed_Suprapubic	PADI1	1	17500000	17600000	0.2461	rs11203277	-2.81	rs11203339	0.173176	-7.78	0.456	412	6	lasso	0.156098	3.82e-14	-0.592365	0.554	0	0	0
	Skin_Sun_Exposed_Lower_leg	PADI1	1	17500000	17600000	0.4077	rs11203277	-2.81	rs11203339	0.167	-8.4	0.456	412	38	enet	0.158092	2.58e-17	-0.44068	0.659	0	0	0
	Skin_Sun_Exposed_Lower_leg	RP11-380J14.1	1	17500000	17500000	0.2043	rs11203277	-2.81	rs2454178	0.094	-6.84	0.706	397	6	lasso	0.097426	5.26e-11	-0.6861	0.493	0	0	0
	NTR.BLOOD.RNAARR	PADI4	1	17600000	17700000	0.05852	rs11203277	-2.81	rs16824888	0.0387	-7.06	-1.125	489	15	enet	0.040296	5.38e-13	-0.08838	0.93	0	0	0
	Spleen	PADI4	1	17600000	17700000	0.2758	rs11203277	-2.81	rs2240335	0.129	4.85	1.095	462	5	lasso	0.09404	0.000104	1.08601	0.277	0	0	0
	Thyroid	PADI4	1	17600000	17700000	0.0793	rs11203277	-2.81	rs2240335	0.0332	4.76	1.095	462	2	lasso	0.030798	0.000256	1.94743	0.0515	0	0	0
	Whole_Blood	PADI4	1	17600000	17700000	0.1847	rs11203277	-2.81	rs1748015	0.0137	-4.52	0.757	462	20	enet	0.051647	6.35e-06	0.752783	0.452	0	0	0
	YFS.BLOOD.RNAARR	PADI4	1	17600000	17700000	0.15877	rs11203277	-2.81	rs16824888	0.077733	-10.07	-1.125	473	19	enet	0.106	1.13e-32	-0.04887	0.961	0	0	0
	Skin_Sun_Exposed_Lower_leg	RCC2	1	17700000	17800000	0.0945	rs11203277	-2.81	rs12737852	0.0213	-4.39	1.327	537	537	blup	0.010475	0.0211	-0.49928	0.618	0	0	0
	Whole_Blood	RCC2	1	17700000	17800000	0.1559	rs11203277	-2.81	rs12078935	0.0457	5.7	-0.733	537	537	blup	0.053515	4.36e-06	-0.656933	0.511	0	0	0
	Whole_Blood	PADI6	1	17700000	17700000	0.3655	rs11203277	-2.81	rs6695214	0.388	12.01	0.151	495	2	lasso	0.389403	2.5e-41	0.115446	0.908	0	0	0
	Whole_Blood	AC004824.2	1	17700000	17700000	0.2149	rs11203277	-2.81	rs11203366	0.0394	-4.91	-2.534	488	8	lasso	0.068362	2.17e-07	1.96996	0.0488	0.05333	225	NA
	YFS.BLOOD.RNAARR	RCC2	1	17700000	17800000	0.04845	rs11203277	-2.81	rs2883272	0.01753	-5.75	1.797	516	516	bslmm	0.0299	3.62e-10	-1.7914	0.0732	0	0	0
	Thyroid	ARHGEF10L	1	17900000	18000000	0.0945	rs6678740	2.95	rs4920380	0.058	5.18	0.491	588	34	enet	0.055315	1.25e-06	-0.041687	0.967	0	0	0
	Skin_Not_Sun_Exposed_Suprapubic	KLHDC7A	1	18800000	18800000	0.331	rs6678740	2.95	rs2992764	0.195422	-8.68	-1.6	653	4	lasso	0.25833	1.47e-23	1.42258	0.155	0	0	0
	Skin_Sun_Exposed_Lower_leg	KLHDC7A	1	18800000	18800000	0.2859	rs6678740	2.95	rs3007733	0.2	-9.31	-1.533	653	15	enet	0.222022	1.96e-24	1.27429	0.203	0	0	0
	Thyroid	KLHDC7A	1	18800000	18800000	0.4358	rs6678740	2.95	rs2992757	0.271	-10.44	-1.605	653	6	lasso	0.27304	1.75e-29	1.51407	0.13	0	0	0
	Cells_EBV-transformed_lymphocytes	IFFO2	1	19200000	19300000	0.2799	rs12405546	3.04	rs2227295	0.007592	3.57	0.663	542	542	blup	0.05519	0.0064	0.4881	0.625	0	0	0
	Cells_Transformed_fibroblasts	IFFO2	1	19200000	19300000	0.2382	rs12405546	3.04	rs2024727	0.131	6.5	0.206	542	4	lasso	0.12181	3.26e-10	0.136397	0.892	0	0	0
	Skin_Sun_Exposed_Lower_leg	ALDH4A1	1	19200000	19200000	0.1832	rs12405546	3.04	rs9426794	0.0915	6.38	-1.233	541	34	enet	0.096828	6.05e-11	-1.12327	0.261	0	0	0
	Thyroid	IFFO2	1	19200000	19300000	0.172	rs12405546	3.04	rs2024727	0.0367	5.41	0.206	542	4	lasso	0.106872	1.38e-11	0.297138	0.766	0	0	0
	Whole_Blood	ALDH4A1	1	19200000	19200000	0.2602	rs12405546	3.04	rs16862344	0.0744	-6.44	-1.659	541	33	enet	0.094583	1.01e-09	1.74835	0.0804	0	0	0
	YFS.BLOOD.RNAARR	IFFO2	1	19200000	19300000	0.0377	rs12405546	3.04	rs2147949	0.020013	-6.17	-0.933	534	5	lasso	0.0229	3.86e-08	0.71633	0.474	0	0	0
	Cells_Transformed_fibroblasts	UBR4	1	19400000	19500000	0.2611	rs12405546	3.04	rs6696220	0.0922	5.61	-1.153	513	8	lasso	0.11253	1.61e-09	0.384448	0.701	0	0	0
	Skin_Not_Sun_Exposed_Suprapubic	UBR4	1	19400000	19500000	0.1346	rs12405546	3.04	rs10916957	0.028376	4.46	-1.055	513	8	enet	0.029117	0.00102	-2.0823	0.0373	0.016713	718	NA
	Skin_Not_Sun_Exposed_Suprapubic	RP5-1126H10.2	1	19400000	19400000	0.1987	rs12405546	3.04	rs2073105	0.079869	-5.34	1.093	508	5	lasso	0.072113	3.77e-07	-1.13449	0.257	0	0	0
	Skin_Sun_Exposed_Lower_leg	UBR4	1	19400000	19500000	0.2162	rs12405546	3.04	rs12758524	0.048	5.89	-1.151	513	17	enet	0.103461	1.29e-11	-0.98233	0.326	0	0	0
	Skin_Sun_Exposed_Lower_leg	RP5-1126H10.2	1	19400000	19400000	0.1035	rs12405546	3.04	rs12405382	0.013	-4.81	1.233	508	7	lasso	0.021602	0.0016	-0.78907	0.43	0	0	0
	Spleen	UBR4	1	19400000	19500000	0.5014	rs12405546	3.04	rs6696220	0.238	6.14	-1.153	513	7	lasso	0.22073	1.5e-09	-1.10679	0.268	0	0	0
	Thyroid	UBR4	1	19400000	19500000	0.229	rs12405546	3.04	rs10916957	0.15	7.9	-1.055	513	3	lasso	0.144261	2.52e-15	-1.03626	0.3	0	0	0
	Thyroid	RP5-1126H10.2	1	19400000	19400000	0.1314	rs12405546	3.04	rs6691238	0.0265	-5.87	-0.398	508	14	enet	0.084103	2.25e-09	-0.152111	0.879	0	0	0
	Whole_Blood	UBR4	1	19400000	19500000	0.1203	rs12405546	3.04	rs4912051	0.00698	3.54	-1.646	513	513	blup	0.033956	0.000223	-1.66465	0.096	0	0	0
	YFS.BLOOD.RNAARR	UBR4	1	19400000	19500000	0.0238	rs12405546	3.04	rs2274003	0.021356	6.06	0.417	535	12	enet	0.0196	3.58e-07	0.38371	0.701	0	0	0
	Cells_EBV-transformed_lymphocytes	EMC1	1	19500000	19600000	0.4429	rs12405546	3.04	rs2281748	0.127677	-5.22	0.108	506	9	lasso	0.25035	6.43e-09	-0.56564	0.572	0	0	0
	Cells_Transformed_fibroblasts	EMC1	1	19500000	19600000	0.288	rs12405546	3.04	rs710865	0.132	-7.97	0.926	506	8	lasso	0.21772	8.63e-18	-0.485628	0.627	0	0	0
	NTR.BLOOD.RNAARR	KIAA0090	1	19500000	19600000	0.098	rs12405546	3.04	rs3748759	0.138	13.19	0.179	527	5	lasso	0.1397	9.54e-43	0.16214	0.871	0	0	0
	Skin_Not_Sun_Exposed_Suprapubic	EMC1	1	19500000	19600000	0.1866	rs12405546	3.04	rs710875	0.116143	6.87	0.018	506	6	lasso	0.161482	1.3e-14	-0.287934	0.773	0	0	0
	Skin_Sun_Exposed_Lower_leg	EMC1	1	19500000	19600000	0.3766	rs12405546	3.04	rs732725	0.22	10.07	0.587	506	17	enet	0.277529	4.36e-31	0.04877	0.961	0	0	0
	Spleen	EMC1	1	19500000	19600000	0.2774	rs12405546	3.04	rs6691238	0.162	-5.36	-0.398	506	506	blup	0.14632	1.22e-06	0.543172	0.587	0	0	0
	Thyroid	EMC1	1	19500000	19600000	0.2708	rs12405546	3.04	rs3748759	0.192	-10.05	0.179	506	9	lasso	0.310498	4.64e-34	-0.443736	0.657	0	0	0
	Cells_Transformed_fibroblasts	PQLC2	1	19600000	19700000	0.1245	rs12405546	3.04	rs2473808	0.0476	-5.71	-0.103	488	4	lasso	0.10372	7.26e-09	0.266917	0.79	0	0	0
	Cells_Transformed_fibroblasts	AKR7A2	1	19600000	19600000	0.2835	rs12405546	3.04	rs2227295	0.0125	-4.3	0.663	488	6	lasso	0.01964	0.00873	-1.00276	0.316	0	0	0
	Cells_Transformed_fibroblasts	MRTO4	1	19600000	19600000	0.1097	rs12405546	3.04	rs10917277	0.0749	-5.05	0.172	506	3	lasso	0.05346	3.22e-05	-0.436198	0.663	0	0	0
	Cells_Transformed_fibroblasts	AKR7A3	1	19600000	19600000	0.3284	rs12405546	3.04	rs10917331	0.101	5.74	0.051	495	5	lasso	0.1009	1.17e-08	0.549591	0.583	0	0	0
	Cells_Transformed_fibroblasts	RP4-657E11.10	1	19600000	19600000	0.1529	rs12405546	3.04	rs859218	-0.00148	-3.36	-0.47	492	492	blup	0.0264	0.00281	1.42255	0.155	0	0	0
	Skin_Not_Sun_Exposed_Suprapubic	AKR7A2	1	19600000	19600000	0.3799	rs12405546	3.04	rs10917331	0.003442	-4.09	0.051	488	40	enet	0.020766	0.0048	1.49229	0.136	0	0	0
	Skin_Not_Sun_Exposed_Suprapubic	AKR7A3	1	19600000	19600000	0.3592	rs12405546	3.04	rs12140547	0.002296	-4.23	-1.501	495	29	enet	0.046577	4.13e-05	1.65502	0.0979	0	0	0
	Skin_Sun_Exposed_Lower_leg	PQLC2	1	19600000	19700000	0.0602	rs12405546	3.04	rs3762391	0.00163	3.84	-0.169	488	488	blup	0.001326	0.214	1.54711	0.122	0	0	0
	Skin_Sun_Exposed_Lower_leg	AKR7A2	1	19600000	19600000	0.3414	rs12405546	3.04	rs10916957	0.0254	4.4	-1.055	488	488	blup	0.04107	1.98e-05	-0.64506	0.519	0	0	0
	Skin_Sun_Exposed_Lower_leg	MRTO4	1	19600000	19600000	0.1073	rs12405546	3.04	rs12133034	0.0456	-5.58	-1.453	506	6	lasso	0.038597	3.44e-05	0.93893	0.348	0	0	0
	Skin_Sun_Exposed_Lower_leg	AKR7A3	1	19600000	19600000	0.5393	rs12405546	3.04	rs12130051	0.0226	-5.15	-1.433	495	495	blup	0.066491	6.39e-08	1.82571	0.0679	0	0	0
	Skin_Sun_Exposed_Lower_leg	AKR7L	1	19600000	19600000	0.3198	rs12405546	3.04	rs6697292	0.0748	5.68	1.003	501	48	enet	0.063855	1.16e-07	0.42161	0.673	0	0	0
	Spleen	PQLC2	1	19600000	19700000	0.2394	rs12405546	3.04	rs214336	0.138	-5.32	-1.039	488	3	lasso	0.1193	1.24e-05	0.892563	0.372	0	0	0
	Spleen	AKR7A3	1	19600000	19600000	0.3273	rs12405546	3.04	rs1500968	-0.00695	-3.55	-0.651	495	15	enet	0.03289	0.0164	0.367682	0.713	0	0	0
	Thyroid	PQLC2	1	19600000	19700000	0.2746	rs12405546	3.04	rs214336	0.224	-9.5	-1.039	488	8	lasso	0.212627	1.45e-22	1.16204	0.245	0	0	0
	Thyroid	AKR7A3	1	19600000	19600000	0.3608	rs12405546	3.04	rs7527253	0.0149	4.55	0.002	495	495	blup	0.028059	0.000464	0.569105	0.569	0	0	0
	Whole_Blood	PQLC2	1	19600000	19700000	0.1393	rs12405546	3.04	rs2473808	0.0854	-6.12	-0.103	488	5	lasso	0.072182	9.97e-08	0.547027	0.584	0	0	0
	Whole_Blood	MRTO4	1	19600000	19600000	0.1036	rs12405546	3.04	rs10917277	0.0201	-5.12	0.172	506	3	lasso	0.025425	0.00125	-0.19717	0.844	0	0	0
	Whole_Blood	AKR7A3	1	19600000	19600000	0.1291	rs12405546	3.04	rs10917493	0.019	3.86	0.534	495	495	blup	0.017573	0.00625	0.443726	0.657	0	0	0
	YFS.BLOOD.RNAARR	AKR7A2	1	19600000	19600000	0.3849	rs12405546	3.04	rs2227295	0.093692	-11	0.663	461	95	enet	0.197	2.04e-62	-1.45518	0.146	0	0	0
	Thyroid	CAPZB	1	19700000	19800000	0.4177	rs12405546	3.04	rs9887859	0.142	-8.58	0.117	533	9	lasso	0.284453	7.47e-31	-0.221663	0.825	0	0	0
	YFS.BLOOD.RNAARR	CAPZB	1	19700000	19800000	0.05708	rs12405546	3.04	rs2268810	0.096982	-11.22	0.121	534	534	bslmm	0.0937	5.13e-29	-0.21104	0.833	0	0	0
	Skin_Not_Sun_Exposed_Suprapubic	MINOS1	1	19900000	20000000	0.1126	rs12405546	3.04	rs728611	0.014244	3.77	-1.43	532	5	lasso	0.007999	0.0558	-1.51362	0.13	0	0	0
	Skin_Not_Sun_Exposed_Suprapubic	TMCO4	1	20000000	20100000	0.2425	rs6703297	2.89	rs7513083	0.102743	-6.33	-0.0562	558	3	lasso	0.10889	3.79e-10	0.141188	0.888	0	0	0
	Spleen	NBL1	1	20000000	20000000	0.3024	rs12405546	3.04	rs9783019	0.0622	-4.32	-1.956	529	27	enet	0.15687	4.88e-07	0.184235	0.854	0	0	0
	Spleen	HTR6	1	20000000	20000000	0.2969	rs12405546	3.04	rs7533981	0.152	-5.59	0.358	534	3	lasso	0.13952	2.21e-06	-0.246579	0.805	0	0	0
	Thyroid	NBL1	1	20000000	20000000	0.1077	rs12405546	3.04	rs2088828	0.016	-4.47	-0.191	530	530	blup	0.03497	0.000103	0.272182	0.785	0	0	0
	Whole_Blood	NBL1	1	20000000	20000000	0.129	rs12405546	3.04	rs880554	0.0203	-4.8	0.494	530	10	enet	0.026669	0.000974	-0.888135	0.374	0	0	0
	Whole_Blood	HTR6	1	20000000	20000000	0.2645	rs12405546	3.04	rs7533981	0.157	-8.14	0.358	535	7	lasso	0.190791	8.52e-19	0.377775	0.706	0	0	0
	YFS.BLOOD.RNAARR	NBL1	1	20000000	20000000	0.42871	rs12405546	3.04	rs10917493	0.175079	-14.94	0.534	504	504	bslmm	0.364	1.98e-126	-1.03925	0.299	0	0	0
	YFS.BLOOD.RNAARR	TMCO4	1	20000000	20100000	0.07351	rs12405546	3.04	rs4912141	0.016498	-7.37	0.259	572	572	bslmm	0.058	2.39e-18	0.1873	0.851	0	0	0
	Cells_Transformed_fibroblasts	OTUD3	1	20200000	20200000	0.4484	rs6703297	2.89	rs10492999	0.12	7.53	-0.532	542	29	enet	0.22442	2.37e-18	-0.724219	0.469	0	0	0
	Skin_Not_Sun_Exposed_Suprapubic	OTUD3	1	20200000	20200000	0.2906	rs6703297	2.89	rs10916668	0.096133	5.83	-0.461	541	6	lasso	0.140104	9.07e-13	-0.591549	0.554	0	0	0
	Skin_Sun_Exposed_Lower_leg	OTUD3	1	20200000	20200000	0.2872	rs6703297	2.89	rs10492999	0.0877	6.8	-0.532	542	8	lasso	0.155177	5.3e-17	-0.19302	0.847	0	0	0
	Thyroid	OTUD3	1	20200000	20200000	0.4857	rs6703297	2.89	rs10492999	0.326	11.45	-0.532	542	8	lasso	0.384766	6.62e-44	-0.598327	0.55	0	0	0
	Whole_Blood	OTUD3	1	20200000	20200000	0.2796	rs6703297	2.89	rs1111872	0.0877	-5.99	-0.282	542	7	lasso	0.166483	2.05e-16	-0.003094	0.998	0	0	0
	Cells_EBV-transformed_lymphocytes	PLA2G5	1	20400000	20400000	0.3322	rs2223225	2.57	rs17354650	-0.007448	3.35	0.303	524	524	blup	0.03344	0.0276	-0.43395	0.664	0	0	0
	Skin_Not_Sun_Exposed_Suprapubic	PLA2G5	1	20400000	20400000	0.1034	rs2223225	2.57	rs16823377	0.010953	-4.27	0.603	524	524	blup	0.010409	0.0346	-0.697254	0.486	0	0	0
	Skin_Sun_Exposed_Lower_leg	PLA2G5	1	20400000	20400000	0.1439	rs2223225	2.57	rs1848112	0.0919	-6.94	0.579	525	8	lasso	0.099527	3.23e-11	-0.0485	0.961	0	0	0
	Thyroid	PLA2G5	1	20400000	20400000	0.1649	rs2223225	2.57	rs606980	0.0479	-5.01	1.889	525	4	lasso	0.038659	4.64e-05	-1.46747	0.142	0	0	0
	Skin_Not_Sun_Exposed_Suprapubic	PLA2G2F	1	20500000	20500000	0.128	rs2223225	2.57	rs6657574	0.005243	4.33	-0.51	591	5	lasso	0.02822	0.0012	-0.557497	0.577	0	0	0
	Cells_Transformed_fibroblasts	MUL1	1	20800000	20800000	0.558	rs4655235	-2.7	rs12724366	0.371	10.7	1.893	510	7	enet	0.36716	1.43e-31	1.94804	0.0514	0	0	0
	Skin_Not_Sun_Exposed_Suprapubic	MUL1	1	20800000	20800000	0.372	rs4655235	-2.7	rs12724366	0.24848	9.19	1.893	510	6	lasso	0.264621	3.54e-24	1.67264	0.0944	0	0	0
	Skin_Sun_Exposed_Lower_leg	MUL1	1	20800000	20800000	0.409	rs4655235	-2.7	rs12724366	0.116	8.44	1.893	510	9	lasso	0.218236	5.37e-24	1.88553	0.0594	0	0	0
	Thyroid	MUL1	1	20800000	20800000	0.2877	rs4655235	-2.7	rs12724366	0.193	9.05	1.893	510	3	lasso	0.212975	1.32e-22	2.10329	0.0354	0.033426	359	NA
	Thyroid	CAMK2N1	1	20800000	20800000	0.2224	rs4655235	-2.7	rs1152984	0.0976	6.97	1.646	508	7	lasso	0.094085	2.44e-10	1.20264	0.229	0	0	0
	Whole_Blood	MUL1	1	20800000	20800000	0.1978	rs4655235	-2.7	rs12724366	0.0957	6.19	1.893	510	21	enet	0.102009	2.15e-10	1.44916	0.147	0	0	0
	YFS.BLOOD.RNAARR	CAMK2N1	1	20800000	20800000	0.05512	rs2223225	2.57	rs12724366	0.026092	-6.18	1.893	493	5	lasso	0.0398	5.08e-13	-1.14405	0.253	0	0	0
	YFS.BLOOD.RNAARR	MUL1	1	20800000	20800000	0.25065	rs2223225	2.57	rs12724366	0.132562	12.99	1.893	496	496	bslmm	0.184	5.9e-58	1.4355	0.151	0	0	0
	Cells_Transformed_fibroblasts	CDA	1	20900000	20900000	0.4195	rs4655235	-2.7	rs6701759	0.124	-7.4	0.215	483	10	lasso	0.29495	1.47e-24	-0.015879	0.987	0	0	0
	NTR.BLOOD.RNAARR	CDA	1	20900000	20900000	0.09022	rs4655235	-2.7	rs4655226	0.102	11.34	0.084	488	6	lasso	0.102635	2.64e-31	0.01756	0.986	0	0	0
	Skin_Not_Sun_Exposed_Suprapubic	FAM43B	1	20900000	20900000	0.1973	rs4655235	-2.7	rs12072199	0.094914	-6.65	0.711	509	25	enet	0.122353	2.87e-11	-0.263119	0.792	0	0	0
	Skin_Sun_Exposed_Lower_leg	CDA	1	20900000	20900000	0.1916	rs4655235	-2.7	rs471760	0.106	-6.9	-1.791	483	10	lasso	0.114106	1.06e-12	1.48281	0.138	0	0	0
	Skin_Sun_Exposed_Lower_leg	FAM43B	1	20900000	20900000	0.213	rs4655235	-2.7	rs10916812	0.0679	-6.43	0.704	509	12	enet	0.103303	1.34e-11	-0.61516	0.538	0	0	0
	Thyroid	CDA	1	20900000	20900000	0.4708	rs4655235	-2.7	rs471760	0.14	9.28	-1.791	483	12	lasso	0.318832	4.12e-35	-0.894876	0.371	0	0	0
	Thyroid	FAM43B	1	20900000	20900000	0.2658	rs4655235	-2.7	rs12072199	0.114	-7.83	0.711	509	5	lasso	0.131296	5.16e-14	-0.472217	0.637	0	0	0
	Whole_Blood	CDA	1	20900000	20900000	0.4283	rs4655235	-2.7	rs4655226	0.289	10.34	0.084	483	33	enet	0.292733	1.38e-29	-0.251896	0.801	0	0	0
	YFS.BLOOD.RNAARR	CDA	1	20900000	20900000	0.32165	rs2223225	2.57	rs4655226	0.311268	20.1	0.084	471	48	enet	0.406	7.79e-145	-0.32612	0.744	0	0	0
	Cells_Transformed_fibroblasts	KIF17	1	21000000	21000000	0.181	rs4655235	-2.7	rs683936	-0.00155	-3.11	0.29	444	444	blup	0.01145	0.0357	0.935523	0.35	0	0	0
	Cells_Transformed_fibroblasts	PINK1	1	21000000	21000000	0.2412	rs4655235	-2.7	rs541775	0.0237	-5.03	0.419	468	468	blup	0.06513	4.67e-06	1.55227	0.121	0	0	0
	Cells_Transformed_fibroblasts	SH2D5	1	21000000	21100000	0.1364	rs4655235	-2.7	rs2076281	-0.00079	3.4	0.874	447	447	blup	0.01314	0.0266	1.65178	0.0986	0	0	0
	NTR.BLOOD.RNAARR	PINK1	1	21000000	21000000	0.02329	rs4655235	-2.7	rs558946	0.000708	3.76	-0.467	471	471	bslmm	0.00643	0.00269	-0.10965	0.913	0	0	0
	Skin_Not_Sun_Exposed_Suprapubic	PINK1	1	21000000	21000000	0.1459	rs4655235	-2.7	rs572529	0.027097	-4.48	-1.044	468	468	blup	0.044168	6.43e-05	0.870258	0.384	0	0	0
	Skin_Sun_Exposed_Lower_leg	PINK1	1	21000000	21000000	0.1719	rs4655235	-2.7	rs10799647	0.0558	6.21	-0.263	468	18	enet	0.110384	2.54e-12	1.12041	0.263	0	0	0
	Skin_Sun_Exposed_Lower_leg	DDOST	1	21000000	21000000	0.1082	rs4655235	-2.7	rs650616	0.0276	-4.17	1.879	459	459	blup	0.025859	0.000608	-1.51621	0.129	0	0	0
	Spleen	DDOST	1	21000000	21000000	0.2309	rs4655235	-2.7	rs12134554	-0.00188	3.43	-0.268	459	459	blup	0.07223	0.000633	0.661481	0.508	0	0	0
	Thyroid	KIF17	1	21000000	21000000	0.232	rs4655235	-2.7	rs12036633	0.0425	5.46	0.295	444	10	lasso	0.072861	2.69e-08	0.902343	0.367	0	0	0
	Thyroid	PINK1	1	21000000	21000000	0.1997	rs4655235	-2.7	rs4655226	0.0851	6.77	0.084	468	10	lasso	0.118597	9.59e-13	-0.57384	0.566	0	0	0
	Thyroid	DDOST	1	21000000	21000000	0.1434	rs4655235	-2.7	rs630484	0.04	5.27	-1.329	459	7	enet	0.036433	7.52e-05	-1.22674	0.22	0	0	0
	Whole_Blood	DDOST	1	21000000	21000000	0.1162	rs4655235	-2.7	rs3102072	0.0637	-5.42	1.857	459	5	lasso	0.04262	3.91e-05	-1.71737	0.0859	0	0	0
	YFS.BLOOD.RNAARR	PINK1	1	21000000	21000000	0.12556	rs2223225	2.57	rs12404655	0.026722	7.61	-0.907	456	456	bslmm	0.0742	3.78e-23	0.57628	0.564	0	0	0
	YFS.BLOOD.RNAARR	DDOST	1	21000000	21000000	0.14546	rs2223225	2.57	rs35731336	0.094239	-11.21	0.14	451	451	bslmm	0.112	1.45e-34	0.17309	0.863	0	0	0
	Cells_EBV-transformed_lymphocytes	HP1BP3	1	21100000	21100000	0.1404	rs4655235	-2.7	rs2282713	-0.008752	3.74	0.255	431	431	blup	0.02656	0.0443	0.14143	0.888	0	0	0
	Skin_Not_Sun_Exposed_Suprapubic	EIF4G3	1	21100000	21500000	0.3353	rs3026815	-3.59	rs212522	0.092332	7	0.559	365	27	enet	0.259688	1.08e-23	0.26324	0.792	0	0	0
	Skin_Sun_Exposed_Lower_leg	EIF4G3	1	21100000	21500000	0.5557	rs3026815	-3.59	rs9426750	0.167	8.53	0.664	365	45	enet	0.342058	1.76e-39	-0.05013	0.96	0	0	0
	Spleen	EIF4G3	1	21100000	21500000	0.2338	rs3026815	-3.59	rs12567861	0.13	5.6	-0.326	365	5	lasso	0.17548	9.42e-08	0.119404	0.905	0	0	0
	Whole_Blood	HP1BP3	1	21100000	21100000	0.1948	rs4655235	-2.7	rs6695218	0.136	7.48	-0.68	431	431	blup	0.124814	1.77e-12	-0.504343	0.614	0	0	0
	YFS.BLOOD.RNAARR	EIF4G3	1	21100000	21500000	0.02926	rs3026815	-3.59	rs6668912	0.00062	-3.66	-0.567	606	606	blup	0.00721	0.00146	0.76776	0.443	0	0	0
	Cells_Transformed_fibroblasts	ECE1	1	21500000	21700000	0.0992	rs3026815	-3.59	rs84853	0.0174	-4.12	0.49	369	369	blup	0.01726	0.0131	-1.51451	0.13	0	0	0
	NTR.BLOOD.RNAARR	ECE1	1	21500000	21700000	0.02821	rs3026815	-3.59	rs2745251	0.0237	5.58	2.382	413	1	lasso	0.021682	1.09e-07	2.382	0.0172	0.0202	594	NA
	Skin_Sun_Exposed_Lower_leg	ECE1	1	21500000	21700000	0.0971	rs3026815	-3.59	rs12562197	0.000581	-3.67	0.959	369	369	blup	0.025969	0.000593	-0.85879	0.39	0	0	0
	Whole_Blood	ECE1	1	21500000	21700000	0.1432	rs3026815	-3.59	rs3026815	0.0555	-6.23	-3.593	369	3	lasso	0.100725	2.81e-10	3.5615	0.000369	0.0012	10035	NA
	YFS.BLOOD.RNAARR	ECE1	1	21500000	21700000	0.18385	rs3026815	-3.59	rs3026867	0.073269	9.71	1.329	405	40	enet	0.133	2.68e-41	0.7091	0.478	0	0	0
	Cells_EBV-transformed_lymphocytes	NBPF3	1	21800000	21800000	0.7086	rs3026815	-3.59	rs1827293	0.419941	7.27	-2.141	379	9	lasso	0.46159	3.1e-17	-1.66419	0.0961	0	0	0
	Cells_Transformed_fibroblasts	NBPF3	1	21800000	21800000	0.752	rs3026815	-3.59	rs4654947	0.463	11.84	0.211	380	12	lasso	0.53147	4.87e-51	-0.453068	0.65	0	0	0
	Cells_Transformed_fibroblasts	ALPL	1	21800000	21900000	0.3021	rs3026815	-3.59	rs12127343	0.076	-5.51	-0.156	392	392	blup	0.10523	5.61e-09	0.890782	0.373	0	0	0
	Cells_Transformed_fibroblasts	NBPF2P	1	21800000	21800000	0.7422	rs3026815	-3.59	rs4654947	0.573	-13.14	0.211	377	9	lasso	0.56854	2.28e-56	-0.084314	0.933	0	0	0
	Skin_Not_Sun_Exposed_Suprapubic	NBPF3	1	21800000	21800000	0.7922	rs3026815	-3.59	rs7537914	0.411497	12.39	-0.392	380	44	enet	0.635271	6.44e-75	-1.12484	0.261	0	0	0
	Skin_Not_Sun_Exposed_Suprapubic	ALPL	1	21800000	21900000	0.1702	rs3026815	-3.59	rs1697421	0.088052	5.84	-1.734	392	8	enet	0.0813	6.85e-08	-1.71727	0.0859	0	0	0
	Skin_Not_Sun_Exposed_Suprapubic	NBPF2P	1	21800000	21800000	0.6099	rs3026815	-3.59	rs4654947	0.398494	-11.55	0.211	377	12	lasso	0.400523	5.37e-39	-0.257058	0.797	0	0	0
	Skin_Sun_Exposed_Lower_leg	NBPF3	1	21800000	21800000	0.7423	rs3026815	-3.59	rs1827293	0.449	13.83	-2.141	380	46	enet	0.634381	4.77e-92	-0.9925	0.321	0	0	0
	Skin_Sun_Exposed_Lower_leg	ALPL	1	21800000	21900000	0.1228	rs3026815	-3.59	rs10799701	0.0969	6.72	-1.601	392	5	lasso	0.091683	1.99e-10	-1.69266	0.0905	0	0	0
	Skin_Sun_Exposed_Lower_leg	NBPF2P	1	21800000	21800000	0.5284	rs3026815	-3.59	rs4654947	0.351	-12.19	0.211	377	34	enet	0.404488	2.05e-48	-0.29981	0.764	0	0	0
	Spleen	NBPF3	1	21800000	21800000	0.882	rs3026815	-3.59	rs4654947	0.515	8.87	0.211	380	18	lasso	0.63545	2.34e-33	-0.771873	0.44	0	0	0
	Spleen	NBPF2P	1	21800000	21800000	0.6146	rs3026815	-3.59	rs4654947	0.351	-7.22	0.211	377	6	lasso	0.35199	2.26e-15	-0.768578	0.442	0	0	0
	Thyroid	NBPF3	1	21800000	21800000	0.8445	rs3026815	-3.59	rs4654947	0.608	15.56	0.211	380	14	lasso	0.629296	1.42e-87	-0.259716	0.795	0	0	0
	Thyroid	NBPF2P	1	21800000	21800000	0.6512	rs3026815	-3.59	rs4654947	0.431	-13.31	0.211	377	5	enet	0.459385	4.62e-55	0.28478	0.776	0	0	0
	Whole_Blood	NBPF3	1	21800000	21800000	0.7262	rs3026815	-3.59	rs4654947	0.491	13.87	0.211	380	6	lasso	0.634523	3.19e-82	-0.909051	0.363	0	0	0
	Whole_Blood	NBPF2P	1	21800000	21800000	0.1763	rs3026815	-3.59	rs2047654	0.093	-5.99	0.244	377	32	enet	0.069408	1.75e-07	-1.36902	0.171	0	0	0
	YFS.BLOOD.RNAARR	ALPL	1	21800000	21900000	0.02616	rs3026815	-3.59	rs1767429	-0.000791	-3.03	-0.427	409	409	bslmm	0.00542	0.00508	0.94382	0.345	0	0	0
	NTR.BLOOD.RNAARR	RAP1GAP	1	21900000	22000000	0.2057	rs3026815	-3.59	rs10493008	0.167	14.44	1.352	446	20	enet	0.218358	1.06e-68	0.74666	0.455	0	0	0
	Skin_Sun_Exposed_Lower_leg	RAP1GAP	1	21900000	22000000	0.196	rs3026815	-3.59	rs4654974	0.0293	-4.76	-0.522	444	41	enet	0.076584	6.42e-09	-0.02726	0.978	0	0	0
	Spleen	RAP1GAP	1	21900000	22000000	0.2778	rs3026815	-3.59	rs1018102	-0.00544	3.37	1.372	444	444	blup	0.03251	0.0169	-0.15815	0.874	0	0	0
	Thyroid	RAP1GAP	1	21900000	22000000	0.1211	rs3026815	-3.59	rs2275358	0.00417	3.56	0.204	444	444	blup	0.032132	0.000191	-0.273982	0.784	0	0	0
	Thyroid	RP11-63N8.3	1	21900000	21900000	0.2289	rs3026815	-3.59	rs12130950	0.121	7.19	0.641	409	8	lasso	0.143184	3.24e-15	0.835004	0.404	0	0	0
	Whole_Blood	RAP1GAP	1	21900000	22000000	0.3021	rs3026815	-3.59	rs10493008	0.254	9.73	1.352	444	4	lasso	0.247766	1.18e-24	1.37271	0.17	0	0	0
	Cells_EBV-transformed_lymphocytes	USP48	1	22000000	22100000	0.2444	rs3026815	-3.59	rs6667223	0.220049	-5.39	-1.075	493	1	lasso	0.17938	1.29e-06	1.075	0.282	0	0	0
	Cells_Transformed_fibroblasts	USP48	1	22000000	22100000	0.1464	rs3026815	-3.59	rs333204	0.00492	-4.17	0	494	22	enet	0.03821	0.000397	-0.530332	0.596	0	0	0
	Skin_Sun_Exposed_Lower_leg	USP48	1	22000000	22100000	0.0885	rs3026815	-3.59	rs12030578	-0.00229	3.7	0.463	494	19	enet	0.022026	0.00145	1.20197	0.229	0	0	0
	Spleen	USP48	1	22000000	22100000	0.1912	rs3026815	-3.59	rs7538354	0.0996	-4.27	-0.744	494	3	lasso	0.08584	0.000205	0.745373	0.456	0	0	0
	Thyroid	USP48	1	22000000	22100000	0.4243	rs3026815	-3.59	rs333188	0.261	10.87	-0.26	494	7	lasso	0.339687	8.47e-38	0.182996	0.855	0	0	0
	Skin_Not_Sun_Exposed_Suprapubic	HSPG2	1	22200000	22300000	0.3724	rs2744714	-2.64	rs12737091	0.266169	9.44	-0.854	523	3	lasso	0.258207	1.51e-23	-0.854042	0.393	0	0	0
	Skin_Sun_Exposed_Lower_leg	HSPG2	1	22200000	22300000	0.3539	rs2744714	-2.64	rs12737091	0.268	10.62	-0.854	523	5	enet	0.270251	3.47e-30	-0.83349	0.405	0	0	0
	Thyroid	HSPG2	1	22200000	22300000	0.1601	rs2744714	-2.64	rs12737091	0.13	7.42	-0.854	523	4	lasso	0.130655	5.99e-14	-0.680845	0.496	0	0	0
	Cells_EBV-transformed_lymphocytes	LINC00339	1	22400000	22400000	0.6024	rs2744714	-2.64	rs11586488	0.538988	7.88	-0.992	518	9	lasso	0.52209	3.27e-20	-1.0384	0.299	0	0	0
	Cells_Transformed_fibroblasts	LINC00339	1	22400000	22400000	0.7144	rs2744714	-2.64	rs11586488	0.522	12.55	-0.992	520	8	lasso	0.53779	6.46e-52	-0.805129	0.421	0	0	0
	Cells_Transformed_fibroblasts	RP1-224A6.3	1	22400000	22400000	0.138	rs2744714	-2.64	rs2473277	0.0457	-5.07	-0.153	521	3	lasso	0.07599	7.7e-07	0.768886	0.442	0	0	0
	Skin_Not_Sun_Exposed_Suprapubic	LINC00339	1	22400000	22400000	0.6445	rs2744714	-2.64	rs11586488	0.51357	13.14	-0.992	520	4	lasso	0.505022	7.45e-53	-1.01396	0.311	0	0	0
	Skin_Sun_Exposed_Lower_leg	CDC42	1	22400000	22400000	0.1399	rs2744714	-2.64	rs7542242	0.0086	-4.22	-1.3937	514	33	enet	0.039189	3.01e-05	2.49276	0.0127	0.00916	1310	NA
	Skin_Sun_Exposed_Lower_leg	WNT4	1	22400000	22500000	0.13	rs2744714	-2.64	rs7538267	0.0607	5.63	-1.324	483	11	enet	0.091418	2.12e-10	-0.11365	0.91	0	0	0
	Skin_Sun_Exposed_Lower_leg	LINC00339	1	22400000	22400000	0.5369	rs2744714	-2.64	rs11586488	0.434	13.39	-0.992	520	5	lasso	0.435793	3e-53	-0.74871	0.454	0	0	0
	Skin_Sun_Exposed_Lower_leg	CDC42-IT1	1	22400000	22400000	0.0904	rs2744714	-2.64	rs10917139	0.0117	-4.06	0.33	510	4	lasso	0.008412	0.0346	-0.34954	0.727	0	0	0
	Spleen	LINC00339	1	22400000	22400000	0.5408	rs2744714	-2.64	rs11586488	0.615	9.44	-0.992	520	3	lasso	0.61292	1.73e-31	-0.99249	0.321	0	0	0
	Thyroid	WNT4	1	22400000	22500000	0.3627	rs2744714	-2.64	rs6680239	0.244	-9.96	-0.384	483	14	lasso	0.256463	1.57e-27	0.069114	0.945	0	0	0
	Thyroid	LINC00339	1	22400000	22400000	0.6444	rs2744714	-2.64	rs11586488	0.469	13.7	-0.992	520	11	lasso	0.494324	8.02e-61	-0.826551	0.408	0	0	0
	Thyroid	CDC42-IT1	1	22400000	22400000	0.1457	rs2744714	-2.64	rs12740705	0.0459	-5.13	0.489	510	33	enet	0.054094	1.63e-06	-1.10255	0.27	0	0	0
	Whole_Blood	CDC42	1	22400000	22400000	0.1497	rs2744714	-2.64	rs2501299	0.119	7.06	0.40324	514	3	lasso	0.121265	3.76e-12	0.691164	0.489	0	0	0
	Whole_Blood	LINC00339	1	22400000	22400000	0.3261	rs2744714	-2.64	rs11586488	0.131	8.18	-0.992	520	3	lasso	0.189387	1.17e-18	-0.690902	0.49	0	0	0
	Cells_Transformed_fibroblasts	ZBTB40	1	22800000	22900000	0.1327	rs292010	2.87	rs1011380	0.0121	4.48	-0.843	500	20	enet	0.03789	0.000418	-1.14218	0.253	0	0	0
	Thyroid	ZBTB40	1	22800000	22900000	0.1086	rs292010	2.87	rs12756490	0.0364	-4.85	0.09	500	4	enet	0.029994	0.000305	-0.106759	0.915	0	0	0
	Whole_Blood	ZBTB40	1	22800000	22900000	0.1696	rs292010	2.87	rs1738392	0.0846	6.03	-0.881	500	2	lasso	0.072253	9.82e-08	-0.769014	0.442	0	0	0
	Skin_Sun_Exposed_Lower_leg	EPHA8	1	22900000	22900000	0.0884	rs925826	-3.15	rs10917263	0.0232	4.3	-0.093	490	2	lasso	0.013859	0.0095	-0.17328	0.862	0	0	0
	Skin_Sun_Exposed_Lower_leg	EPHB2	1	23000000	23200000	0.1007	rs925826	-3.15	rs17488885	0.0674	-5.77	1.6142	457	2	lasso	0.055943	6.95e-07	-1.61656	0.106	0	0	0
	Thyroid	EPHB2	1	23000000	23200000	0.1121	rs925826	-3.15	rs12090415	0.0439	4.67	-1.6688	457	11	enet	0.029702	0.000325	-0.755902	0.45	0	0	0
	Whole_Blood	C1QA	1	23000000	23000000	0.1191	rs925826	-3.15	rs158772	0.0369	-5	0.1	485	19	enet	0.027317	0.000854	-0.052844	0.958	0	0	0
	YFS.BLOOD.RNAARR	C1QB	1	23000000	23000000	0.15758	rs925826	-3.15	rs292007	0.146596	13.69	1.511	480	28	enet	0.18	1.81e-56	0.45652	0.648	0	0	0
	YFS.BLOOD.RNAARR	EPHB2	1	23000000	23200000	0.01465	rs925826	-3.15	rs6687487	0.02305	-5.83	-0.024	516	2	lasso	0.0189	5.63e-07	0.07357	0.941	0	0	0
	Thyroid	RP1-74M1.3	1	23200000	23200000	0.1461	rs925826	-3.15	rs12090415	0.0011	3.97	-1.6511	387	387	blup	0.013902	0.0106	-0.122459	0.903	0	0	0
	Cells_Transformed_fibroblasts	KDM1A	1	23300000	23400000	0.1197	rs925826	-3.15	rs17278869	0.0353	4.64	0.35	379	11	enet	0.05577	2.19e-05	-0.159323	0.873	0	0	0
	Skin_Sun_Exposed_Lower_leg	KDM1A	1	23300000	23400000	0.0658	rs925826	-3.15	rs6426783	0.00704	3.68	0.32	379	4	lasso	0.000968	0.238	0.13501	0.893	0	0	0
	Cells_Transformed_fibroblasts	LUZP1	1	23400000	23500000	0.1169	rs1317345	-3.16	rs641032	0.0856	-5.38	0.951	368	2	lasso	0.07424	1.03e-06	-0.835142	0.404	0	0	0
	Skin_Not_Sun_Exposed_Suprapubic	LUZP1	1	23400000	23500000	0.0872	rs1317345	-3.16	rs648322	0.06891	5.21	0.183	368	4	lasso	0.065119	1.37e-06	0.83009	0.406	0	0	0
	Skin_Sun_Exposed_Lower_leg	LUZP1	1	23400000	23500000	0.2075	rs1317345	-3.16	rs2298632	0.0531	6.25	0.718	368	17	enet	0.115744	7.18e-13	0.73707	0.461	0	0	0
	Thyroid	LUZP1	1	23400000	23500000	0.0475	rs1317345	-3.16	rs12567682	0.0548	4.83	1.7641	368	3	lasso	0.048652	5.31e-06	1.50679	0.132	0	0	0
	Whole_Blood	LUZP1	1	23400000	23500000	0.0601	rs1317345	-3.16	rs734445	-0.00129	-3.2	0.572	368	368	blup	0.018476	0.00519	1.0641	0.287	0	0	0
	YFS.BLOOD.RNAARR	LUZP1	1	23400000	23500000	0.0128	rs1317345	-3.16	rs2072944	0.00351	3.89	1.115	407	407	blup	0.0069	0.00181	0.45532	0.649	0	0	0
	Cells_Transformed_fibroblasts	TCEA3	1	23700000	23800000	0.4899	rs1317345	-3.16	rs2077066	0.271	-9.03	-0.397	314	5	lasso	0.31028	5.51e-26	0.352654	0.724	0	0	0
	Skin_Not_Sun_Exposed_Suprapubic	ZNF436	1	23700000	23700000	0.5159	rs1317345	-3.16	rs3795308	0.411695	11.71	-1.121	311	5	lasso	0.409381	4.49e-40	-1.14267	0.253	0	0	0
	Skin_Not_Sun_Exposed_Suprapubic	TCEA3	1	23700000	23800000	0.1746	rs1317345	-3.16	rs1207124	0.057269	-5.13	0.183	314	3	lasso	0.067175	9.39e-07	-0.065079	0.948	0	0	0
	Skin_Not_Sun_Exposed_Suprapubic	C1orf213	1	23700000	23700000	0.6549	rs1317345	-3.16	rs3795308	0.437739	12.09	-1.121	311	16	enet	0.446935	7.9e-45	-0.903549	0.366	0	0	0
	Skin_Sun_Exposed_Lower_leg	ZNF436	1	23700000	23700000	0.4999	rs1317345	-3.16	rs3795308	0.415	13.15	-1.121	311	4	lasso	0.418558	1.48e-50	-1.39242	0.164	0	0	0
	Skin_Sun_Exposed_Lower_leg	TCEA3	1	23700000	23800000	0.1211	rs1317345	-3.16	rs12126283	0.0244	-4.84	-0.686	314	5	lasso	0.027788	0.000393	0.92748	0.354	0	0	0
	Skin_Sun_Exposed_Lower_leg	C1orf213	1	23700000	23700000	0.6179	rs1317345	-3.16	rs3795308	0.424	13.27	-1.121	311	6	lasso	0.443259	1.92e-54	-1.33179	0.183	0	0	0
	Spleen	TCEA3	1	23700000	23800000	0.218	rs1317345	-3.16	rs2282720	0.0151	-3.51	0.139	314	314	blup	0.02162	0.0427	1.30255	0.193	0	0	0
	Thyroid	ZNF436	1	23700000	23700000	0.5365	rs1317345	-3.16	rs3795308	0.372	12.23	-1.121	311	8	lasso	0.388417	2.03e-44	-1.19182	0.233	0	0	0
	Thyroid	C1orf213	1	23700000	23700000	0.3809	rs1317345	-3.16	rs3795308	0.231	9.69	-1.121	311	5	lasso	0.259896	6.22e-28	-1.0938	0.274	0	0	0
	YFS.BLOOD.RNAARR	TCEA3	1	23700000	23800000	0.16629	rs1317345	-3.16	rs2077066	0.173976	-15.04	-0.397	303	10	lasso	0.196	4.41e-62	0.49495	0.621	0	0	0
	Cells_Transformed_fibroblasts	ASAP3	1	23800000	23800000	0.3194	rs1317345	-3.16	rs2077066	0.172	-7.33	-0.397	300	3	lasso	0.16239	2.53e-13	0.439429	0.66	0	0	0
	Skin_Not_Sun_Exposed_Suprapubic	ASAP3	1	23800000	23800000	0.1308	rs1317345	-3.16	rs1198433	-0.002219	-3.59	-0.522	300	300	blup	0.019739	0.00582	-0.484696	0.628	0	0	0
	Spleen	ASAP3	1	23800000	23800000	0.2303	rs1317345	-3.16	rs3737646	0.111	-4.1	-0.436	300	12	enet	0.11235	2.24e-05	1.48344	0.138	0	0	0
	Thyroid	E2F2	1	23800000	23900000	0.2226	rs1317345	-3.16	rs1555024	0.108	-6.82	-0.499	292	5	lasso	0.084786	1.94e-09	0.430234	0.667	0	0	0
	Thyroid	ASAP3	1	23800000	23800000	0.5237	rs1317345	-3.16	rs2077066	0.238	-10.02	-0.397	300	45	enet	0.264685	1.71e-28	1.09327	0.274	0	0	0
	Thyroid	MDS2	1	23900000	24000000	0.147	rs1317345	-3.16	rs6679217	0.0609	-5.6	-1.817	311	3	lasso	0.039211	4.11e-05	1.79772	0.0722	0	0	0
	YFS.BLOOD.RNAARR	ID3	1	23900000	23900000	0.07007	rs1317345	-3.16	rs6667575	0.022725	6.43	-1.894	269	10	lasso	0.039	8.4e-13	-1.90093	0.0573	0	0	0
	Cells_Transformed_fibroblasts	PITHD1	1	24100000	24100000	0.0971	rs1317345	-3.16	rs2501424	0.0295	-4.86	0.399	358	6	lasso	0.04716	9.07e-05	-0.358703	0.72	0	0	0
	NTR.BLOOD.RNAARR	TCEB3	1	24100000	24100000	0.01707	rs1317345	-3.16	rs2999566	0.0186	-5.33	1.243	352	3	lasso	0.017089	2.22e-06	-0.95772	0.338	0	0	0
	Spleen	TCEB3	1	24100000	24100000	0.3451	rs1317345	-3.16	rs985086	0.172	-6.28	1.626	345	22	enet	0.31274	1.6e-13	-1.85729	0.0633	0	0	0
	Thyroid	PITHD1	1	24100000	24100000	0.0813	rs1317345	-3.16	rs2076345	0.0299	-4.44	1.26	358	358	blup	0.032496	0.000177	-1.72658	0.0842	0	0	0
	Thyroid	HMGCL	1	24100000	24200000	0.098	rs1317345	-3.16	rs974698	0.0827	6.21	0.404	370	2	lasso	0.079034	6.91e-09	0.404172	0.686	0	0	0
	Whole_Blood	TCEB3	1	24100000	24100000	0.1525	rs1317345	-3.16	rs586173	0.0942	-6.23	1.269	345	3	lasso	0.084056	8.81e-09	-1.26746	0.205	0	0	0
	Whole_Blood	RP5-886K2.3	1	24100000	24100000	0.0655	rs1317345	-3.16	rs6697805	0.0211	-3.75	0.405	358	5	lasso	0.020031	0.00377	-0.503755	0.614	0	0	0
	YFS.BLOOD.RNAARR	TCEB3	1	24100000	24100000	0.0579	rs12139592	-3.35	rs2999566	0.073662	-9.92	1.243	327	2	lasso	0.0716	2.22e-22	-1.24774	0.212	0	0	0
	Cells_Transformed_fibroblasts	FUCA1	1	24200000	24200000	0.261	rs1317345	-3.16	rs10917430	0.126	-7.24	1.403	377	3	lasso	0.24747	2.56e-20	-2.29831	0.0215	0.053571	224	NA
	NTR.BLOOD.RNAARR	FUCA1	1	24200000	24200000	0.04644	rs1317345	-3.16	rs3123554	0.0656	-9.25	0.377	384	13	lasso	0.064916	4.19e-20	-0.37046	0.711	0	0	0
	NTR.BLOOD.RNAARR	CNR2	1	24200000	24200000	0.03904	rs1317345	-3.16	rs3123554	0.0482	8.05	0.377	400	11	lasso	0.04727	5.38e-15	0.29379	0.769	0	0	0
	Skin_Not_Sun_Exposed_Suprapubic	FUCA1	1	24200000	24200000	0.2595	rs1317345	-3.16	rs2229579	0.145597	7.36	-2.147	377	23	enet	0.169437	2.61e-15	-2.63633	0.00838	0.038462	312	NA
	Skin_Sun_Exposed_Lower_leg	FUCA1	1	24200000	24200000	0.1288	rs1317345	-3.16	rs11714	0.103	7.13	-1.208	377	2	lasso	0.110257	2.62e-12	-1.59233	0.111	0	0	0
	Spleen	FUCA1	1	24200000	24200000	0.3723	rs1317345	-3.16	rs9424398	0.162	-5.12	-0.132	377	4	lasso	0.13558	3.1e-06	-0.748402	0.454	0	0	0
	Thyroid	FUCA1	1	24200000	24200000	0.0725	rs1317345	-3.16	rs2229579	0.0332	4.82	-2.147	377	2	lasso	0.046213	9.01e-06	-2.40583	0.0161	0.106195	113	NA
	Whole_Blood	FUCA1	1	24200000	24200000	0.1767	rs1317345	-3.16	rs2502979	0.0922	-6.48	0.435	377	4	lasso	0.111896	2.72e-11	-0.240946	0.81	0	0	0
	YFS.BLOOD.RNAARR	FUCA1	1	24200000	24200000	0.17266	rs1317345	-3.16	rs12744386	0.286683	-19.19	0.097	354	354	bslmm	0.305	3.97e-102	-0.97279	0.331	0	0	0
	Cells_EBV-transformed_lymphocytes	SRSF10	1	24300000	24300000	0.3903	rs2281188	3.47	rs6689056	0.127028	4.08	1.478	404	43	enet	0.07859	0.00134	-0.06139	0.951	0	0	0
	Cells_EBV-transformed_lymphocytes	PNRC2	1	24300000	24300000	0.4342	rs2281188	3.47	rs6689056	0.039274	4.38	1.478	404	9	lasso	0.28163	5.37e-10	0.45761	0.647	0	0	0
	Cells_Transformed_fibroblasts	SRSF10	1	24300000	24300000	0.1526	rs2281188	3.47	rs11249061	0.069	5.11	-1.094	405	4	lasso	0.07997	3.97e-07	-0.63541	0.525	0	0	0
	Cells_Transformed_fibroblasts	PNRC2	1	24300000	24300000	0.6252	rs2281188	3.47	rs12026723	0.125	-7.28	-0.378	405	10	lasso	0.41141	2.86e-36	0.021301	0.983	0	0	0
	Skin_Not_Sun_Exposed_Suprapubic	SRSF10	1	24300000	24300000	0.1485	rs2281188	3.47	rs11586125	0.018699	4.22	-1.653	405	8	lasso	0.063634	1.8e-06	0.880359	0.379	0	0	0
	Skin_Not_Sun_Exposed_Suprapubic	PNRC2	1	24300000	24300000	0.7187	rs2281188	3.47	rs6689056	0.25418	9.28	1.478	405	29	enet	0.510942	1e-53	-0.118433	0.906	0	0	0
	Skin_Sun_Exposed_Lower_leg	SRSF10	1	24300000	24300000	0.1614	rs2281188	3.47	rs6689056	0.0807	5.95	1.478	405	7	lasso	0.097963	4.65e-11	0.59426	0.552	0	0	0
	Skin_Sun_Exposed_Lower_leg	PNRC2	1	24300000	24300000	0.6369	rs2281188	3.47	rs6689056	0.141	9.91	1.478	405	31	enet	0.451549	8.74e-56	0.06296	0.95	0	0	0
	Spleen	PNRC2	1	24300000	24300000	0.7466	rs2281188	3.47	rs6689056	0.0659	5.69	1.478	405	12	lasso	0.50626	6.85e-24	-0.274246	0.784	0	0	0
	Thyroid	SRSF10	1	24300000	24300000	0.1355	rs2281188	3.47	rs4320729	0.0686	-6.15	-0.458	405	17	enet	0.069122	6.12e-08	0.874334	0.382	0	0	0
	Thyroid	PNRC2	1	24300000	24300000	0.7143	rs2281188	3.47	rs4320729	0.215	-9.86	-0.458	405	22	lasso	0.474978	1.38e-57	-0.194913	0.845	0	0	0
	Whole_Blood	PNRC2	1	24300000	24300000	0.6055	rs2281188	3.47	rs12026723	0.183	-9.28	-0.378	405	37	enet	0.413621	1.48e-44	0.12807	0.898	0	0	0
	YFS.BLOOD.RNAARR	PNRC2	1	24300000	24300000	0.02892	rs2281188	3.47	rs6689056	-0.000319	3.81	1.478	375	375	blup	0.00142	0.0952	2.27291	0.023	0.10256	117	NA
	Skin_Not_Sun_Exposed_Suprapubic	MYOM3	1	24400000	24400000	0.4273	rs2281188	3.47	rs3934861	0.257046	-9.39	2.326	425	43	enet	0.253575	4.29e-23	-1.74031	0.0818	0	0	0
	Skin_Not_Sun_Exposed_Suprapubic	IL22RA1	1	24400000	24500000	0.3678	rs2281188	3.47	rs10903022	0.195307	8.4	-2.536	418	18	enet	0.24229	5.29e-22	-3.50794	0.000452	0.026966	445	NA
	Skin_Sun_Exposed_Lower_leg	MYOM3	1	24400000	24400000	0.5407	rs2281188	3.47	rs3934861	0.288	-11.01	2.326	425	43	enet	0.346132	4.88e-40	-2.21278	0.0269	0.25532	47	NA
	Skin_Sun_Exposed_Lower_leg	IL22RA1	1	24400000	24500000	0.3745	rs2281188	3.47	rs4292900	0.129	-8.72	1.15	418	27	enet	0.252096	5.59e-28	-3.12424	0.00178	0.02062	582	NA
	Skin_Not_Sun_Exposed_Suprapubic	IFNLR1	1	24500000	24500000	0.3899	rs2281188	3.47	rs7552167	0.164634	-8.02	2.414	403	10	enet	0.171996	1.55e-15	-2.29621	0.0217	0.171429	70	NA
	Skin_Sun_Exposed_Lower_leg	IFNLR1	1	24500000	24500000	0.436	rs2281188	3.47	rs7552167	0.221	-9.74	2.414	403	5	lasso	0.219431	3.91e-24	-2.57338	0.0101	0.1165	103	NA
	Cells_Transformed_fibroblasts	STPG1	1	24700000	24700000	0.1694	rs2281188	3.47	rs2294520	0.0515	-5.29	-2.242	420	420	blup	0.08812	1.01e-07	0.532007	0.595	0	0	0
	Cells_Transformed_fibroblasts	NIPAL3	1	24700000	24800000	0.2956	rs2281188	3.47	rs10489442	0.219	8.47	-2.019	421	14	enet	0.2016	1.85e-16	-2.27985	0.0226	0.255319	47	NA
	Skin_Not_Sun_Exposed_Suprapubic	STPG1	1	24700000	24700000	0.2363	rs2281188	3.47	rs195718	0.128279	-6.7	-3.379	420	420	blup	0.12299	2.54e-11	2.89797	0.00376	0.034384	349	NA
	Skin_Not_Sun_Exposed_Suprapubic	NIPAL3	1	24700000	24800000	0.2287	rs2281188	3.47	rs10903086	0.065935	-6.23	-1.26	421	421	blup	0.1148	1.23e-10	-0.427645	0.669	0	0	0
	Skin_Sun_Exposed_Lower_leg	STPG1	1	24700000	24700000	0.2358	rs2281188	3.47	rs2078445	0.116	7.58	3.068	420	21	enet	0.117201	5.09e-13	3.44128	0.000579	0.01619	741	NA
	Skin_Sun_Exposed_Lower_leg	NIPAL3	1	24700000	24800000	0.2337	rs2281188	3.47	rs3765888	0.122	-8.32	-2.247	421	25	enet	0.205947	1.36e-22	0.18185	0.856	0	0	0
	Spleen	STPG1	1	24700000	24700000	0.2471	rs2281188	3.47	rs2281188	0.122	5.22	3.471	420	19	enet	0.17007	1.52e-07	3.00471	0.00266	0.04688	256	NA
	Thyroid	STPG1	1	24700000	24700000	0.1964	rs2281188	3.47	rs2294520	0.0908	-6.59	-2.242	420	18	enet	0.104221	2.51e-11	1.45367	0.146	0	0	0
	Thyroid	NIPAL3	1	24700000	24800000	0.1289	rs2281188	3.47	rs2281188	0.0781	-5.91	3.471	421	421	blup	0.065432	1.37e-07	-4.15773	3.21e-05	0.001965	6108	NA
	Whole_Blood	STPG1	1	24700000	24700000	0.1096	rs2281188	3.47	rs1590446	0.0323	-4.95	-2.347	420	6	enet	0.036626	0.00013	2.13194	0.033	0.27273	44	NA
	Cells_EBV-transformed_lymphocytes	RCAN3	1	24800000	24900000	0.1997	rs10903118	-3.88	rs507908	0.007794	-4.06	2.94	472	19	enet	0.06234	0.00397	-2.68294	0.0073	0.08824	136	NA
	Thyroid	NCMAP	1	24900000	24900000	0.5552	rs10903118	-3.88	rs12122463	0.232	10.32	1.209	512	4	lasso	0.32356	1.03e-35	1.17059	0.242	0	0	0
	Thyroid	RP4-594I10.3	1	24900000	24900000	0.1308	rs10903118	-3.88	rs6424099	0.0293	-5.2	0.278	511	5	lasso	0.050162	3.82e-06	0.529057	0.597	0	0	0
	NTR.BLOOD.RNAARR	CLIC4	1	25100000	25200000	0.02737	rs10903118	-3.88	rs10903106	0.0212	5.63	0.517	458	6	lasso	0.017822	1.37e-06	0.57095	0.568	0	0	0
	YFS.BLOOD.RNAARR	RUNX3	1	25200000	25300000	0.04402	rs195729	4.23	rs16829963	0.00803	5.28	0.669	372	13	enet	0.0207	1.69e-07	2.1943	0.0282	0.16216	74	NA
	Cells_EBV-transformed_lymphocytes	RHD	1	25600000	25700000	0.8262	rs10903118	-3.88	rs9689	0.238789	5.64	-0.196	361	20	lasso	0.44742	1.38e-16	0.24784	0.804	0	0	0
	Cells_EBV-transformed_lymphocytes	SDHDP6	1	25600000	25600000	0.4533	rs10903118	-3.88	rs2375279	0.166442	4.52	0.663	374	9	lasso	0.24986	6.68e-09	0.47622	0.634	0	0	0
	Cells_EBV-transformed_lymphocytes	RP3-465N24.5	1	25600000	25600000	0.704	rs10903118	-3.88	rs3091242	0.177476	5.01	-0.24	360	62	enet	0.46904	1.39e-17	0.58105	0.561	0	0	0
	Cells_Transformed_fibroblasts	C1orf63	1	25600000	25700000	0.1754	rs10903118	-3.88	rs35431118	0.05	4.86	-0.36	386	386	blup	0.03946	0.000323	0.162997	0.871	0	0	0
	Cells_Transformed_fibroblasts	RHD	1	25600000	25700000	0.6748	rs10903118	-3.88	rs9689	0.214	8.68	-0.196	361	30	enet	0.49153	9.57e-46	0.285534	0.775	0	0	0
	Cells_Transformed_fibroblasts	SDHDP6	1	25600000	25600000	0.646	rs10903118	-3.88	rs1053438	0.208	8.19	-0.234	374	11	lasso	0.42769	4.35e-38	0.172418	0.863	0	0	0
	Cells_Transformed_fibroblasts	RP3-465N24.5	1	25600000	25600000	0.6644	rs10903118	-3.88	rs3091242	0.167	7.17	-0.24	360	11	lasso	0.33622	1.78e-28	-0.14886	0.882	0	0	0
	NTR.BLOOD.RNAARR	RHCE	1	25600000	25700000	0.05367	rs10903118	-3.88	rs666686	0.0181	5.56	-0.247	366	366	bslmm	0.047882	3.59e-15	0.80316	0.422	0	0	0
	NTR.BLOOD.RNAARR	RHD	1	25600000	25700000	0.44246	rs10903118	-3.88	rs1053438	0.187	15.4	-0.234	366	12	lasso	0.388958	3.1e-135	0.11853	0.906	0	0	0
	Skin_Not_Sun_Exposed_Suprapubic	RHD	1	25600000	25700000	0.677	rs10903118	-3.88	rs1053438	0.220855	9.17	-0.234	361	12	lasso	0.46069	1.19e-46	0.003413	0.997	0	0	0
	Skin_Not_Sun_Exposed_Suprapubic	SDHDP6	1	25600000	25600000	0.5108	rs10903118	-3.88	rs932372	0.164422	7.75	-0.366	374	34	enet	0.273908	4.22e-25	0.007191	0.994	0	0	0
	Skin_Not_Sun_Exposed_Suprapubic	RP3-465N24.5	1	25600000	25600000	0.6099	rs10903118	-3.88	rs6699113	0.148942	7.39	-0.28	360	15	lasso	0.318848	9.7e-30	0.115785	0.908	0	0	0
	Skin_Sun_Exposed_Lower_leg	RHD	1	25600000	25700000	0.6525	rs10903118	-3.88	rs9689	0.269	10.63	-0.196	361	50	enet	0.52658	6.01e-69	-0.05535	0.956	0	0	0
	Skin_Sun_Exposed_Lower_leg	SDHDP6	1	25600000	25600000	0.5306	rs10903118	-3.88	rs9689	0.181	8.69	-0.196	374	9	lasso	0.372412	1.03e-43	0.1773	0.859	0	0	0
	Skin_Sun_Exposed_Lower_leg	RP3-465N24.5	1	25600000	25600000	0.7005	rs10903118	-3.88	rs3091242	0.175	8.88	-0.24	360	31	enet	0.491235	1.66e-62	0.18934	0.85	0	0	0
	Spleen	RHD	1	25600000	25700000	0.6156	rs10903118	-3.88	rs9689	0.23	6.08	-0.196	359	46	enet	0.40417	5.23e-18	-0.600111	0.548	0	0	0
	Spleen	SDHDP6	1	25600000	25600000	0.4376	rs10903118	-3.88	rs9689	0.154	4.95	-0.196	372	10	lasso	0.30245	4.7e-13	-0.157416	0.875	0	0	0
	Spleen	RP3-465N24.5	1	25600000	25600000	0.7324	rs10903118	-3.88	rs3091242	0.162	5.79	-0.24	358	35	enet	0.42626	3.42e-19	-0.153641	0.878	0	0	0
	Thyroid	RHD	1	25600000	25700000	0.7039	rs10903118	-3.88	rs9689	0.289	11.25	-0.196	361	56	enet	0.499346	1.11e-61	0.085256	0.932	0	0	0
	Thyroid	SDHDP6	1	25600000	25600000	0.6678	rs10903118	-3.88	rs9689	0.297	10.9	-0.196	374	33	enet	0.46219	1.64e-55	0.397912	0.691	0	0	0
	Thyroid	RP3-465N24.5	1	25600000	25600000	0.7614	rs10903118	-3.88	rs9689	0.253	10.36	-0.196	360	41	enet	0.455143	2.18e-54	-0.114497	0.909	0	0	0
	Thyroid	RP3-465N24.6	1	25600000	25600000	0.081	rs10903118	-3.88	rs11802413	0.0307	-4.79	-0.291	352	5	lasso	0.029423	0.000345	0.285259	0.775	0	0	0
	Whole_Blood	C1orf63	1	25600000	25700000	0.1073	rs10903118	-3.88	rs1045554	-0.000477	-3.79	0.57689	386	386	blup	-0.00118	0.452	-1.5004	0.134	0	0	0
	Whole_Blood	RHD	1	25600000	25700000	0.6903	rs10903118	-3.88	rs9689	0.233	9.82	-0.196	361	12	lasso	0.493103	3.59e-56	0.058948	0.953	0	0	0
	Whole_Blood	SDHDP6	1	25600000	25600000	0.5831	rs10903118	-3.88	rs3091242	0.143	7.96	-0.24	374	69	enet	0.354377	7.1e-37	0.017871	0.986	0	0	0
	Whole_Blood	RP3-465N24.5	1	25600000	25600000	0.6848	rs10903118	-3.88	rs3091242	0.214	9.08	-0.24	360	20	enet	0.464025	1e-51	-0.175787	0.86	0	0	0
	Cells_EBV-transformed_lymphocytes	RHCE	1	25700000	25800000	0.2633	rs10903118	-3.88	rs6699113	0.112562	-4.61	-0.28	386	8	lasso	0.08476	0.00089	0.68367	0.494	0	0	0
	Cells_Transformed_fibroblasts	TMEM50A	1	25700000	25700000	0.4946	rs10903118	-3.88	rs35431118	0.123	6.77	-0.36	386	11	lasso	0.35634	1.79e-30	0.134315	0.893	0	0	0
	Cells_Transformed_fibroblasts	RHCE	1	25700000	25800000	0.3245	rs10903118	-3.88	rs34131388	0.125	-7.67	-0.26	386	40	enet	0.14022	1.31e-11	-0.19765	0.843	0	0	0
	NTR.BLOOD.RNAARR	TMEM50A	1	25700000	25700000	0.21589	rs10903118	-3.88	rs631133	0.0441	8.44	-0.424	375	6	lasso	0.173064	1.85e-53	0.26479	0.791	0	0	0
	Skin_Not_Sun_Exposed_Suprapubic	TMEM50A	1	25700000	25700000	0.1134	rs10903118	-3.88	rs873308	0.036964	-4.8	-0.268	386	2	lasso	0.026673	0.0016	0.257788	0.797	0	0	0
	Skin_Not_Sun_Exposed_Suprapubic	RHCE	1	25700000	25800000	0.2769	rs10903118	-3.88	rs9689	0.267079	-9.67	-0.196	386	3	lasso	0.28254	5.71e-26	0.224649	0.822	0	0	0
	Skin_Sun_Exposed_Lower_leg	RHCE	1	25700000	25800000	0.2816	rs10903118	-3.88	rs9689	0.257	-10.38	-0.196	386	5	lasso	0.252076	5.63e-28	0.20885	0.835	0	0	0
	Thyroid	RHCE	1	25700000	25800000	0.2466	rs10903118	-3.88	rs9689	0.16	-8.55	-0.196	386	12	enet	0.14435	2.46e-15	0.241069	0.81	0	0	0
	Whole_Blood	TMEM50A	1	25700000	25700000	0.3711	rs10903118	-3.88	rs3091242	0.0161	4.75	-0.24	386	28	enet	0.13949	7.6e-14	-0.388034	0.698	0	0	0
	YFS.BLOOD.RNAARR	TMEM50A	1	25700000	25700000	0.36921	rs10903118	-3.88	rs1293259	0.142886	13.63	0.411	369	52	enet	0.19	8.69e-60	1.01942	0.308	0	0	0
	NTR.BLOOD.RNAARR	LDLRAP1	1	25900000	25900000	0.07829	rs380337	-2.87	rs3924236	0.0701	9.47	-0.485	323	1	lasso	0.069151	2.43e-21	-0.485	0.628	0	0	0
	Skin_Not_Sun_Exposed_Suprapubic	MAN1C1	1	25900000	26100000	0.1124	rs298458	2.1	rs2660367	0.00033	3.63	-0.786	312	15	enet	0.021465	0.00421	-0.076061	0.939	0	0	0
	Skin_Not_Sun_Exposed_Suprapubic	LDLRAP1	1	25900000	25900000	0.187	rs380337	-2.87	rs4075184	0.09353	6.06	-0.504	347	6	lasso	0.082644	5.33e-08	-0.454375	0.65	0	0	0
	Skin_Sun_Exposed_Lower_leg	LDLRAP1	1	25900000	25900000	0.1141	rs380337	-2.87	rs6688931	0.0435	-4.63	1.015	347	7	lasso	0.027635	0.000407	-0.919	0.358	0	0	0
	Spleen	LDLRAP1	1	25900000	25900000	0.5961	rs380337	-2.87	rs6688931	0.345	-7.28	1.015	345	34	enet	0.34575	4.52e-15	-0.404761	0.686	0	0	0
	Thyroid	MAN1C1	1	25900000	26100000	0.1272	rs298458	2.1	rs3767913	0.0496	4.57	0.2516	312	2	lasso	0.044583	1.28e-05	0.219783	0.826	0	0	0
	Thyroid	LDLRAP1	1	25900000	25900000	0.5441	rs380337	-2.87	rs3924486	0.393	12.8	-0.873	347	17	enet	0.408183	2.96e-47	-0.653787	0.513	0	0	0
	Whole_Blood	LDLRAP1	1	25900000	25900000	0.3489	rs380337	-2.87	rs6687605	0.211	9.1	-0.745	347	5	lasso	0.195637	2.81e-19	-0.666605	0.505	0	0	0
	YFS.BLOOD.RNAARR	LDLRAP1	1	25900000	25900000	0.3855	rs380337	-2.87	rs6688931	0.405424	-22.66	1.015	330	28	enet	0.409	2.69e-146	-0.93779	0.348	0	0	0
	Spleen	RP1-187B23.1	1	26000000	26000000	0.3018	rs298458	2.1	rs12565228	0.0199	-3.43	1.967	300	300	blup	0.08003	0.000332	-1.15923	0.246	0	0	0
	Cells_EBV-transformed_lymphocytes	AL020996.1	1	26100000	26100000	0.2088	rs11247868	-2.21	rs213621	0.087386	-4.17	-0.024	377	377	blup	0.04718	0.0109	1.39547	0.163	0	0	0
	Cells_Transformed_fibroblasts	SEPN1	1	26100000	26100000	0.063	rs11247868	-2.21	rs11247709	0.0862	5.23	0.203	365	2	lasso	0.07282	1.31e-06	0.265679	0.79	0	0	0
	Skin_Not_Sun_Exposed_Suprapubic	MTFR1L	1	26100000	26200000	0.1506	rs11247868	-2.21	rs1835308	0.122554	-7.12	0.083	375	5	lasso	0.112938	1.75e-10	-0.206889	0.836	0	0	0
	Skin_Sun_Exposed_Lower_leg	MTFR1L	1	26100000	26200000	0.1493	rs11247868	-2.21	rs3767876	0.122	-7.97	0.044	375	13	enet	0.143592	9.04e-16	-0.19555	0.845	0	0	0
	Thyroid	MTFR1L	1	26100000	26200000	0.3943	rs11247868	-2.21	rs3767876	0.36	-12.32	0.044	375	18	enet	0.37403	2.06e-42	-0.133825	0.894	0	0	0
	Thyroid	SEPN1	1	26100000	26100000	0.0755	rs11247868	-2.21	rs6598924	0.0565	4.91	-0.827	365	2	lasso	0.025271	0.000854	-0.848779	0.396	0	0	0
	Thyroid	AL020996.1	1	26100000	26100000	0.0804	rs11247868	-2.21	rs1537682	0.0482	-5	0.048	377	13	enet	0.036616	7.23e-05	0.720025	0.472	0	0	0
	NTR.BLOOD.RNAARR	PAQR7	1	26200000	26200000	0.01182	rs11247868	-2.21	rs1835308	0.00382	-3.81	0.083	400	400	blup	0.008421	0.000697	0.73893	0.46	0	0	0
	Skin_Sun_Exposed_Lower_leg	PAQR7	1	26200000	26200000	0.0889	rs11247868	-2.21	rs1071849	0.0113	-3.89	-0.322	407	407	blup	0.029076	0.000294	0.2388	0.811	0	0	0
	Cells_Transformed_fibroblasts	EXTL1	1	26300000	26400000	0.1285	rs11247868	-2.21	rs1938405	0.0803	-5.85	1.157	446	8	enet	0.07951	4.28e-07	-1.09672	0.273	0	0	0
	NTR.BLOOD.RNAARR	PAFAH2	1	26300000	26300000	0.04059	rs11247868	-2.21	rs3008241	0.022	5.48	-0.224	438	2	lasso	0.029131	8.24e-10	-0.93277	0.351	0	0	0
	Skin_Sun_Exposed_Lower_leg	EXTL1	1	26300000	26400000	0.0621	rs11247868	-2.21	rs298456	0.00102	-4.68	1.614	446	3	lasso	0.004315	0.0959	-1.62885	0.103	0	0	0
	YFS.BLOOD.RNAARR	PAFAH2	1	26300000	26300000	0.05994	rs11247868	-2.21	rs298443	0.040387	-7.43	1.382	437	12	enet	0.0449	1.69e-14	-1.45939	0.144	0	0	0
	Cells_Transformed_fibroblasts	PDIK1L	1	26400000	26500000	0.1046	rs11247868	-2.21	rs3008230	0.0333	-4.49	0.384	461	3	lasso	0.04061	0.000267	-0.503772	0.614	0	0	0
	Skin_Not_Sun_Exposed_Suprapubic	SLC30A2	1	26400000	26400000	0.222	rs11247868	-2.21	rs17163588	0.141134	-7.34	0.284	454	35	enet	0.160994	1.43e-14	-0.611793	0.541	0	0	0
	Skin_Not_Sun_Exposed_Suprapubic	PDIK1L	1	26400000	26500000	0.1562	rs11247868	-2.21	rs17257107	0.13101	-6.95	0.349	461	8	lasso	0.128021	9.59e-12	-0.236446	0.813	0	0	0
	Skin_Sun_Exposed_Lower_leg	SLC30A2	1	26400000	26400000	0.3074	rs11247868	-2.21	rs1135253	0.137	-8.41	1.42	454	17	enet	0.199189	7.9e-22	-1.4196	0.156	0	0	0
	Skin_Sun_Exposed_Lower_leg	PDIK1L	1	26400000	26500000	0.2161	rs11247868	-2.21	rs17257107	0.161	-8.56	0.349	461	13	enet	0.186762	1.93e-20	0.23276	0.816	0	0	0
	Spleen	TRIM63	1	26400000	26400000	0.3156	rs11247868	-2.21	rs12069719	0.236	6.73	0.364	452	5	lasso	0.22486	1.02e-09	0.601365	0.548	0	0	0
	Thyroid	TRIM63	1	26400000	26400000	0.2517	rs11247868	-2.21	rs17257127	0.312	11.23	0.359	453	1	lasso	0.296607	2.46e-32	0.359	0.72	0	0	0
	Thyroid	PDIK1L	1	26400000	26500000	0.0526	rs11247868	-2.21	rs17257120	0.00931	-4.52	0.349	461	461	blup	0.016892	0.00541	-0.764965	0.444	0	0	0
	Cells_Transformed_fibroblasts	CNKSR1	1	26500000	26500000	0.2797	rs11247868	-2.21	rs12145714	0.126	-6.23	0.023	441	7	lasso	0.13279	4.84e-11	-0.436364	0.663	0	0	0
	Skin_Not_Sun_Exposed_Suprapubic	CNKSR1	1	26500000	26500000	0.2764	rs11247868	-2.21	rs2783631	0.120725	-7.29	-0.953	441	9	lasso	0.154402	5.36e-14	0.667321	0.505	0	0	0
	Skin_Not_Sun_Exposed_Suprapubic	ZNF593	1	26500000	26500000	0.2268	rs11247868	-2.21	rs12145714	0.099825	-6.46	0.023	443	6	enet	0.0973	3.42e-09	0.001645	0.999	0	0	0
	Skin_Not_Sun_Exposed_Suprapubic	FAM110D	1	26500000	26500000	0.0982	rs11247868	-2.21	rs1335762	0.002696	3.69	1.284	447	447	blup	0.01034	0.0351	0.481748	0.63	0	0	0
	Skin_Sun_Exposed_Lower_leg	CNKSR1	1	26500000	26500000	0.2047	rs11247868	-2.21	rs12069762	0.0594	-6.71	-0.18	441	11	lasso	0.106774	5.94e-12	0.40541	0.685	0	0	0
	Skin_Sun_Exposed_Lower_leg	ZNF593	1	26500000	26500000	0.1952	rs11247868	-2.21	rs12145714	0.0716	-6.12	0.023	443	18	enet	0.088531	4.13e-10	0.09579	0.924	0	0	0
	Skin_Sun_Exposed_Lower_leg	FAM110D	1	26500000	26500000	0.0812	rs11247868	-2.21	rs11247933	0.0398	4.94	-0.024	447	6	lasso	0.042051	1.58e-05	0.51224	0.608	0	0	0
	Spleen	CNKSR1	1	26500000	26500000	0.1433	rs11247868	-2.21	rs10794531	0.0459	-4.21	-0.559	440	3	lasso	0.03022	0.0205	0.508089	0.611	0	0	0
	Spleen	FAM110D	1	26500000	26500000	0.3015	rs11247868	-2.21	rs10794522	0.208	5.65	0.826	446	4	lasso	0.19304	1.93e-08	1.02825	0.304	0	0	0
	Thyroid	CNKSR1	1	26500000	26500000	0.1866	rs11247868	-2.21	rs11247867	0.108	-7.29	0.361	441	25	enet	0.166849	1.18e-17	-0.366464	0.714	0	0	0
	Thyroid	ZNF593	1	26500000	26500000	0.2063	rs11247868	-2.21	rs12145714	0.122	-7.36	0.023	443	4	lasso	0.10867	9.18e-12	-0.099206	0.921	0	0	0
	Thyroid	FAM110D	1	26500000	26500000	0.1173	rs11247868	-2.21	rs12565228	0.0535	5.48	1.967	447	3	lasso	0.041659	2.42e-05	2.00075	0.0454	0.012807	937	NA
	Thyroid	RP11-231P20.2	1	26500000	26600000	0.0994	rs11247868	-2.21	rs17162102	0.0224	-5	0.767	430	12	enet	0.053721	1.76e-06	-1.38965	0.165	0	0	0
	YFS.BLOOD.RNAARR	ZNF593	1	26500000	26500000	0.06458	rs11247868	-2.21	rs2232648	0.02759	-6.64	1.804	441	9	lasso	0.0412	2.02e-13	-1.6045	0.109	0	0	0
	Cells_Transformed_fibroblasts	CEP85	1	26600000	26600000	0.0945	rs11247868	-2.21	rs12122527	0.00857	3.91	-0.303	429	429	blup	0.02441	0.00391	0.091461	0.927	0	0	0
	Cells_Transformed_fibroblasts	SH3BGRL3	1	26600000	26600000	0.0841	rs11247868	-2.21	rs2232648	0.00443	-3.56	1.804	417	10	enet	0.02263	0.00527	-2.58965	0.00961	0.001464	8199	NA
	Cells_Transformed_fibroblasts	UBXN11	1	26600000	26600000	0.1787	rs11247868	-2.21	rs4233461	-0.000702	3.76	0.598	396	396	blup	0.0445	0.000141	-0.238	0.812	0	0	0
	NTR.BLOOD.RNAARR	CD52	1	26600000	26600000	0.01849	rs11247868	-2.21	rs10902741	0.000352	-3.57	-0.606	396	396	bslmm	0.002435	0.0448	0.98984	0.322	0	0	0
	Skin_Not_Sun_Exposed_Suprapubic	CEP85	1	26600000	26600000	0.1884	rs11247868	-2.21	rs17163720	0.029596	5.13	-0.421	429	30	enet	0.061916	2.48e-06	-1.89671	0.0579	0	0	0
	Skin_Not_Sun_Exposed_Suprapubic	SH3BGRL3	1	26600000	26600000	0.0586	rs11247868	-2.21	rs6681452	0.034513	-4.71	0.739	417	5	enet	0.033519	0.000453	-0.442854	0.658	0	0	0
	Skin_Not_Sun_Exposed_Suprapubic	CD52	1	26600000	26600000	0.0637	rs11247868	-2.21	rs17162102	0.002233	-4	0.767	397	397	blup	0.012211	0.0243	-0.372112	0.71	0	0	0
	Skin_Not_Sun_Exposed_Suprapubic	AIM1L	1	26600000	26700000	0.1683	rs11247868	-2.21	rs10902741	0.134855	-7.35	-0.606	383	2	lasso	0.143217	4.92e-13	0.594664	0.552	0	0	0
	Skin_Sun_Exposed_Lower_leg	CEP85	1	26600000	26600000	0.2541	rs11247868	-2.21	rs4585968	0.128	7.57	-0.431	429	8	lasso	0.135496	6.42e-15	-0.90283	0.367	0	0	0
	Skin_Sun_Exposed_Lower_leg	SH3BGRL3	1	26600000	26600000	0.0908	rs11247868	-2.21	rs6681452	0.0329	-5.01	0.739	417	417	blup	0.056171	6.6e-07	-0.49899	0.618	0	0	0
	Skin_Sun_Exposed_Lower_leg	CD52	1	26600000	26600000	0.1273	rs11247868	-2.21	rs12137896	0.0185	-4.38	-0.02	397	397	blup	0.055379	7.89e-07	-0.40675	0.684	0	0	0
	Skin_Sun_Exposed_Lower_leg	AIM1L	1	26600000	26700000	0.3017	rs11247868	-2.21	rs10902741	0.174	-8.72	-0.606	383	4	lasso	0.159757	1.71e-17	0.55601	0.578	0	0	0
	Spleen	CEP85	1	26600000	26600000	0.285	rs11247868	-2.21	rs12122527	0.103	5.35	-0.303	428	3	lasso	0.14182	1.81e-06	-0.542875	0.587	0	0	0
	Thyroid	CEP85	1	26600000	26600000	0.3634	rs11247868	-2.21	rs6674410	0.153	7.89	-0.553	429	41	enet	0.248385	1.35e-26	-1.28838	0.198	0	0	0
	Thyroid	SH3BGRL3	1	26600000	26600000	0.0826	rs11247868	-2.21	rs12090258	0.0219	-4.27	0.649	417	417	blup	0.037355	6.16e-05	-0.029984	0.976	0	0	0
	Thyroid	UBXN11	1	26600000	26600000	0.0977	rs11247868	-2.21	rs1071849	0.0224	5.29	-0.322	396	396	blup	0.050237	3.76e-06	-1.20323	0.229	0	0	0
	Whole_Blood	CEP85	1	26600000	26600000	0.1857	rs11247868	-2.21	rs3795687	0.0646	6.2	-0.345	429	11	enet	0.082052	1.33e-08	-0.58257	0.56	0	0	0
	Whole_Blood	UBXN11	1	26600000	26600000	0.1036	rs11247868	-2.21	rs6676527	0.0428	4.94	-1.809	396	3	lasso	0.045155	2.35e-05	-1.78388	0.0744	0	0	0
	Whole_Blood	CD52	1	26600000	26600000	0.2745	rs11247868	-2.21	rs4450008	0.207	-9.32	-0.355	397	9	lasso	0.257074	1.19e-25	-0.054114	0.957	0	0	0
	Whole_Blood	AIM1L	1	26600000	26700000	0.0718	rs11247868	-2.21	rs3795686	0.00508	4.05	0.968	383	383	blup	0.004967	0.0932	0.957924	0.338	0	0	0
	YFS.BLOOD.RNAARR	SH3BGRL3	1	26600000	26600000	0.09915	rs11247868	-2.21	rs7547496	0.012654	5.65	0.818	416	416	bslmm	0.0415	1.66e-13	-0.24105	0.81	0	0	0
	Skin_Sun_Exposed_Lower_leg	ZNF683	1	26700000	26700000	0.0769	rs11247868	-2.21	rs6676527	0.0238	-4.03	-1.809	380	6	lasso	0.020612	0.002	2.07015	0.0384	0.01064	1128	NA
	Skin_Sun_Exposed_Lower_leg	RP11-569G9.7	1	26700000	26700000	0.0907	rs11247868	-2.21	rs4233461	0.0407	-4.36	0.598	391	6	enet	0.034301	9.05e-05	0.46507	0.642	0	0	0
	YFS.BLOOD.RNAARR	ZNF683	1	26700000	26700000	0.09069	rs11247868	-2.21	rs11247937	0.070326	-9.87	-0.499	383	6	lasso	0.087	5.36e-27	0.61631	0.538	0	0	0
	Cells_Transformed_fibroblasts	DHDDS	1	26800000	26800000	0.1857	rs11247868	-2.21	rs12741800	0.0708	-5.32	0.236	373	4	lasso	0.04666	9.85e-05	0.439633	0.66	0	0	0
	NTR.BLOOD.RNAARR	DHDDS	1	26800000	26800000	0.01886	rs11247868	-2.21	rs11590815	0.00672	4.07	-0.025	382	382	blup	0.008671	0.000589	0.45078	0.652	0	0	0
	Skin_Not_Sun_Exposed_Suprapubic	DHDDS	1	26800000	26800000	0.2244	rs11247868	-2.21	rs17162190	0.110771	-6.58	-0.485	373	6	lasso	0.110596	2.74e-10	0.333975	0.738	0	0	0
	Skin_Not_Sun_Exposed_Suprapubic	HMGN2	1	26800000	26800000	0.2158	rs11247868	-2.21	rs11590815	0.088049	5.67	-0.025	370	7	lasso	0.066682	1.03e-06	-0.154354	0.877	0	0	0
	Skin_Sun_Exposed_Lower_leg	DHDDS	1	26800000	26800000	0.3407	rs11247868	-2.21	rs4970498	0.258	-10.41	-0.161	373	22	enet	0.242346	8.17e-27	0.18949	0.85	0	0	0
	Skin_Sun_Exposed_Lower_leg	HMGN2	1	26800000	26800000	0.1485	rs11247868	-2.21	rs2445635	0.0812	-6.04	-0.091	370	5	lasso	0.078515	4.12e-09	0.44658	0.655	0	0	0
	Thyroid	DHDDS	1	26800000	26800000	0.0954	rs11247868	-2.21	rs2278979	0.0307	-5.14	-0.106	373	3	lasso	0.041927	2.28e-05	0.054389	0.957	0	0	0
	Skin_Not_Sun_Exposed_Suprapubic	RPS6KA1	1	26900000	26900000	0.0865	rs11247868	-2.21	rs35015532	-0.001373	-3.5	-0.229	353	21	enet	0.008676	0.0487	0.922725	0.356	0	0	0
	Cells_Transformed_fibroblasts	RP5-968P14.2	1	27000000	27000000	0.0651	rs9970046	-2.13	rs12726287	0.0539	-4.48	0.092	327	8	lasso	0.0478	8.16e-05	-0.091962	0.927	0	0	0
	NTR.BLOOD.RNAARR	ARID1A	1	27000000	27100000	0.02835	rs9970046	-2.13	rs12760759	0.033	-6.71	-0.005	341	20	enet	0.032722	7.82e-11	-0.31219	0.755	0	0	0
	Skin_Not_Sun_Exposed_Suprapubic	RP5-968P14.2	1	27000000	27000000	0.1779	rs9970046	-2.13	rs12726287	0.057343	-5.87	0.092	327	327	blup	0.08489	3.51e-08	0.118949	0.905	0	0	0
	Skin_Sun_Exposed_Lower_leg	RP5-968P14.2	1	27000000	27000000	0.0673	rs9970046	-2.13	rs35617712	0.0524	-5.44	0.08	327	4	lasso	0.033501	0.000108	0.02726	0.978	0	0	0
	Thyroid	RP5-968P14.2	1	27000000	27000000	0.0785	rs9970046	-2.13	rs12729652	0.0125	-3.94	-0.111	327	327	blup	0.021674	0.00188	0.366953	0.714	0	0	0
	Cells_Transformed_fibroblasts	PIGV	1	27100000	27100000	0.1293	rs12730312	-2.03	rs12743862	0.1	-6.07	0.11	294	8	lasso	0.10314	8.02e-09	-0.012393	0.99	0	0	0
	Skin_Not_Sun_Exposed_Suprapubic	PIGV	1	27100000	27100000	0.0664	rs12730312	-2.03	rs17162311	0.041609	-5.32	-0.008	294	10	enet	0.050569	1.99e-05	0.061396	0.951	0	0	0
	Skin_Sun_Exposed_Lower_leg	PIGV	1	27100000	27100000	0.1038	rs12730312	-2.03	rs12726287	0.0981	-6.93	0.092	294	12	lasso	0.089575	3.25e-10	-0.06923	0.945	0	0	0
	Spleen	PIGV	1	27100000	27100000	0.1804	rs12730312	-2.03	rs12738345	0.0973	-4.78	-0.113	293	293	blup	0.12071	1.1e-05	0.23151	0.817	0	0	0
	Thyroid	PIGV	1	27100000	27100000	0.1396	rs12730312	-2.03	rs12738345	0.16	-8.14	-0.113	294	4	lasso	0.15495	2.02e-16	0.112655	0.91	0	0	0
	Whole_Blood	PIGV	1	27100000	27100000	0.1375	rs12730312	-2.03	rs12750643	0.16	-8.13	0.825	294	6	lasso	0.172226	5.68e-17	-0.399949	0.689	0	0	0
	YFS.BLOOD.RNAARR	PIGV	1	27100000	27100000	0.01507	rs12730312	-2.03	rs12743862	0.005671	-4.53	0.11	295	295	blup	0.0104	0.000163	0.38425	0.701	0	0	0
	NTR.BLOOD.RNAARR	ZDHHC18	1	27200000	27200000	0.01351	rs12730312	-2.03	rs11810321	0.00136	4.22	-0.531	285	285	bslmm	0.005326	0.00575	-0.27231	0.785	0	0	0
	Skin_Not_Sun_Exposed_Suprapubic	ZDHHC18	1	27200000	27200000	0.1342	rs12730312	-2.03	rs17262006	0.053765	5.18	-0.47	277	2	lasso	0.069898	5.68e-07	-0.343393	0.731	0	0	0
	Skin_Sun_Exposed_Lower_leg	ZDHHC18	1	27200000	27200000	0.1398	rs12730312	-2.03	rs7518079	0.0786	6.17	-0.3	277	9	enet	0.110334	2.57e-12	-0.15288	0.878	0	0	0
	Spleen	ZDHHC18	1	27200000	27200000	0.1591	rs12730312	-2.03	rs17162330	0.0213	4.01	-0.484	277	277	blup	0.06155	0.00153	-0.67042	0.503	0	0	0
	Thyroid	ZDHHC18	1	27200000	27200000	0.2151	rs12730312	-2.03	rs34924059	0.206	9.38	-0.282	277	7	lasso	0.223313	9.43e-24	-0.35332	0.724	0	0	0
	Whole_Blood	ZDHHC18	1	27200000	27200000	0.1247	rs12730312	-2.03	rs12747620	0.0469	6.35	-0.396	277	277	blup	0.103236	1.67e-10	-0.515171	0.606	0	0	0
	YFS.BLOOD.RNAARR	ZDHHC18	1	27200000	27200000	0.07617	rs12730312	-2.03	rs34924059	0.106723	11.77	-0.282	286	286	bslmm	0.108	2.11e-33	-0.35544	0.722	0	0	0
	YFS.BLOOD.RNAARR	GPN2	1	27200000	27200000	0.05416	rs12730312	-2.03	rs3010109	0.021269	-6.42	1.048	261	7	enet	0.0492	9.25e-16	-0.53326	0.594	0	0	0
	Skin_Not_Sun_Exposed_Suprapubic	C1orf172	1	27300000	27300000	0.2089	rs7533455	-2.19	rs3010110	0.102584	6.11	0.39	249	8	lasso	0.089719	1.42e-08	0.600253	0.548	0	0	0
	Skin_Sun_Exposed_Lower_leg	C1orf172	1	27300000	27300000	0.2839	rs7533455	-2.19	rs3010110	0.11	7.57	0.39	249	6	lasso	0.15106	1.46e-16	0.74436	0.457	0	0	0
	Spleen	TRNP1	1	27300000	27300000	0.1	rs7533455	-2.19	rs7530701	0.036	-3.28	-0.168	245	245	blup	0.02091	0.0454	0.475679	0.634	0	0	0
	Thyroid	C1orf172	1	27300000	27300000	0.058	rs7533455	-2.19	rs34204245	0.0068	-3.5	-0.436	249	249	blup	0.016767	0.00557	-0.121728	0.903	0	0	0
	Thyroid	TRNP1	1	27300000	27300000	0.0681	rs7533455	-2.19	rs4970481	0.00857	3.85	-0.035	245	7	enet	0.024326	0.00105	-0.568842	0.569	0	0	0
	Thyroid	SLC9A1	1	27400000	27500000	0.1362	rs9438589	2.69	rs4631721	0.0687	-5.9	-0.728	237	11	enet	0.070221	4.81e-08	0.750601	0.453	0	0	0
	Cells_Transformed_fibroblasts	TMEM222	1	27600000	27700000	0.2207	rs9438589	2.69	rs7521203	0.0891	5.92	0.624	234	9	enet	0.10183	1e-08	0.443888	0.657	0	0	0
	Thyroid	TMEM222	1	27600000	27700000	0.1381	rs9438589	2.69	rs7521203	0.0286	4.91	0.624	235	5	lasso	0.047089	7.45e-06	0.964354	0.335	0	0	0
	Whole_Blood	WDTC1	1	27600000	27600000	0.2026	rs9438589	2.69	rs12567637	-9.43e-05	-4.02	-2.185	238	4	lasso	0.016295	0.00814	2.24517	0.0248	0.00534	2246	NA
	Cells_Transformed_fibroblasts	MAP3K6	1	27700000	27700000	0.546	rs9438589	2.69	rs4970520	0.171	-7.29	0.975	229	6	lasso	0.20951	4.14e-17	-0.844535	0.398	0	0	0
	Cells_Transformed_fibroblasts	GPR3	1	27700000	27700000	0.1139	rs9438589	2.69	rs4266911	-0.0026	-3.33	-0.458	235	235	blup	0.01433	0.0216	0.339103	0.735	0	0	0
	Skin_Not_Sun_Exposed_Suprapubic	MAP3K6	1	27700000	27700000	0.2745	rs9438589	2.69	rs4970520	0.150254	-7.21	0.975	230	3	lasso	0.14812	1.87e-13	-0.963642	0.335	0	0	0
	Skin_Sun_Exposed_Lower_leg	MAP3K6	1	27700000	27700000	0.5377	rs9438589	2.69	rs4970520	0.186	-8.92	0.975	230	14	lasso	0.184254	3.66e-20	-1.00526	0.315	0	0	0
	Skin_Sun_Exposed_Lower_leg	SYTL1	1	27700000	27700000	0.2442	rs9438589	2.69	rs4970518	0.0484	-5.25	-0.228	234	234	blup	0.079321	3.43e-09	-0.91925	0.358	0	0	0
	Whole_Blood	MAP3K6	1	27700000	27700000	0.2627	rs9438589	2.69	rs17262181	0.0642	-5.29	0.466	230	13	enet	0.103286	1.65e-10	-0.658965	0.51	0	0	0
	Whole_Blood	SYTL1	1	27700000	27700000	0.099	rs9438589	2.69	rs2231868	0.0565	-4.98	1.501	234	5	lasso	0.043383	3.35e-05	-1.26209	0.207	0	0	0
	Whole_Blood	WASF2	1	27700000	27800000	0.0681	rs9438589	2.69	rs6691276	0.0166	4.79	0.096	254	13	enet	0.038238	9.43e-05	-0.222493	0.824	0	0	0
	YFS.BLOOD.RNAARR	SYTL1	1	27700000	27700000	0.0713	rs12730312	-2.03	rs17262181	0.034552	-6.96	0.466	185	2	lasso	0.0314	1.39e-10	-0.45816	0.647	0	0	0
	NTR.BLOOD.RNAARR	C1orf38	1	28200000	28200000	0.07552	rs11587249	-2.37	rs3766400	0.0626	9.08	0.064	249	11	enet	0.069335	2.14e-21	-0.87541	0.381	0	0	0
	NTR.BLOOD.RNAARR	RPA2	1	28200000	28200000	0.09231	rs11587249	-2.37	rs6700473	0.0877	-10.65	1.179	255	4	lasso	0.087544	8.97e-27	-1.13554	0.256	0	0	0
	Skin_Not_Sun_Exposed_Suprapubic	RPA2	1	28200000	28200000	0.4252	rs9438589	2.69	rs10902678	0.096379	6.6	0.991	259	36	enet	0.18806	5.75e-17	0.581347	0.561	0	0	0
	Skin_Sun_Exposed_Lower_leg	RPA2	1	28200000	28200000	0.4448	rs9438589	2.69	rs17257252	0.129	7.54	2.063	259	47	enet	0.184407	3.52e-20	1.00683	0.314	0	0	0
	Spleen	RPA2	1	28200000	28200000	0.1188	rs9438589	2.69	rs6564	0.00451	3.85	1.097	256	256	blup	0.02893	0.0229	0.902576	0.367	0	0	0
	Thyroid	RPA2	1	28200000	28200000	0.3491	rs9438589	2.69	rs17257252	0.181	8.66	2.063	259	18	enet	0.235167	4.38e-25	2.20686	0.0273	0.005808	2066	NA
	Whole_Blood	RPA2	1	28200000	28200000	0.2331	rs9438589	2.69	rs2295367	0.0682	7.39	0.961	260	28	enet	0.145343	2.14e-14	1.18489	0.236	0	0	0
	Whole_Blood	THEMIS2	1	28200000	28200000	0.1538	rs9438589	2.69	rs3766398	0.0571	4.74	0.083	259	4	lasso	0.059309	1.35e-06	0.209598	0.834	0	0	0
	YFS.BLOOD.RNAARR	RPA2	1	28200000	28200000	0.33064	rs12138440	-2.23	rs1010082	0.017805	-6.21	-0.673	211	80	enet	0.117	2.49e-36	-1.36321	0.173	0	0	0
	Cells_EBV-transformed_lymphocytes	EYA3	1	28300000	28400000	0.2182	rs11587249	-2.37	rs490149	0.019928	3.67	-0.686	258	5	lasso	0.05138	0.00825	-0.90543	0.365	0	0	0
	Cells_Transformed_fibroblasts	EYA3	1	28300000	28400000	0.3093	rs11587249	-2.37	rs6691100	0.328	10.23	-0.782	260	4	lasso	0.33026	6.79e-28	-0.751695	0.452	0	0	0
	NTR.BLOOD.RNAARR	EYA3	1	28300000	28400000	0.14071	rs11587249	-2.37	rs2871807	0.0567	8.64	0.705	271	271	bslmm	0.058479	3.12e-18	0.50745	0.612	0	0	0
	Skin_Not_Sun_Exposed_Suprapubic	EYA3	1	28300000	28400000	0.1149	rs11587249	-2.37	rs6684659	0.034777	4.27	-0.738	259	259	blup	0.023205	0.00305	-1.51683	0.129	0	0	0
	Skin_Sun_Exposed_Lower_leg	EYA3	1	28300000	28400000	0.0661	rs11587249	-2.37	rs12144891	-0.00233	3.59	-0.711	259	259	blup	0.016785	0.00482	-0.44135	0.659	0	0	0
	Spleen	SMPDL3B	1	28300000	28300000	0.2441	rs9438589	2.69	rs12144736	0.0565	-4.11	-0.911	249	4	enet	0.05696	0.00223	0.88995	0.373	0	0	0
	Thyroid	SMPDL3B	1	28300000	28300000	0.5491	rs9438589	2.69	rs3737807	0.437	-13.51	-0.874	252	7	enet	0.458118	7.36e-55	0.87017	0.384	0	0	0
	Thyroid	XKR8	1	28300000	28300000	0.1064	rs9438589	2.69	rs7524082	0.0117	4.41	-0.292	252	4	lasso	0.022805	0.00147	-1.01466	0.31	0	0	0
	Thyroid	EYA3	1	28300000	28400000	0.2251	rs11587249	-2.37	rs12144891	0.182	8.82	-0.711	259	4	lasso	0.184124	1.77e-19	-0.677426	0.498	0	0	0
	Whole_Blood	SMPDL3B	1	28300000	28300000	0.0951	rs9438589	2.69	rs2295367	0.0311	-4.44	0.961	253	12	enet	0.053932	4.01e-06	-0.545121	0.586	0	0	0
	Whole_Blood	EYA3	1	28300000	28400000	0.7487	rs11587249	-2.37	rs2871807	0.0998	6.38	0.705	260	88	enet	0.209621	1.1e-20	-0.438334	0.661	0	0	0
	Cells_Transformed_fibroblasts	DNAJC8	1	28500000	28600000	0.4735	rs12138440	-2.23	rs2938867	0.404	-11.05	-0.82	255	5	lasso	0.40585	1.16e-35	0.799677	0.424	0	0	0
	Skin_Not_Sun_Exposed_Suprapubic	PTAFR	1	28500000	28500000	0.5965	rs12138440	-2.23	rs796847	0.267472	-9.54	0.294	253	8	lasso	0.263789	4.27e-24	0.057704	0.954	0	0	0
	Skin_Sun_Exposed_Lower_leg	PTAFR	1	28500000	28500000	0.5605	rs12138440	-2.23	rs796847	0.258	-10.51	0.294	253	27	enet	0.262878	2.77e-29	0.04164	0.967	0	0	0
	Thyroid	PTAFR	1	28500000	28500000	0.1025	rs12138440	-2.23	rs17257357	0.0365	-4.66	-0.126	253	18	enet	0.049284	4.63e-06	0.254066	0.799	0	0	0
	Whole_Blood	DNAJC8	1	28500000	28600000	0.1406	rs12138440	-2.23	rs905909	0.0986	-6.25	-0.86	255	4	lasso	0.088082	3.85e-09	0.821861	0.411	0	0	0
	Cells_EBV-transformed_lymphocytes	RP5-1092A3.4	1	28600000	28600000	0.5268	rs12138440	-2.23	rs568095	0.251098	5.85	-0.86	256	3	lasso	0.24897	7.16e-09	-0.71677	0.474	0	0	0
	Cells_Transformed_fibroblasts	RP5-1092A3.4	1	28600000	28600000	0.2548	rs12138440	-2.23	rs476843	0.16	-7.65	-0.889	258	3	lasso	0.15823	5.36e-13	0.867064	0.386	0	0	0
	NTR.BLOOD.RNAARR	ATPIF1	1	28600000	28600000	0.03222	rs12138440	-2.23	rs12129991	0.0244	-6.19	-0.991	254	3	lasso	0.023944	2.47e-08	1.00517	0.315	0	0	0
	Skin_Not_Sun_Exposed_Suprapubic	RP5-1092A3.4	1	28600000	28600000	0.4377	rs12138440	-2.23	rs905909	0.325483	-10.6	-0.86	257	5	lasso	0.349755	4.16e-33	1.05096	0.293	0	0	0
	Skin_Sun_Exposed_Lower_leg	RP5-1092A3.4	1	28600000	28600000	0.5023	rs12138440	-2.23	rs9508	0.361	-12.44	-0.758	257	16	enet	0.37974	9.11e-45	0.94838	0.343	0	0	0
	Spleen	ATPIF1	1	28600000	28600000	0.2543	rs12138440	-2.23	rs576550	0.125	-4.58	-0.857	254	24	enet	0.1148	1.82e-05	0.633028	0.527	0	0	0
	Thyroid	ATPIF1	1	28600000	28600000	0.5208	rs12138440	-2.23	rs476843	0.398	-12.82	-0.889	255	26	enet	0.407921	3.23e-47	1.03824	0.299	0	0	0
	Thyroid	RP5-1092A3.4	1	28600000	28600000	0.7369	rs12138440	-2.23	rs576550	0.604	-15.69	-0.857	257	8	lasso	0.616804	1.02e-84	0.928503	0.353	0	0	0
	Whole_Blood	SESN2	1	28600000	28600000	0.163	rs12138440	-2.23	rs11247770	0.0264	5.76	-0.19	261	3	lasso	0.056917	2.2e-06	0.491184	0.623	0	0	0
	Whole_Blood	ATPIF1	1	28600000	28600000	0.2427	rs12138440	-2.23	rs580800	0.0807	-6.52	-0.64	256	11	enet	0.120209	4.7e-12	0.640141	0.522	0	0	0
	Cells_EBV-transformed_lymphocytes	PHACTR4	1	28700000	28800000	0.3171	rs1338064	2.45	rs11247776	0.184577	-5.22	0.159	279	279	blup	0.1725	2.12e-06	-0.58329	0.56	0	0	0
	Cells_Transformed_fibroblasts	PHACTR4	1	28700000	28800000	0.3067	rs1338064	2.45	rs10794514	0.0887	-7.62	-0.184	281	23	enet	0.22333	2.93e-18	0.543587	0.587	0	0	0
	NTR.BLOOD.RNAARR	PHACTR4	1	28700000	28800000	0.01288	rs157198	-2.76	rs6598927	0.00646	-4.51	0.319	325	8	enet	0.013347	2.61e-05	-0.16952	0.865	0	0	0
	Skin_Not_Sun_Exposed_Suprapubic	PHACTR4	1	28700000	28800000	0.0908	rs1338064	2.45	rs9426298	-0.00288	-3.35	0.085	280	280	blup	0.007741	0.0587	0.251419	0.801	0	0	0
	Spleen	PHACTR4	1	28700000	28800000	0.3482	rs1338064	2.45	rs11247771	0.131	-5.8	-0.164	279	19	enet	0.18819	3e-08	0.422921	0.672	0	0	0
	Thyroid	PHACTR4	1	28700000	28800000	0.2026	rs1338064	2.45	rs10794514	0.175	-9.16	-0.184	280	4	lasso	0.224276	7.36e-24	0.007235	0.994	0	0	0
	Whole_Blood	PHACTR4	1	28700000	28800000	0.1229	rs1338064	2.45	rs6682922	0.149	-7.6	0	281	5	lasso	0.146845	1.54e-14	-0.014734	0.988	0	0	0
	YFS.BLOOD.RNAARR	PHACTR4	1	28700000	28800000	0.14428	rs157198	-2.76	rs11247776	0.279151	-18.94	0.159	323	323	bslmm	0.28	3.52e-92	-0.07534	0.94	0	0	0
	Cells_Transformed_fibroblasts	RCC1	1	28800000	28900000	0.0921	rs157198	-2.76	rs12139243	0.0213	-5.06	0.024	273	273	blup	0.05372	3.08e-05	0.316227	0.752	0	0	0
	NTR.BLOOD.RNAARR	RCC1	1	28800000	28900000	0.02345	rs157198	-2.76	rs9426298	0.0034	-4.19	0.085	279	21	enet	0.004754	0.00855	-0.94597	0.344	0	0	0
	YFS.BLOOD.RNAARR	RCC1	1	28800000	28900000	0.03182	rs157198	-2.76	rs10915206	0.041947	-7.57	0.091	276	4	lasso	0.0393	6.87e-13	-0.08992	0.928	0	0	0
	Cells_Transformed_fibroblasts	PRDX3P2	1	28900000	28900000	0.1076	rs157198	-2.76	rs4908404	0.056	-5.16	-0.102	267	5	lasso	0.09136	5.88e-08	0.418799	0.675	0	0	0
	Thyroid	RAB42	1	28900000	28900000	0.0456	rs157198	-2.76	rs4654362	0.00977	-3.66	0.172	268	268	blup	0.012057	0.0161	-0.565233	0.572	0	0	0
	Thyroid	SNHG12	1	28900000	28900000	0.0723	rs157198	-2.76	rs10794514	0.0117	-4.05	-0.184	266	266	blup	0.023416	0.00128	0.43699	0.662	0	0	0
	Whole_Blood	SNHG12	1	28900000	28900000	0.0495	rs157198	-2.76	rs10915199	-0.000567	-3.95	0.092	266	266	blup	0.012074	0.0197	-0.369678	0.712	0	0	0
	YFS.BLOOD.RNAARR	TRNAU1AP	1	28900000	28900000	0.02958	rs157198	-2.76	rs11247811	0.029353	6.39	0.196	273	16	enet	0.0274	2e-09	0.0376	0.97	0	0	0
	Cells_EBV-transformed_lymphocytes	RNU11	1	29000000	29000000	0.1889	rs157198	-2.76	rs6686151	0.008011	-3.61	1.212	275	275	blup	0.06525	0.00327	-1.31881	0.187	0	0	0
	YFS.BLOOD.RNAARR	YTHDF2	1	29100000	29100000	0.01157	rs157198	-2.76	rs528265	0.012226	4.8	0.017	306	2	lasso	0.00798	0.000864	-0.04117	0.967	0	0	0
	Cells_Transformed_fibroblasts	EPB41	1	29200000	29400000	0.1046	rs873654	-3.25	rs10915220	0.0173	-3.7	-0.978	320	320	blup	0.05216	3.98e-05	1.15511	0.248	0	0	0
	NTR.BLOOD.RNAARR	EPB41	1	29200000	29400000	0.01388	rs873654	-3.25	rs2452783	0.00223	3.65	0.451	418	418	bslmm	0.006055	0.00348	0.98127	0.326	0	0	0
	Skin_Sun_Exposed_Lower_leg	EPB41	1	29200000	29400000	0.0542	rs873654	-3.25	rs149934	0.0268	4.47	0.442	320	2	lasso	0.025594	0.000645	0.4869	0.626	0	0	0
	Whole_Blood	EPB41	1	29200000	29400000	0.0706	rs873654	-3.25	rs570187	0.0295	3.83	-0.187	320	320	blup	0.009996	0.0307	-0.413172	0.679	0	0	0
	Cells_Transformed_fibroblasts	TMEM200B	1	29400000	29500000	0.13	rs873654	-3.25	rs2640467	0.0174	-4.12	0.584	367	367	blup	0.03643	0.000532	-0.148566	0.882	0	0	0
	Cells_EBV-transformed_lymphocytes	RP11-242O24.5	1	29500000	29500000	0.1733	rs873654	-3.25	rs12057666	0.06888	3.74	-1.01	360	360	blup	0.05076	0.0086	0.44118	0.659	0	0	0
	Cells_Transformed_fibroblasts	MECR	1	29500000	29600000	0.2775	rs873654	-3.25	rs507786	0.124	-7.1	-1.006	350	8	lasso	0.17333	3.49e-14	0.938591	0.348	0	0	0
	Skin_Not_Sun_Exposed_Suprapubic	MECR	1	29500000	29600000	0.1034	rs873654	-3.25	rs2503011	0.005621	-4.06	-0.836	350	13	enet	0.034583	0.000373	1.92457	0.0543	0	0	0
	Skin_Sun_Exposed_Lower_leg	MECR	1	29500000	29600000	0.0822	rs873654	-3.25	rs12743830	0.0358	-5.04	-1.771	350	18	enet	0.073148	1.41e-08	1.50662	0.132	0	0	0
	Spleen	MECR	1	29500000	29600000	0.2416	rs873654	-3.25	rs570187	-0.00187	-3.37	-0.187	350	350	blup	0.06401	0.00125	0.401972	0.688	0	0	0
	Thyroid	MECR	1	29500000	29600000	0.1428	rs873654	-3.25	rs12057666	0.0142	-5.09	-1.01	350	350	blup	0.047414	6.94e-06	-0.06318	0.95	0	0	0
	Thyroid	RP11-467D18.2	1	29600000	29600000	0.1099	rs873654	-3.25	rs150084	0.00817	3.93	0.512	349	349	blup	0.025254	0.000857	-0.390239	0.696	0	0	0
	Cells_Transformed_fibroblasts	LAPTM5	1	31200000	31200000	0.3011	rs672798	-3.35	rs12736883	0.109	5.84	-2.183	544	4	lasso	0.11383	1.29e-09	-2.1736	0.0297	0.065217	184	NA
	NTR.BLOOD.RNAARR	LAPTM5	1	31200000	31200000	0.06058	rs672798	-3.35	rs3795438	0.0372	7.08	0.477	540	540	bslmm	0.03785	2.69e-12	0.13388	0.893	0	0	0
	Spleen	MATN1-AS1	1	31200000	31200000	0.3577	rs672798	-3.35	rs555920	0.0205	-2.94	1.203	553	553	blup	0.02403	0.0347	-1.70446	0.0883	0	0	0
	Thyroid	LAPTM5	1	31200000	31200000	0.1335	rs672798	-3.35	rs4949294	0.0561	-4.97	0.659	543	4	lasso	0.052758	2.17e-06	-0.749848	0.453	0	0	0
	Whole_Blood	MATN1	1	31200000	31200000	0.0915	rs672798	-3.35	rs7555405	0.0269	-4.25	0.966	554	5	lasso	0.019852	0.00391	-1.17374	0.24	0	0	0
	Whole_Blood	LAPTM5	1	31200000	31200000	0.1175	rs672798	-3.35	rs10914193	0.0886	5.92	-0.97	544	13	enet	0.08884	3.29e-09	-0.2992	0.765	0	0	0
	YFS.BLOOD.RNAARR	LAPTM5	1	31200000	31200000	0.09372	rs672798	-3.35	rs3795438	0.036437	7.93	0.477	537	5	lasso	0.0852	1.9e-26	-0.66767	0.504	0	0	0
	YFS.BLOOD.RNAARR	PUM1	1	31400000	31500000	0.02908	rs672798	-3.35	rs12088720	0.015573	4.74	-0.618	539	539	bslmm	0.00972	0.000263	-0.46794	0.64	0	0	0
	Cells_Transformed_fibroblasts	SNRNP40	1	31700000	31800000	0.211	rs2488236	-3.23	rs2488238	0.0145	3.43	-0.555	417	4	lasso	0.02105	0.00688	-1.8811	0.06	0	0	0
	Skin_Sun_Exposed_Lower_leg	NKAIN1	1	31700000	31700000	0.0567	rs2488236	-3.23	rs6425714	-0.000621	3.28	0.025	430	430	blup	0.010076	0.0232	0.41802	0.676	0	0	0
	Skin_Sun_Exposed_Lower_leg	RP11-490K7.4	1	31700000	31700000	0.0909	rs2488236	-3.23	rs2297884	0.0811	5.93	0.64	421	5	lasso	0.075831	7.62e-09	0.30465	0.761	0	0	0
	YFS.BLOOD.RNAARR	SNRNP40	1	31700000	31800000	0.0307	rs2488236	-3.23	rs10914328	0.010428	-5.52	-0.317	417	5	lasso	0.0188	5.82e-07	-0.80054	0.423	0	0	0
	Cells_Transformed_fibroblasts	FABP3	1	31800000	31800000	0.1276	rs11582772	-2.49	rs7545865	0.0704	-5.43	0.597	392	5	lasso	0.09435	3.55e-08	-0.554218	0.579	0	0	0
	NTR.BLOOD.RNAARR	ZCCHC17	1	31800000	31800000	0.05423	rs2488236	-3.23	rs10798842	0.0386	-7.04	0.71	441	2	lasso	0.035115	1.62e-11	-0.8371	0.403	0	0	0
	Thyroid	ZCCHC17	1	31800000	31800000	0.1983	rs2488236	-3.23	rs2292165	0.114	-7.49	0.543	417	8	lasso	0.139009	8.6e-15	-0.345005	0.73	0	0	0
	Thyroid	FABP3	1	31800000	31800000	0.1206	rs11582772	-2.49	rs2297884	0.0556	-5.97	0.64	392	392	blup	0.07497	1.69e-08	-0.189457	0.85	0	0	0
	Whole_Blood	ZCCHC17	1	31800000	31800000	0.139	rs2488236	-3.23	rs10798845	0.000905	-3.31	0.481	417	417	blup	0.02173	0.00266	-0.39709	0.691	0	0	0
	Cells_Transformed_fibroblasts	SERINC2	1	31900000	31900000	0.6331	rs11582772	-2.49	rs3795432	0.425	-11.27	0.35	382	45	enet	0.51327	1.42e-48	-0.187223	0.851	0	0	0
	Cells_Transformed_fibroblasts	AC114494.1	1	31900000	31900000	0.1601	rs11582772	-2.49	rs10914375	0.0739	-5.85	0.422	382	4	lasso	0.11304	1.48e-09	-0.350342	0.726	0	0	0
	NTR.BLOOD.RNAARR	SERINC2	1	31900000	31900000	0.02304	rs12565351	1.78	rs6672056	0.0102	-4.88	-0.187	387	3	lasso	0.010951	0.000128	0.61888	0.536	0	0	0
	Spleen	SERINC2	1	31900000	31900000	0.264	rs11582772	-2.49	rs11578034	0.0575	-4.68	-0.491	382	6	lasso	0.14446	1.44e-06	0.228147	0.82	0	0	0
	Thyroid	SERINC2	1	31900000	31900000	0.1789	rs11582772	-2.49	rs2839939	0.192	-9.21	0.392	382	382	blup	0.185138	1.38e-19	-0.144942	0.885	0	0	0
	Whole_Blood	SERINC2	1	31900000	31900000	0.5134	rs11582772	-2.49	rs2292165	0.185	-9.22	0.543	382	382	blup	0.320028	9.83e-33	-0.090044	0.928	0	0	0
	Thyroid	RP11-73M7.1	1	32000000	32000000	0.0751	rs11582772	-2.49	rs12139997	0.00412	3.39	-0.157	355	355	blup	0.012552	0.0144	-0.328742	0.742	0	0	0
	Cells_Transformed_fibroblasts	COL16A1	1	32100000	32200000	0.1389	rs11582772	-2.49	rs4295917	0.0726	-5.02	0.437	354	3	lasso	0.05141	4.51e-05	-0.450295	0.652	0	0	0
	Skin_Not_Sun_Exposed_Suprapubic	PEF1	1	32100000	32100000	0.0878	rs11582772	-2.49	rs4949448	0.008605	3.82	-1.339	352	352	blup	0.007363	0.0634	-0.804539	0.421	0	0	0
	Skin_Sun_Exposed_Lower_leg	COL16A1	1	32100000	32200000	0.0875	rs11582772	-2.49	rs12072552	0.0417	-4.36	0.918	354	5	lasso	0.045308	7.62e-06	-0.59545	0.552	0	0	0
	Thyroid	COL16A1	1	32100000	32200000	0.2419	rs11582772	-2.49	rs12072552	0.11	-7.14	0.918	354	5	lasso	0.099079	7.98e-11	-1.00937	0.313	0	0	0
	Thyroid	HCRTR1	1	32100000	32100000	0.1227	rs11582772	-2.49	rs10914459	0.0335	-5.05	0.493	355	5	lasso	0.040759	2.94e-05	-0.623826	0.533	0	0	0
	Thyroid	PEF1	1	32100000	32100000	0.0477	rs11582772	-2.49	rs10914457	0.00991	3.81	-1.137	352	352	blup	0.014593	0.00906	-0.473285	0.636	0	0	0
	YFS.BLOOD.RNAARR	PEF1	1	32100000	32100000	0.0497	rs12565351	1.78	rs10914462	0.022511	-6.6	0.725	346	346	blup	0.0338	2.78e-11	-0.83166	0.406	0	0	0
	Thyroid	BAI2	1	32200000	32200000	0.5292	rs10914539	-2.61	rs1889571	0.393	12.54	0.267	345	7	lasso	0.378905	4.36e-43	0.202582	0.839	0	0	0
	Skin_Not_Sun_Exposed_Suprapubic	RP11-84A19.4	1	32300000	32400000	0.1062	rs10914539	-2.61	rs35021967	-0.00152	-3.55	-0.59	285	285	blup	0.022791	0.00329	0.639145	0.523	0	0	0
	Thyroid	SPOCD1	1	32300000	32300000	0.2661	rs10914539	-2.61	rs751137	0.0814	-5.8	-1.054	324	6	lasso	0.120548	6.14e-13	1.05278	0.292	0	0	0
	YFS.BLOOD.RNAARR	SPOCD1	1	32300000	32300000	0.04059	rs10914539	-2.61	rs751137	0.037405	7.22	-1.054	317	4	lasso	0.0374	2.52e-12	-1.09689	0.273	0	0	0
	Skin_Sun_Exposed_Lower_leg	TMEM39B	1	32500000	32600000	0.0835	rs10914539	-2.61	rs601261	0.0226	-4.43	0.869	246	6	lasso	0.035323	7.19e-05	-0.81881	0.413	0	0	0
	Thyroid	TMEM39B	1	32500000	32600000	0.0994	rs10914539	-2.61	rs4576694	0.00755	-4.07	0.202	246	246	blup	0.035575	9.06e-05	0.22224	0.824	0	0	0
	Cells_EBV-transformed_lymphocytes	KPNA6	1	32600000	32600000	0.2705	rs10914539	-2.61	rs4317856	0.010056	3.82	0.205	243	4	lasso	0.0544	0.00674	-0.02115	0.983	0	0	0
	Cells_Transformed_fibroblasts	KPNA6	1	32600000	32600000	0.1992	rs10914539	-2.61	rs2295117	0.172	7.66	0.011	244	244	blup	0.1681	9.03e-14	-0.550038	0.582	0	0	0
	Skin_Sun_Exposed_Lower_leg	KPNA6	1	32600000	32600000	0.066	rs10914539	-2.61	rs16834892	0.0615	5.4	0.039	244	3	lasso	0.06086	2.29e-07	0.22143	0.825	0	0	0
	Skin_Sun_Exposed_Lower_leg	TXLNA	1	32600000	32700000	0.062	rs10914539	-2.61	rs2295116	0.0261	4	0.003	215	215	blup	0.024273	0.00087	-0.06406	0.949	0	0	0
	YFS.BLOOD.RNAARR	KPNA6	1	32600000	32600000	0.03485	rs10914539	-2.61	rs3738001	0.032241	6.89	0.347	236	236	bslmm	0.0352	1.08e-11	0.72209	0.47	0	0	0
	Cells_EBV-transformed_lymphocytes	FAM167B	1	32700000	32700000	0.3468	rs10914539	-2.61	rs3795425	0.180476	5.09	0.846	197	7	lasso	0.14451	1.52e-05	0.57024	0.569	0	0	0
	Skin_Not_Sun_Exposed_Suprapubic	EIF3I	1	32700000	32700000	0.0554	rs10914539	-2.61	rs2295116	0.037709	-3.84	0.003	207	2	lasso	0.014639	0.0153	-0.003346	0.997	0	0	0
	Skin_Sun_Exposed_Lower_leg	MTMR9LP	1	32700000	32700000	0.174	rs10914539	-2.61	rs3795427	0.0213	4.19	0.857	202	5	lasso	0.061796	1.85e-07	0.53249	0.594	0	0	0
	Thyroid	TMEM234	1	32700000	32700000	0.1209	rs10914539	-2.61	rs3903683	0.0492	4.84	0.001	207	207	blup	0.064544	1.67e-07	0.244921	0.807	0	0	0
	Thyroid	MTMR9LP	1	32700000	32700000	0.0801	rs10914539	-2.61	rs3795425	0.0438	4.89	0.846	202	1	lasso	0.03355	0.000141	0.846	0.398	0	0	0
	Whole_Blood	MTMR9LP	1	32700000	32700000	0.1981	rs10914539	-2.61	rs7544661	0.192	8.51	0.487	202	3	lasso	0.186926	2.06e-18	0.452569	0.651	0	0	0
	YFS.BLOOD.RNAARR	IQCC	1	32700000	32700000	0.01771	rs10914539	-2.61	rs669538	0.010961	-3.91	0.587	197	2	lasso	0.00579	0.00391	-0.39833	0.69	0	0	0
	Cells_Transformed_fibroblasts	TSSK3	1	32800000	32800000	0.1321	rs10914539	-2.61	rs4970526	-0.00332	3.35	0.51	198	198	blup	-0.00187	0.505	-0.625141	0.532	0	0	0
	Skin_Sun_Exposed_Lower_leg	TSSK3	1	32800000	32800000	0.1643	rs10914539	-2.61	rs2273376	0.0921	6.43	1.046	198	2	lasso	0.078347	4.29e-09	0.92732	0.354	0	0	0
	Thyroid	TSSK3	1	32800000	32800000	0.1442	rs10914539	-2.61	rs2273376	0.119	6.96	1.046	198	3	lasso	0.117411	1.26e-12	0.898457	0.369	0	0	0
	NTR.BLOOD.RNAARR	ZBTB8A	1	33000000	33100000	0.01077	rs10914539	-2.61	rs2294815	-8.94e-05	-3.86	-0.749	231	231	blup	0.003438	0.0216	-0.01922	0.985	0	0	0
	Thyroid	RBBP4	1	33100000	33200000	0.0915	rs10914539	-2.61	rs2184931	0.0173	4.46	0.254	240	6	enet	0.02225	0.00166	-0.023505	0.981	0	0	0
	Whole_Blood	ZBTB8OS	1	33100000	33100000	0.1337	rs10914539	-2.61	rs1136258	0.0598	-5.74	-0.302	240	8	enet	0.064626	4.62e-07	0.315712	0.752	0	0	0
	Cells_Transformed_fibroblasts	SYNC	1	33200000	33200000	0.1304	rs10914539	-2.61	rs12039939	0.0406	-4.71	-0.425	243	5	lasso	0.03938	0.000327	0.115895	0.908	0	0	0
	Cells_Transformed_fibroblasts	KIAA1522	1	33200000	33200000	0.0711	rs10914539	-2.61	rs17465854	0.0666	4.77	0.275	236	4	lasso	0.05656	1.93e-05	0.202345	0.84	0	0	0
	Whole_Blood	KIAA1522	1	33200000	33200000	0.1173	rs10914539	-2.61	rs2184931	0.00883	-4.67	0.254	236	7	lasso	0.036298	0.000139	-0.142865	0.886	0	0	0
	YFS.BLOOD.RNAARR	YARS	1	33200000	33300000	0.0596	rs422215	-2.36	rs12760548	0.00724	-4.33	-0.384	249	249	bslmm	0.0175	1.43e-06	-0.28471	0.776	0	0	0
	Cells_Transformed_fibroblasts	S100PBP	1	33300000	33300000	0.1325	rs422215	-2.36	rs2282293	0.0957	-6.24	1.526	252	11	enet	0.12614	1.54e-10	-1.75042	0.08	0	0	0
	Skin_Not_Sun_Exposed_Suprapubic	FNDC5	1	33300000	33300000	0.093	rs422215	-2.36	rs2294815	0.003194	3.72	-0.749	274	23	enet	0.023299	0.00299	0.792405	0.428	0	0	0
	Skin_Sun_Exposed_Lower_leg	FNDC5	1	33300000	33300000	0.1074	rs422215	-2.36	rs9500	0.0197	4.14	1.151	274	274	blup	0.027954	0.000378	0.60548	0.545	0	0	0
	Thyroid	FNDC5	1	33300000	33300000	0.076	rs422215	-2.36	rs499556	0.0221	-4.35	1.134	274	274	blup	0.025252	0.000857	-1.47963	0.139	0	0	0
	Whole_Blood	S100PBP	1	33300000	33300000	0.3038	rs422215	-2.36	rs696623	0.233	-9.36	-0.666	252	11	lasso	0.284994	1.02e-28	-0.162236	0.871	0	0	0
	NTR.BLOOD.RNAARR	RNF19B	1	33400000	33400000	0.04012	rs422215	-2.36	rs194663	0.0103	5.3	1.247	304	9	enet	0.02145	1.27e-07	0.47142	0.637	0	0	0
	Spleen	TMEM54	1	33400000	33400000	0.1613	rs422215	-2.36	rs1284373	0.0214	3.81	1.224	281	29	enet	0.0434	0.00683	0.962395	0.336	0	0	0
	Spleen	FKSG48	1	33400000	33400000	0.2109	rs422215	-2.36	rs10798924	0.0346	-4.31	0.023	305	305	blup	0.08921	0.000155	-0.250495	0.802	0	0	0
	Thyroid	TMEM54	1	33400000	33400000	0.2899	rs422215	-2.36	rs194648	0.254	-10.34	1.12	281	18	enet	0.269058	5.19e-29	-1.42746	0.153	0	0	0
	Whole_Blood	RP4-803A2.1	1	33400000	33400000	0.0511	rs422215	-2.36	rs6682377	0.0329	-4.62	-0.025	306	8	enet	0.03665	0.00013	0.064248	0.949	0	0	0
	Whole_Blood	FKSG48	1	33400000	33400000	0.073	rs422215	-2.36	rs1534893	0.0235	-4.47	-0.048	305	305	blup	0.033378	0.000251	-0.865446	0.387	0	0	0
	Cells_EBV-transformed_lymphocytes	ADC	1	33500000	33600000	0.2928	rs422215	-2.36	rs10429857	0.17054	5.27	-0.112	350	9	lasso	0.17038	2.46e-06	0.33892	0.735	0	0	0
	Cells_Transformed_fibroblasts	ADC	1	33500000	33600000	0.0841	rs422215	-2.36	rs3888717	-0.00253	-3.28	0.79	350	350	blup	0.02395	0.00422	-0.883908	0.377	0	0	0
	Skin_Sun_Exposed_Lower_leg	ADC	1	33500000	33600000	0.0973	rs422215	-2.36	rs654947	0.056	5.97	0.859	350	4	lasso	0.084209	1.12e-09	0.50037	0.617	0	0	0
	Spleen	RP4-803A2.2	1	33500000	33500000	0.191	rs422215	-2.36	rs11581013	0.191	5.41	-0.206	309	3	lasso	0.17779	7.66e-08	0.062047	0.951	0	0	0
	Thyroid	RP4-803A2.2	1	33500000	33500000	0.1697	rs422215	-2.36	rs6682377	0.122	7.48	-0.025	309	3	lasso	0.11905	8.65e-13	-0.040544	0.968	0	0	0
	YFS.BLOOD.RNAARR	AK2	1	33500000	33500000	0.30748	rs422215	-2.36	rs16835131	0.040081	-7.26	-0.056	367	64	enet	0.103	6.77e-32	-0.19151	0.848	0	0	0
	Skin_Sun_Exposed_Lower_leg	TRIM62	1	33600000	33600000	0.1	rs10914759	-2.91	rs784770	0.000221	3.99	1.556	374	22	enet	0.03746	4.45e-05	-0.38294	0.702	0	0	0
	YFS.BLOOD.RNAARR	ZNF362	1	33700000	33800000	0.10822	rs10798977	-2.73	rs6425813	0.110948	-11.97	1.452	428	37	enet	0.118	1.3e-36	-0.64831	0.517	0	0	0
	Cells_EBV-transformed_lymphocytes	PHC2	1	33800000	33900000	0.4846	rs10379	-3.08	rs4652856	0.352347	-6.46	-0.964	473	5	lasso	0.36394	4.63e-13	0.8547	0.393	0	0	0
	Cells_Transformed_fibroblasts	A3GALT2	1	33800000	33800000	0.2508	rs10798977	-2.73	rs1998623	0.0867	5.83	0.124	434	434	blup	0.11289	1.52e-09	0.276557	0.782	0	0	0
	Cells_Transformed_fibroblasts	RP11-415J8.3	1	33800000	33800000	0.0861	rs10798977	-2.73	rs518440	0.000622	-3.72	0.804	428	428	blup	0.01467	0.0204	0.075089	0.94	0	0	0
	Spleen	A3GALT2	1	33800000	33800000	0.3931	rs10798977	-2.73	rs7555427	0.132	5.41	0.184	434	434	blup	0.2335	4.48e-10	0.013056	0.99	0	0	0
	Thyroid	A3GALT2	1	33800000	33800000	0.1361	rs10798977	-2.73	rs10798937	0.101	7.03	0.463	434	6	lasso	0.11696	1.39e-12	0.433778	0.664	0	0	0
	Thyroid	RP11-415J8.5	1	33800000	33800000	0.1256	rs10798977	-2.73	rs7545146	0.0694	-5.45	-0.492	454	454	blup	0.046406	8.64e-06	0.923516	0.356	0	0	0
	Whole_Blood	A3GALT2	1	33800000	33800000	0.3002	rs10798977	-2.73	rs6673519	0.218	9.1	0.091	434	4	lasso	0.221369	6.89e-22	-0.08496	0.932	0	0	0
	Cells_Transformed_fibroblasts	CSMD2	1	34000000	34600000	0.1681	rs4653045	-3.18	rs6425857	0.0314	-4.8	-2.331	603	14	enet	0.07386	1.1e-06	1.65344	0.0982	0	0	0
	Cells_Transformed_fibroblasts	SMIM12	1	35200000	35300000	0.3842	rs4653045	-3.18	rs6703979	0.113	5.98	0.847	351	6	lasso	0.13205	5.51e-11	0.620513	0.535	0	0	0
	Cells_Transformed_fibroblasts	GJB5	1	35200000	35200000	0.2805	rs4653045	-3.18	rs1764390	0.172	-7.45	-0.328	408	2	lasso	0.15853	5.08e-13	0.197132	0.844	0	0	0
	Skin_Not_Sun_Exposed_Suprapubic	SMIM12	1	35200000	35300000	0.1165	rs4653045	-3.18	rs6703979	0.003185	3.78	0.847	351	10	enet	0.031687	0.000635	1.06793	0.286	0	0	0
	Skin_Not_Sun_Exposed_Suprapubic	GJB4	1	35200000	35200000	0.1262	rs4653045	-3.18	rs755931	0.009768	-4.45	0.054	408	28	enet	0.091062	1.1e-08	0.031756	0.975	0	0	0
	Skin_Sun_Exposed_Lower_leg	GJB4	1	35200000	35200000	0.1316	rs4653045	-3.18	rs755931	0.0282	-4.46	0.054	408	25	enet	0.085786	7.78e-10	-0.55727	0.577	0	0	0
	Spleen	GJB5	1	35200000	35200000	0.2358	rs4653045	-3.18	rs1764390	0.0418	-4.21	-0.328	408	13	enet	0.05262	0.00319	-0.125956	0.9	0	0	0
	Thyroid	SMIM12	1	35200000	35300000	0.2296	rs4653045	-3.18	rs6703979	0.0919	6.37	0.847	351	5	lasso	0.123493	3.12e-13	0.61458	0.539	0	0	0
	Thyroid	GJB3	1	35200000	35300000	0.179	rs12032810	-3.4	rs11264125	0.146	7.69	0.097	389	13	enet	0.145089	2.07e-15	-0.03454	0.972	0	0	0
	Thyroid	GJB5	1	35200000	35200000	0.282	rs4653045	-3.18	rs11264125	0.101	6.56	0.097	408	22	enet	0.124284	2.6e-13	0.067034	0.947	0	0	0
	Whole_Blood	SMIM12	1	35200000	35300000	0.1338	rs4653045	-3.18	rs6703979	0.0827	5.67	0.847	351	12	enet	0.088057	3.87e-09	0.295915	0.767	0	0	0
	Skin_Not_Sun_Exposed_Suprapubic	ZMYM1	1	35500000	35600000	0.1392	rs1188620	-3.04	rs2101973	0.055226	5.02	-0.03	307	3	lasso	0.03923	0.000159	0.229815	0.818	0	0	0
	Skin_Sun_Exposed_Lower_leg	ZMYM1	1	35500000	35600000	0.2311	rs1188620	-3.04	rs2101973	0.0853	6.21	-0.03	307	3	lasso	0.075615	8e-09	0.05304	0.958	0	0	0
	Thyroid	ZMYM1	1	35500000	35600000	0.144	rs1188620	-3.04	rs2101973	0.0389	4.52	-0.03	307	3	lasso	0.051673	2.75e-06	-0.159056	0.874	0	0	0
	YFS.BLOOD.RNAARR	ZMYM1	1	35500000	35600000	0.07652	rs1188620	-3.04	rs12048974	0.080714	10.2	0.786	247	5	lasso	0.0789	1.54e-24	0.78401	0.433	0	0	0
	Cells_EBV-transformed_lymphocytes	ZMYM4	1	35700000	35900000	0.1735	rs1188620	-3.04	rs668092	0.023356	-3.52	-0.029	240	240	blup	0.01023	0.142	0.03002	0.976	0	0	0
	Spleen	ZMYM4	1	35700000	35900000	0.2165	rs1188620	-3.04	rs12075713	-0.00451	-3.29	-1.857	242	15	enet	-0.0062	0.737	0.995483	0.32	0	0	0
	Thyroid	KIAA0319L	1	35900000	36000000	0.0973	rs1188620	-3.04	rs11264115	-0.00251	-3.18	-0.658	222	222	blup	0.009187	0.0311	2.64738	0.00811	0.000193	62100	NA
	YFS.BLOOD.RNAARR	KIAA0319L	1	35900000	36000000	0.17068	rs1188620	-3.04	rs11264112	0.000292	-3.18	-0.935	215	35	enet	0.051	2.79e-16	1.79798	0.0722	0	0	0
	Whole_Blood	RP4-728D4.2	1	36000000	36000000	0.1144	rs1188620	-3.04	rs1203148	0.0148	-3.45	-2.078	224	25	enet	0.030104	0.000486	2.92958	0.00339	0.02256	532	NA
	Thyroid	PSMB2	1	36100000	36100000	0.0901	rs1188620	-3.04	rs11264186	0.00362	-3.79	-1.956	241	241	blup	0.005426	0.076	3.16334	0.00156	0	1000000	3.58e-07
	YFS.BLOOD.RNAARR	PSMB2	1	36100000	36100000	0.38597	rs1188620	-3.04	rs2971400	0.058153	-9.48	0.983	218	31	enet	0.167	4.02e-52	0.5414	0.588	0	0	0
	Cells_EBV-transformed_lymphocytes	C1orf216	1	36200000	36200000	0.1844	rs1188620	-3.04	rs11264194	0.108855	-4.78	0.432	244	3	lasso	0.1073	0.000195	-0.43207	0.666	0	0	0
	Cells_Transformed_fibroblasts	C1orf216	1	36200000	36200000	0.1113	rs1188620	-3.04	rs6665591	0.0281	-4.44	0.823	247	247	blup	0.04681	9.62e-05	-1.98876	0.0467	0.016807	714	NA
	Skin_Sun_Exposed_Lower_leg	AGO4	1	36300000	36300000	0.1173	rs1188620	-3.04	rs6703909	0.0378	-4.8	1.463	249	14	enet	0.041001	2.01e-05	-0.2743	0.784	0	0	0
	Thyroid	AGO4	1	36300000	36300000	0.2242	rs1188620	-3.04	rs274732	0.0396	-4.54	1.142	249	3	lasso	0.021798	0.00183	-0.68684	0.492	0	0	0
	Cells_EBV-transformed_lymphocytes	AGO3	1	36400000	36500000	0.2421	rs6696836	-2.97	rs274132	0.054606	-4.18	1.416	272	272	blup	0.0584	0.00516	-1.28437	0.199	0	0	0
	Skin_Sun_Exposed_Lower_leg	AGO3	1	36400000	36500000	0.0604	rs6696836	-2.97	rs7523017	0.0271	-3.99	1.366	275	3	lasso	0.020863	0.00189	-1.37168	0.17	0	0	0
	Cells_EBV-transformed_lymphocytes	RP4-665N4.8	1	36500000	36500000	0.4772	rs6696836	-2.97	rs603945	0.288695	-5.88	1.516	292	292	blup	0.28051	5.88e-10	-1.17456	0.24	0	0	0
	Thyroid	TEKT2	1	36500000	36600000	0.1163	rs4576633	-2.83	rs3767707	0.00917	-4.9	-1.0036	314	3	lasso	0.018567	0.00373	0.561908	0.574	0	0	0
	Cells_EBV-transformed_lymphocytes	MAP7D1	1	36600000	36600000	0.2414	rs4576633	-2.87	rs9651004	-0.003858	3.65	0.382	325	325	blup	0.02236	0.0593	0.47784	0.633	0	0	0
	Cells_Transformed_fibroblasts	ADPRHL2	1	36600000	36600000	0.1094	rs4576633	-2.83	rs946680	-0.0016	3.27	-1.059	314	314	blup	0.0132	0.0263	0.800584	0.423	0	0	0
	NTR.BLOOD.RNAARR	MAP7D1	1	36600000	36600000	0.01652	rs2095247	-3.07	rs4653164	0.0254	5.92	0.519	298	3	lasso	0.023435	3.44e-08	0.56109	0.575	0	0	0
	Thyroid	TRAPPC3	1	36600000	36600000	0.1554	rs4576633	-2.88	rs4653160	0.0985	-6.62	0.585	329	2	lasso	0.10692	1.36e-11	-0.323439	0.746	0	0	0
	Thyroid	COL8A2	1	36600000	36600000	0.2453	rs4576633	-2.88	rs2296268	0.112	-7.7	0.561	326	5	lasso	0.120265	6.55e-13	-0.666637	0.505	0	0	0
	Whole_Blood	MAP7D1	1	36600000	36600000	0.3562	rs4576633	-2.86	rs4653164	0.273	10.81	0.519	327	4	lasso	0.324485	2.93e-33	0.590531	0.555	0	0	0
	YFS.BLOOD.RNAARR	TRAPPC3	1	36600000	36600000	0.06779	rs4576633	-2.89	rs4653178	0.008253	-4.39	-0.475	308	308	bslmm	0.0411	2.12e-13	-0.54284	0.587	0	0	0
	YFS.BLOOD.RNAARR	MAP7D1	1	36600000	36600000	0.04012	rs4576633	-2.94	rs272827	0.033228	6.89	0.63	319	7	lasso	0.0287	8.27e-10	0.79592	0.426	0	0	0
	Skin_Not_Sun_Exposed_Suprapubic	THRAP3	1	36700000	36800000	0.1974	rs4576633	-2.82	rs17439943	0.071912	5.03	-0.603	349	5	lasso	0.07096	4.67e-07	-0.448937	0.653	0	0	0
	Skin_Sun_Exposed_Lower_leg	THRAP3	1	36700000	36800000	0.1186	rs4576633	-2.82	rs4653173	0.0231	4.49	-0.498	349	18	enet	0.057534	4.85e-07	-1.03253	0.302	0	0	0
	Cells_EBV-transformed_lymphocytes	RP11-268J15.5	1	36800000	36800000	0.5876	rs4576633	-2.89	rs12116935	0.297857	6.02	0.538	358	8	lasso	0.26301	2.38e-09	0.56155	0.574	0	0	0
	Cells_Transformed_fibroblasts	RP11-268J15.5	1	36800000	36800000	0.4321	rs4576633	-2.88	rs11583322	0.175	7.84	0.724	360	21	enet	0.26839	3.75e-22	1.0247	0.306	0	0	0
	Skin_Not_Sun_Exposed_Suprapubic	RP11-268J15.5	1	36800000	36800000	0.2061	rs4576633	-2.88	rs12116935	0.111472	6.74	0.538	361	12	enet	0.140047	9.17e-13	0.585387	0.558	0	0	0
	Skin_Not_Sun_Exposed_Suprapubic	EVA1B	1	36800000	36800000	0.1634	rs4576633	-2.88	rs12116935	0.088342	-5.57	0.538	361	13	enet	0.083892	4.22e-08	-0.158104	0.874	0	0	0
	Skin_Sun_Exposed_Lower_leg	RP11-268J15.5	1	36800000	36800000	0.4661	rs4576633	-2.88	rs12116935	0.26	10.43	0.538	361	6	lasso	0.299205	8.04e-34	0.64093	0.522	0	0	0
	Skin_Sun_Exposed_Lower_leg	EVA1B	1	36800000	36800000	0.1946	rs4576633	-2.88	rs12116935	0.0913	-6.56	0.538	361	5	lasso	0.075539	8.14e-09	-0.59426	0.552	0	0	0
	Spleen	RP11-268J15.5	1	36800000	36800000	0.278	rs4576633	-2.88	rs12116935	0.204	5.77	0.538	361	1	lasso	0.1852	3.94e-08	0.538	0.591	0	0	0
	Thyroid	RP11-268J15.5	1	36800000	36800000	0.4184	rs4576633	-2.88	rs12116935	0.242	9.91	0.538	361	12	enet	0.272505	2.02e-29	0.759831	0.447	0	0	0
	Thyroid	EVA1B	1	36800000	36800000	0.3289	rs4576633	-2.88	rs12116935	0.159	-8.01	0.538	361	6	lasso	0.167873	9.19e-18	-0.451693	0.651	0	0	0
	Thyroid	SH3D21	1	36800000	36800000	0.139	rs4576633	-2.83	rs12116935	0.0761	-6.2	0.538	356	2	lasso	0.103834	2.74e-11	-0.434486	0.664	0	0	0
	Whole_Blood	RP11-268J15.5	1	36800000	36800000	0.1539	rs4576633	-2.88	rs12116935	0.0917	6.18	0.538	360	2	lasso	0.07963	2.18e-08	0.62988	0.529	0	0	0
	Whole_Blood	EVA1B	1	36800000	36800000	0.1336	rs4576633	-2.88	rs522468	0.026	-4.69	-0.335	360	6	enet	0.024995	0.00137	-0.289082	0.773	0	0	0
	Cells_Transformed_fibroblasts	MRPS15	1	36900000	36900000	0.1829	rs4576633	-3.04	rs1416840	0.0284	4.76	-1.193	377	2	lasso	0.09505	3.16e-08	-1.11037	0.267	0	0	0
	Skin_Not_Sun_Exposed_Suprapubic	OSCP1	1	36900000	36900000	0.2687	rs4576633	-3.03	rs16822888	0.186902	7.96	-0.715	378	7	lasso	0.182439	1.83e-16	-0.908746	0.363	0	0	0
	Skin_Sun_Exposed_Lower_leg	OSCP1	1	36900000	36900000	0.2841	rs4576633	-3.03	rs16822888	0.163	8.7	-0.715	378	378	blup	0.170423	1.2e-18	-0.90093	0.368	0	0	0
	Skin_Sun_Exposed_Lower_leg	LSM10	1	36900000	36900000	0.083	rs4576633	-3	rs884925	0.023	-3.85	-1.183	377	9	enet	0.009988	0.0237	1.26353	0.206	0	0	0
	Thyroid	OSCP1	1	36900000	36900000	0.3331	rs4576633	-3.03	rs2275477	0.0805	7.08	-0.125	378	39	enet	0.160194	5.79e-17	-0.802521	0.422	0	0	0
	Cells_Transformed_fibroblasts	RP11-422J8.1	1	37900000	37900000	0.544	rs12725716	3.36	rs2492301	0.333	-10.22	0.423	437	27	enet	0.39044	5.29e-34	-1.28479	0.199	0	0	0
	Skin_Not_Sun_Exposed_Suprapubic	RP11-422J8.1	1	37900000	37900000	0.598	rs12725716	3.36	rs2492301	0.313862	-10.52	0.423	437	21	enet	0.385731	3.13e-37	-1.08507	0.278	0	0	0
	Skin_Sun_Exposed_Lower_leg	RP11-422J8.1	1	37900000	37900000	0.5582	rs12725716	3.36	rs2492301	0.349	-12.51	0.423	437	14	enet	0.455813	1.75e-56	-1.10415	0.27	0	0	0
	Spleen	RP11-422J8.1	1	37900000	37900000	0.3686	rs12725716	3.36	rs1395718	0.217	-6.44	0.949	437	16	enet	0.27155	1.1e-11	-0.917315	0.359	0	0	0
	Thyroid	RP11-422J8.1	1	37900000	37900000	0.4662	rs12725716	3.36	rs1395718	0.251	-10.48	0.949	437	37	enet	0.335234	3.22e-37	-0.879573	0.379	0	0	0
	Whole_Blood	RP11-422J8.1	1	37900000	37900000	0.3187	rs12725716	3.36	rs2492301	0.225	-9.35	0.423	437	6	lasso	0.241345	5.68e-24	-0.704074	0.481	0	0	0
	Cells_EBV-transformed_lymphocytes	MEAF6	1	38000000	38000000	0.4711	rs12725716	3.36	rs4653295	0.189971	5	-1.502	450	10	lasso	0.24381	1.07e-08	-1.40719	0.159	0	0	0
	Cells_Transformed_fibroblasts	GNL2	1	38000000	38100000	0.3972	rs12725716	3.36	rs6619	0.319	10.04	-1.146	452	6	lasso	0.32233	3.95e-27	-1.31256	0.189	0	0	0
	Cells_Transformed_fibroblasts	MEAF6	1	38000000	38000000	0.3733	rs12725716	3.36	rs7544462	0.166	-7.15	0.611	450	450	blup	0.19911	2.96e-16	-0.921079	0.357	0	0	0
	Cells_Transformed_fibroblasts	SNIP1	1	38000000	38000000	0.1081	rs12725716	3.36	rs2294875	0.00044	4.17	-0.631	451	10	enet	0.01895	0.0098	-0.157831	0.875	0	0	0
	Cells_Transformed_fibroblasts	DNALI1	1	38000000	38000000	0.2586	rs12725716	3.36	rs7544462	0.106	-6.23	0.611	452	9	lasso	0.10358	7.43e-09	-0.591238	0.554	0	0	0
	NTR.BLOOD.RNAARR	MEAF6	1	38000000	38000000	0.04757	rs12725716	3.36	rs7544462	0.0204	-6.69	0.611	452	3	lasso	0.033787	3.89e-11	-1.16925	0.242	0	0	0
	Skin_Not_Sun_Exposed_Suprapubic	MEAF6	1	38000000	38000000	0.1696	rs12725716	3.36	rs4653295	0.09	6.43	-1.502	450	3	lasso	0.129413	7.32e-12	-1.4865	0.137	0	0	0
	Skin_Sun_Exposed_Lower_leg	MEAF6	1	38000000	38000000	0.2608	rs12725716	3.36	rs11590990	0.0672	-7.1	-0.188	450	4	lasso	0.15428	6.61e-17	-0.95583	0.339	0	0	0
	Spleen	MEAF6	1	38000000	38000000	0.2811	rs12725716	3.36	rs11264063	0.152	4.84	-1.61	450	5	lasso	0.1178	1.41e-05	-1.17306	0.241	0	0	0
	Thyroid	GNL2	1	38000000	38100000	0.0611	rs12725716	3.36	rs3753372	0.0302	-4.77	-1.104	452	10	enet	0.046923	7.72e-06	0.625081	0.532	0	0	0
	Thyroid	MEAF6	1	38000000	38000000	0.2291	rs12725716	3.36	rs7544462	0.096	-7.53	0.611	450	23	enet	0.15298	3.22e-16	-1.22445	0.221	0	0	0
	Thyroid	DNALI1	1	38000000	38000000	0.3353	rs12725716	3.36	rs7535432	0.197	9.71	-0.551	452	20	enet	0.261087	4.51e-28	-0.766699	0.443	0	0	0
	Whole_Blood	MEAF6	1	38000000	38000000	0.3233	rs12725716	3.36	rs7544462	0.134	-7.38	0.611	450	16	enet	0.185861	2.62e-18	-1.16001	0.246	0	0	0
	Whole_Blood	SNIP1	1	38000000	38000000	0.0953	rs12725716	3.36	rs2294875	0.00911	3.93	-0.631	451	451	blup	0.003939	0.118	-3.77846	0.000158	0.0016	7516	NA
	YFS.BLOOD.RNAARR	SNIP1	1	38000000	38000000	0.16586	rs12725716	3.36	rs11586828	0.114509	-12.09	0.817	438	438	bslmm	0.174	1.64e-54	-0.9936	0.32	0	0	0
	YFS.BLOOD.RNAARR	GNL2	1	38000000	38100000	0.0595	rs12725716	3.36	rs4652958	0.059243	9.41	-1.283	445	12	lasso	0.065	2.01e-20	-0.59068	0.555	0	0	0
	Cells_Transformed_fibroblasts	C1orf109	1	38100000	38200000	0.208	rs12725716	3.36	rs678511	0.083	5.88	-0.941	450	3	lasso	0.12866	9.94e-11	-1.83251	0.0669	0	0	0
	NTR.BLOOD.RNAARR	C1orf109	1	38100000	38200000	0.02403	rs12725716	3.36	rs12566302	-0.000402	3.23	0.985	453	453	bslmm	0.00699	0.00183	-0.68297	0.495	0	0	0
	Skin_Not_Sun_Exposed_Suprapubic	C1orf109	1	38100000	38200000	0.1468	rs12725716	3.36	rs684260	0.078856	-5.25	2.212	450	3	lasso	0.071995	3.85e-07	-2.23475	0.0254	0.098361	122	NA
	Skin_Not_Sun_Exposed_Suprapubic	RSPO1	1	38100000	38100000	0.0789	rs12725716	3.36	rs16824518	0.023635	-3.85	-2.85	448	448	blup	0.031366	0.000673	1.36751	0.171	0	0	0
	Thyroid	C1orf109	1	38100000	38200000	0.1245	rs12725716	3.36	rs684260	0.0356	-5.38	2.212	450	7	enet	0.066826	1.01e-07	-2.20072	0.0278	0.086331	139	NA
	Whole_Blood	C1orf109	1	38100000	38200000	0.1836	rs12725716	3.36	rs652109	0.0522	5.59	-1.765	450	6	lasso	0.064974	4.31e-07	-2.00201	0.0453	0.1791	67	NA
	Thyroid	EPHA10	1	38200000	38200000	0.1259	rs12725716	3.36	rs10908376	0.00455	-4.27	-0.09	452	452	blup	0.034639	0.000111	2.18082	0.0292	0.104348	115	NA
	Cells_EBV-transformed_lymphocytes	INPP5B	1	38300000	38400000	0.46	rs12725716	3.36	rs28469609	0.424875	-7.06	0.159	461	2	lasso	0.42004	2.24e-15	-0.16921	0.866	0	0	0
	Cells_Transformed_fibroblasts	INPP5B	1	38300000	38400000	0.2409	rs12725716	3.36	rs28411034	0.12	-6.2	-0.329	461	8	lasso	0.12805	1.11e-10	1.0329	0.302	0	0	0
	NTR.BLOOD.RNAARR	INPP5B	1	38300000	38400000	0.04947	rs12725716	3.36	rs4585948	0.0347	-6.9	0.883	498	4	lasso	0.037404	3.61e-12	-0.36193	0.717	0	0	0
	Skin_Not_Sun_Exposed_Suprapubic	INPP5B	1	38300000	38400000	0.463	rs12725716	3.36	rs4653329	0.184521	8.89	1.832	461	24	enet	0.259797	1.06e-23	2.21986	0.0264	0.102564	117	NA
	Skin_Sun_Exposed_Lower_leg	MTF1	1	38300000	38300000	0.1607	rs12725716	3.36	rs12728438	0.0233	4.73	-0.299	462	462	blup	0.044332	9.49e-06	-1.00065	0.317	0	0	0
	Skin_Sun_Exposed_Lower_leg	INPP5B	1	38300000	38400000	0.4676	rs12725716	3.36	rs4653329	0.251	10.9	1.832	461	10	lasso	0.332346	3.63e-38	2.53744	0.0112	0.05217	230	NA
	Spleen	INPP5B	1	38300000	38400000	0.6961	rs12725716	3.36	rs4653329	0.444	8.04	1.832	461	11	lasso	0.53118	1.65e-25	1.35458	0.176	0	0	0
	Thyroid	INPP5B	1	38300000	38400000	0.3968	rs12725716	3.36	rs4653329	0.203	9.23	1.832	461	7	lasso	0.286002	4.85e-31	1.5531	0.12	0	0	0
	Whole_Blood	INPP5B	1	38300000	38400000	0.5589	rs12725716	3.36	rs36084352	0.378	-12.08	1.174	461	54	enet	0.450702	9.1e-50	-0.616245	0.538	0	0	0
	YFS.BLOOD.RNAARR	YRDC	1	38300000	38300000	0.04775	rs12725716	3.36	rs2306627	0.019543	-6.36	1.863	445	7	lasso	0.0237	2.36e-08	-0.65191	0.514	0	0	0
	YFS.BLOOD.RNAARR	INPP5B	1	38300000	38400000	0.24641	rs12725716	3.36	rs4585948	0.299491	-19.48	0.883	486	18	enet	0.312	6.13e-105	-0.7391	0.46	0	0	0
	Cells_EBV-transformed_lymphocytes	SF3A3	1	38400000	38500000	0.2706	rs12725716	3.36	rs4072980	0.139335	4.88	-2.099	470	4	enet	0.1241	6.23e-05	-1.50118	0.133	0	0	0
	Cells_Transformed_fibroblasts	SF3A3	1	38400000	38500000	0.1641	rs12725716	3.36	rs7366048	0.161	7.05	-1.937	470	2	lasso	0.15778	5.81e-13	-1.95306	0.0508	0	0	0
	NTR.BLOOD.RNAARR	SF3A3	1	38400000	38500000	0.10442	rs12725716	3.36	rs11485595	0.12	12.56	0.488	479	6	lasso	0.127299	7.23e-39	1.20621	0.228	0	0	0
	Skin_Not_Sun_Exposed_Suprapubic	SF3A3	1	38400000	38500000	0.4808	rs12725716	3.36	rs7366048	0.332928	10.77	-1.9374	470	6	lasso	0.337592	9.19e-32	-1.76382	0.0778	0	0	0
	Skin_Sun_Exposed_Lower_leg	SF3A3	1	38400000	38500000	0.3857	rs12725716	3.36	rs4072980	0.358	12.43	-2.099	470	9	lasso	0.379208	1.09e-44	-1.9384	0.0526	0	0	0
	Spleen	SF3A3	1	38400000	38500000	0.2568	rs12725716	3.36	rs4072980	0.191	5.72	-2.099	470	10	enet	0.1874	3.23e-08	-1.18868	0.235	0	0	0
	Thyroid	SF3A3	1	38400000	38500000	0.3417	rs12725716	3.36	rs7366048	0.307	11.09	-1.9374	470	4	lasso	0.299379	1.12e-32	-1.78011	0.0751	0	0	0
	Whole_Blood	SF3A3	1	38400000	38500000	0.5124	rs12725716	3.36	rs4634868	0.244	9.53	1.564	470	8	lasso	0.356358	4.04e-37	0.413512	0.679	0	0	0
	YFS.BLOOD.RNAARR	SF3A3	1	38400000	38500000	0.4961	rs12725716	3.36	rs4072980	0.286482	19.37	-2.099	465	44	enet	0.442	3.15e-162	-0.75618	0.45	0	0	0
	Cells_EBV-transformed_lymphocytes	FHL3	1	38500000	38500000	0.2469	rs12725716	3.36	rs12745452	0.027969	3.84	0.452	465	6	lasso	0.04111	0.0164	0.64308	0.52	0	0	0
	Cells_EBV-transformed_lymphocytes	RP5-884C9.2	1	38500000	38600000	0.5069	rs12725716	3.36	rs11206585	-0.008696	3.04	0.88	461	461	blup	0.0942	0.000472	0.18182	0.856	0	0	0
	Cells_Transformed_fibroblasts	FHL3	1	38500000	38500000	0.2709	rs12725716	3.36	rs4072980	0.207	8.24	-2.099	465	4	lasso	0.2165	1.09e-17	-1.73307	0.0831	0	0	0
	Cells_Transformed_fibroblasts	UTP11L	1	38500000	38500000	0.1076	rs12725716	3.36	rs12044531	0.0423	-4.71	0.355	464	464	blup	0.04624	0.000106	-1.67114	0.0947	0	0	0
	NTR.BLOOD.RNAARR	FHL3	1	38500000	38500000	0.1215	rs12725716	3.36	rs4634868	0.0758	9.82	1.564	465	465	bslmm	0.101136	7.49e-31	1.43641	0.151	0	0	0
	Skin_Not_Sun_Exposed_Suprapubic	FHL3	1	38500000	38500000	0.2286	rs12725716	3.36	rs34655914	0.124611	7.3	-1.864	465	7	lasso	0.151312	9.91e-14	-1.39241	0.164	0	0	0
	Skin_Sun_Exposed_Lower_leg	FHL3	1	38500000	38500000	0.1888	rs12725716	3.36	rs34655914	0.151	8.23	-1.864	465	6	lasso	0.159327	1.9e-17	-1.54394	0.123	0	0	0
	Spleen	FHL3	1	38500000	38500000	0.3149	rs12725716	3.36	rs11485595	0.157	-5.42	0.488	465	2	lasso	0.23427	4.17e-10	0.520335	0.603	0	0	0
	Thyroid	FHL3	1	38500000	38500000	0.2209	rs12725716	3.36	rs28435150	0.207	9.38	-1.883	465	7	lasso	0.198269	5.35e-21	-1.96932	0.0489	0.230769	52	NA
	Thyroid	UTP11L	1	38500000	38500000	0.1052	rs12725716	3.36	rs12138115	0.0677	5.86	-1.882	464	4	lasso	0.063293	2.19e-07	-1.46192	0.144	0	0	0
	Whole_Blood	FHL3	1	38500000	38500000	0.6507	rs12725716	3.36	rs4634868	0.406	12.29	1.564	465	8	lasso	0.428427	1.35e-46	1.42121	0.155	0	0	0
	Whole_Blood	UTP11L	1	38500000	38500000	0.1337	rs12725716	3.36	rs2170169	0.0398	5.09	-2.06	464	464	blup	0.0433	3.41e-05	-2.16448	0.0304	0.17143	70	NA
	YFS.BLOOD.RNAARR	FHL3	1	38500000	38500000	0.68885	rs12725716	3.36	rs4634868	0.485992	24.78	1.564	451	33	enet	0.575	8.22e-237	0.65635	0.512	0	0	0
	YFS.BLOOD.RNAARR	UTP11L	1	38500000	38500000	0.08931	rs12725716	3.36	rs12044531	0.05228	-8.3	0.355	446	6	lasso	0.0663	8.61e-21	-0.33546	0.737	0	0	0
	Spleen	RP11-329N22.1	1	38900000	38900000	0.266	rs10890285	-2.88	rs7538179	0.02	-3.49	-0.148	477	477	blup	0.01755	0.0608	0.670078	0.503	0	0	0
	Cells_EBV-transformed_lymphocytes	NDUFS5	1	39500000	39500000	0.8344	rs1886690	3.15	rs10888650	0.466412	-7.42	-0.187	400	24	enet	0.46711	1.71e-17	-0.19934	0.842	0	0	0
	Cells_Transformed_fibroblasts	NDUFS5	1	39500000	39500000	0.7784	rs1886690	3.15	rs3768324	0.557	-13.06	-0.158	400	9	lasso	0.55808	8.08e-55	0.190641	0.849	0	0	0
	Cells_Transformed_fibroblasts	AKIRIN1	1	39500000	39500000	0.3957	rs1886690	3.25	rs3901310	0.215	8.1	0.831	396	24	enet	0.22998	8.05e-19	0.657691	0.511	0	0	0
	NTR.BLOOD.RNAARR	NDUFS5	1	39500000	39500000	0.06679	rs1886690	3.08	rs3768324	0.0317	-7.01	-0.158	397	22	enet	0.045997	1.25e-14	-0.52603	0.599	0	0	0
	Skin_Not_Sun_Exposed_Suprapubic	MACF1	1	39500000	40000000	0.1441	rs1886690	2.98	rs950805	0.035242	-5.38	-0.149	398	398	blup	0.065539	1.27e-06	1.03822	0.299	0	0	0
	Skin_Not_Sun_Exposed_Suprapubic	NDUFS5	1	39500000	39500000	0.7939	rs1886690	3.15	rs3768324	0.607789	-14.37	-0.158	400	8	lasso	0.615968	3.41e-71	0.240012	0.81	0	0	0
	Skin_Not_Sun_Exposed_Suprapubic	AKIRIN1	1	39500000	39500000	0.1224	rs1886690	3.25	rs12142033	0.041871	4.83	-0.158	396	5	lasso	0.041972	9.61e-05	0.313432	0.754	0	0	0
	Skin_Sun_Exposed_Lower_leg	MACF1	1	39500000	40000000	0.1031	rs1886690	2.98	rs7538300	0.0935	-6.63	-0.656	398	398	blup	0.077137	5.65e-09	0.70596	0.48	0	0	0
	Skin_Sun_Exposed_Lower_leg	NDUFS5	1	39500000	39500000	0.7733	rs1886690	3.15	rs10888650	0.594	-15.67	-0.187	400	13	lasso	0.613905	3.54e-87	0.35255	0.724	0	0	0
	Skin_Sun_Exposed_Lower_leg	AKIRIN1	1	39500000	39500000	0.1811	rs1886690	3.25	rs7537437	0.0637	-5.44	-0.101	396	4	lasso	0.054608	9.39e-07	0.39534	0.693	0	0	0
	Spleen	NDUFS5	1	39500000	39500000	0.5019	rs1886690	3.15	rs3768324	0.305	-7.16	-0.158	400	5	lasso	0.31032	2.07e-13	0.261013	0.794	0	0	0
	Thyroid	MACF1	1	39500000	40000000	0.0983	rs1886690	2.98	rs661316	0.0664	6.05	-0.941	398	30	enet	0.087046	1.17e-09	-0.688637	0.491	0	0	0
	Thyroid	NDUFS5	1	39500000	39500000	0.6578	rs1886690	3.15	rs3768324	0.516	-14.37	-0.158	400	7	lasso	0.532572	1.33e-67	0.282487	0.778	0	0	0
	Whole_Blood	NDUFS5	1	39500000	39500000	0.3848	rs1886690	3.15	rs10888621	0.106	8.01	0.634	400	8	lasso	0.192995	5.15e-19	0.451024	0.652	0	0	0
	YFS.BLOOD.RNAARR	AKIRIN1	1	39500000	39500000	0.21863	rs1886690	3.06	rs11205525	0.144882	13.65	0.642	357	44	enet	0.256	3.04e-83	-0.53801	0.591	0	0	0
	YFS.BLOOD.RNAARR	NDUFS5	1	39500000	39500000	0.38604	rs1886690	3.04	rs11205525	0.257075	18.05	0.642	360	16	lasso	0.369	2.21e-128	-0.11324	0.91	0	0	0
	Cells_Transformed_fibroblasts	KIAA0754	1	39900000	39900000	0.1468	rs1021829	-2.45	rs3931300	0.0391	4.38	-0.433	371	9	lasso	0.02035	0.00774	-0.038651	0.969	0	0	0
	NTR.BLOOD.RNAARR	KIAA0754	1	39900000	39900000	0.02607	rs1021829	-2.45	rs645061	0.00139	-4.13	0.076	366	366	bslmm	0.007225	0.00156	-1.64369	0.1	0	0	0
	Thyroid	KIAA0754	1	39900000	39900000	0.1536	rs1021829	-2.45	rs17559902	0.00346	4.26	-0.183	371	7	lasso	0.024831	0.00094	-0.161664	0.872	0	0	0
	Cells_Transformed_fibroblasts	PABPC4	1	40000000	40000000	0.2071	rs4313386	2.79	rs4660293	0.11	-6.53	-0.459	390	390	blup	0.11755	6.81e-10	-0.233636	0.815	0	0	0
	Cells_Transformed_fibroblasts	RP11-69E11.4	1	40000000	40000000	0.094	rs4313386	2.79	rs12037222	0.059	4.69	-0.561	383	4	lasso	0.05888	1.32e-05	-0.35211	0.725	0	0	0
	Cells_Transformed_fibroblasts	OXCT2P1	1	40000000	40000000	0.5678	rs4313386	2.7	rs3916164	0.187	7.55	0.141	375	65	enet	0.21919	6.51e-18	-0.288743	0.773	0	0	0
	Cells_Transformed_fibroblasts	PPIEL	1	40000000	40000000	0.0869	rs4313386	2.77	rs16825939	-0.00139	3.2	-0.403	391	391	blup	0.03215	0.00108	0.287343	0.774	0	0	0
	NTR.BLOOD.RNAARR	PABPC4	1	40000000	40000000	0.01019	rs4313386	2.8	rs12037222	0.00465	-3.73	-0.561	383	383	blup	0.00309	0.0278	0.03356	0.973	0	0	0
	Skin_Not_Sun_Exposed_Suprapubic	PABPC4	1	40000000	40000000	0.1855	rs4313386	2.79	rs4660293	0.145746	-7.34	-0.459	390	9	lasso	0.148627	1.69e-13	0.398227	0.69	0	0	0
	Skin_Not_Sun_Exposed_Suprapubic	RP11-69E11.4	1	40000000	40000000	0.2067	rs4313386	2.79	rs12120111	0.06717	-5.44	0.183	383	31	enet	0.120192	4.36e-11	0.141915	0.887	0	0	0
	Skin_Not_Sun_Exposed_Suprapubic	RP11-69E11.8	1	40000000	40000000	0.1862	rs4313386	2.75	rs661316	0.029047	-5.37	-0.941	390	4	lasso	0.067318	9.15e-07	-0.294212	0.769	0	0	0
	Skin_Not_Sun_Exposed_Suprapubic	OXCT2P1	1	40000000	40000000	0.2376	rs4313386	2.7	rs2296175	0.124033	6.49	-0.673	375	375	blup	0.122476	2.8e-11	-0.217523	0.828	0	0	0
	Skin_Not_Sun_Exposed_Suprapubic	PPIEL	1	40000000	40000000	0.0823	rs4313386	2.77	rs12120111	0.009947	-3.72	0.183	391	2	lasso	0.021632	0.00408	0.076026	0.939	0	0	0
	Skin_Sun_Exposed_Lower_leg	PABPC4	1	40000000	40000000	0.201	rs4313386	2.79	rs4660293	0.162	-8.38	-0.459	390	6	lasso	0.148101	3.01e-16	0.50638	0.613	0	0	0
	Skin_Sun_Exposed_Lower_leg	RP11-69E11.4	1	40000000	40000000	0.1445	rs4313386	2.79	rs3738676	0.0368	5.46	0.109	383	383	blup	0.072603	1.59e-08	-0.08177	0.935	0	0	0
	Skin_Sun_Exposed_Lower_leg	BMP8A	1	40000000	40000000	0.096	rs4313386	2.84	rs12134412	0.0105	-4.13	0.7	379	379	blup	0.035567	6.81e-05	-1.89935	0.0575	0	0	0
	Skin_Sun_Exposed_Lower_leg	RP11-69E11.8	1	40000000	40000000	0.0563	rs4313386	2.75	rs3916164	0.0254	-4.23	0.141	390	24	enet	0.020174	0.00221	0.0293	0.977	0	0	0
	Skin_Sun_Exposed_Lower_leg	OXCT2P1	1	40000000	40000000	0.2678	rs4313386	2.7	rs3916164	0.181	8.78	0.141	375	4	lasso	0.170848	1.08e-18	0.12202	0.903	0	0	0
	Skin_Sun_Exposed_Lower_leg	PPIEL	1	40000000	40000000	0.0839	rs4313386	2.77	rs16825887	0.0595	5.47	-0.447	391	391	blup	0.055957	6.93e-07	0.43298	0.665	0	0	0
	Spleen	RP11-69E11.4	1	40000000	40000000	0.168	rs4313386	2.79	rs3738676	0.0996	4.59	0.109	383	4	lasso	0.08553	0.000211	0.229666	0.818	0	0	0
	Spleen	OXCT2P1	1	40000000	40000000	0.2226	rs4313386	2.7	rs2242500	0.151	5.38	-0.037	375	4	lasso	0.19661	1.4e-08	-0.119436	0.905	0	0	0
	Thyroid	PABPC4	1	40000000	40000000	0.1067	rs4313386	2.79	rs3738676	0.0787	-6.43	0.109	390	6	lasso	0.095762	1.68e-10	0.14054	0.888	0	0	0
	Thyroid	RP11-69E11.4	1	40000000	40000000	0.2117	rs4313386	2.79	rs1180379	0.0482	-5.13	0.666	383	383	blup	0.050344	3.67e-06	-0.215666	0.829	0	0	0
	Thyroid	BMP8A	1	40000000	40000000	0.0654	rs4313386	2.84	rs3738676	-0.00135	4.3	0.109	379	3	lasso	-0.001532	0.531	0.283313	0.777	0	0	0
	Thyroid	SNORA55	1	40000000	40000000	0.0882	rs4313386	2.75	rs11206378	0.00486	-3.46	-0.169	389	389	blup	0.018434	0.00384	1.23705	0.216	0	0	0
	Thyroid	OXCT2P1	1	40000000	40000000	0.3713	rs4313386	2.7	rs3916164	0.132	7.43	0.141	375	43	enet	0.1553	1.86e-16	0.367794	0.713	0	0	0
	Thyroid	PPIEL	1	40000000	40000000	0.182	rs4313386	2.77	rs260964	0.00107	-3.85	1.476	391	391	blup	0.027802	0.000491	-0.697494	0.485	0	0	0
	Whole_Blood	PABPC4	1	40000000	40000000	0.158	rs4313386	2.79	rs2282231	0.0292	-4.22	-0.39	390	390	blup	0.055018	3.22e-06	2.00787	0.0447	0.1	120	NA
	Whole_Blood	RP11-69E11.4	1	40000000	40000000	0.1716	rs4313386	2.79	rs12134412	0.0409	-4.77	0.7	383	5	lasso	0.057518	1.94e-06	-0.5603	0.575	0	0	0
	YFS.BLOOD.RNAARR	PABPC4	1	40000000	40000000	0.04408	rs4313386	2.63	rs4660293	0.031025	-6.37	-0.459	360	44	enet	0.0336	3.19e-11	0.47179	0.637	0	0	0
	NTR.BLOOD.RNAARR	HPCAL4	1	40100000	40200000	0.08347	rs11207227	3.06	rs784600	0.0438	8.39	-0.963	383	4	lasso	0.059749	1.34e-18	-1.53378	0.125	0	0	0
	Whole_Blood	HPCAL4	1	40100000	40200000	0.4471	rs11207227	3.04	rs784600	0.231	9.36	-0.963	389	19	enet	0.248852	9.07e-25	-1.4684	0.142	0	0	0
	Cells_EBV-transformed_lymphocytes	PPIE	1	40200000	40200000	0.6131	rs11207227	3.04	rs3738673	0.505259	7.79	-1.407	389	5	lasso	0.50304	3.09e-19	-1.43608	0.151	0	0	0
	Cells_EBV-transformed_lymphocytes	BMP8B	1	40200000	40300000	0.4344	rs11207227	2.72	rs2138686	0.119755	5.01	1.392	384	5	lasso	0.10486	0.00023	1.1787	0.239	0	0	0
	Cells_Transformed_fibroblasts	PPIE	1	40200000	40200000	0.4854	rs11207227	3.04	rs10888958	0.415	11.27	-1.465	389	9	enet	0.41885	4.27e-37	-1.51814	0.129	0	0	0
	Cells_Transformed_fibroblasts	BMP8B	1	40200000	40300000	0.2417	rs11207227	2.72	rs1046988	0.155	6.96	-1.51	384	5	lasso	0.14811	3.26e-12	-1.48065	0.139	0	0	0
	Cells_Transformed_fibroblasts	OXCT2	1	40200000	40200000	0.2908	rs11207227	2.91	rs11586824	0.0145	-4.7	0.631	384	40	enet	0.09359	4.04e-08	-1.06234	0.288	0	0	0
	NTR.BLOOD.RNAARR	PPIE	1	40200000	40200000	0.0999	rs11207227	3.03	rs7547787	0.0861	10.7	-1.497	405	12	enet	0.086033	2.53e-26	-1.47032	0.141	0	0	0
	Skin_Not_Sun_Exposed_Suprapubic	PPIE	1	40200000	40200000	0.7409	rs11207227	3.04	rs7518431	0.659613	14.91	-1.502	389	9	lasso	0.663802	8.45e-81	-1.48905	0.136	0	0	0
	Skin_Not_Sun_Exposed_Suprapubic	BMP8B	1	40200000	40300000	0.2517	rs11207227	2.72	rs12074147	0.099721	5.93	-1.381	384	6	lasso	0.116788	8.38e-11	-1.69711	0.0897	0	0	0
	Skin_Not_Sun_Exposed_Suprapubic	OXCT2	1	40200000	40200000	0.1667	rs11207227	2.91	rs11590717	0.087464	-5.74	-0.091	384	4	lasso	0.071051	4.59e-07	-0.190758	0.849	0	0	0
	Skin_Sun_Exposed_Lower_leg	PPIE	1	40200000	40200000	0.7381	rs11207227	3.04	rs12074147	0.671	16.68	-1.381	389	11	lasso	0.674409	2.07e-102	-1.38444	0.166	0	0	0
	Skin_Sun_Exposed_Lower_leg	BMP8B	1	40200000	40300000	0.1906	rs11207227	2.72	rs1046988	0.081	6.14	-1.51	384	5	lasso	0.07042	2.62e-08	-1.88329	0.0597	0	0	0
	Skin_Sun_Exposed_Lower_leg	OXCT2	1	40200000	40200000	0.0919	rs11207227	2.91	rs11206897	0.00725	-4.51	1.585	384	3	enet	0.009304	0.0279	-1.28747	0.198	0	0	0
	Spleen	PPIE	1	40200000	40200000	0.8163	rs11207227	3.04	rs3738673	0.608	9.67	-1.407	389	14	lasso	0.66754	3.14e-36	-1.53029	0.126	0	0	0
	Spleen	BMP8B	1	40200000	40300000	0.3045	rs11207227	2.72	rs230279	0.0991	-4.86	-0.351	384	7	lasso	0.10636	3.7e-05	0.66034	0.509	0	0	0
	Spleen	OXCT2	1	40200000	40200000	0.3518	rs11207227	2.91	rs2300744	0.0719	-4.21	-0.053	384	44	enet	0.1179	1.4e-05	-0.018354	0.985	0	0	0
	Thyroid	PPIE	1	40200000	40200000	0.6869	rs11207227	3.04	rs3738673	0.608	15.66	-1.407	389	19	enet	0.615574	1.92e-84	-1.47323	0.141	0	0	0
	Thyroid	BMP8B	1	40200000	40300000	0.258	rs11207227	2.72	rs14528	0.0358	-5.1	-1.639	384	36	enet	0.096048	1.57e-10	1.23816	0.216	0	0	0
	Thyroid	OXCT2	1	40200000	40200000	0.3414	rs11207227	2.91	rs12061406	0.0588	-5.45	0.736	384	34	enet	0.152505	3.6e-16	-0.483414	0.629	0	0	0
	Whole_Blood	PPIE	1	40200000	40200000	0.5957	rs11207227	3.04	rs7518431	0.494	13.56	-1.502	389	8	lasso	0.497905	6.26e-57	-1.46949	0.142	0	0	0
	YFS.BLOOD.RNAARR	PPIE	1	40200000	40200000	0.35562	rs11207227	2.79	rs7547787	0.254543	17.97	-1.497	383	383	bslmm	0.266	8.44e-87	-1.00935	0.313	0	0	0
	Cells_EBV-transformed_lymphocytes	TRIT1	1	40300000	40300000	0.6344	rs4313386	2.66	rs12123609	0.396063	-6.94	-0.966	394	40	enet	0.52779	1.64e-20	0.17575	0.86	0	0	0
	Cells_EBV-transformed_lymphocytes	RP1-118J21.25	1	40300000	40300000	0.2517	rs11207227	2.72	rs2138686	0.031474	4.15	1.392	384	384	blup	0.0315	0.0315	-0.07753	0.938	0	0	0
	Cells_Transformed_fibroblasts	TRIT1	1	40300000	40300000	0.791	rs4313386	2.66	rs12123609	0.42	-11.31	-0.966	394	17	lasso	0.51983	1.89e-49	0.588762	0.556	0	0	0
	NTR.BLOOD.RNAARR	TRIT1	1	40300000	40300000	0.0346	rs4313386	2.69	rs12123609	0.016	-4.81	-0.966	398	2	lasso	0.017763	1.42e-06	0.67482	0.5	0	0	0
	Skin_Not_Sun_Exposed_Suprapubic	TRIT1	1	40300000	40300000	0.2919	rs4313386	2.66	rs12123609	0.094165	-5.78	-0.966	394	4	lasso	0.128433	8.86e-12	0.346126	0.729	0	0	0
	Skin_Sun_Exposed_Lower_leg	TRIT1	1	40300000	40300000	0.3332	rs4313386	2.66	rs12123609	0.066	-7.15	-0.966	394	18	enet	0.167532	2.48e-18	0.3366	0.736	0	0	0
	Spleen	TRIT1	1	40300000	40300000	0.2334	rs4313386	2.66	rs3134613	0.0502	4.12	-1.122	394	394	blup	0.08934	0.000153	-1.71533	0.0863	0	0	0
	Thyroid	TRIT1	1	40300000	40300000	0.319	rs4313386	2.66	rs12123609	0.0614	-7.03	-0.966	394	22	enet	0.167319	1.05e-17	-0.309169	0.757	0	0	0
	Thyroid	RP1-118J21.25	1	40300000	40300000	0.2919	rs11207227	2.72	rs230279	0.0523	-5.49	-0.351	384	29	enet	0.116446	1.57e-12	-0.0689	0.945	0	0	0
	Whole_Blood	TRIT1	1	40300000	40300000	0.2754	rs4313386	2.66	rs6657848	0.0634	5.78	-0.249	394	6	lasso	0.108872	5.13e-11	0.054568	0.956	0	0	0
	YFS.BLOOD.RNAARR	TRIT1	1	40300000	40300000	0.26095	rs4313386	2.56	rs12123609	0.117794	-12.34	-0.966	379	6	lasso	0.219	4.13e-70	-0.20634	0.837	0	0	0
	Thyroid	MYCL	1	40400000	40400000	0.194	rs4313386	2.72	rs761164	0.141	7.76	-0.613	401	3	lasso	0.135702	1.86e-14	-0.619816	0.535	0	0	0
	Thyroid	MFSD2A	1	40400000	40400000	0.1336	rs11207227	2.79	rs12408124	0.0592	-5.06	0.281	404	3	lasso	0.046887	7.78e-06	0.386215	0.699	0	0	0
	Cells_EBV-transformed_lymphocytes	PPT1	1	40500000	40600000	0.3037	rs11207227	3.06	rs6672053	0.224256	6.38	-1.014	419	4	lasso	0.31024	5.06e-11	-0.86365	0.388	0	0	0
	Cells_Transformed_fibroblasts	PPT1	1	40500000	40600000	0.2759	rs11207227	3.06	rs3122416	0.183	7.97	-0.887	419	4	lasso	0.1984	3.38e-16	-0.741796	0.458	0	0	0
	NTR.BLOOD.RNAARR	CAP1	1	40500000	40500000	0.01745	rs11207227	3	rs3122416	0.0134	5.39	-0.887	416	4	lasso	0.013937	1.77e-05	-0.49945	0.617	0	0	0
	NTR.BLOOD.RNAARR	PPT1	1	40500000	40600000	0.42026	rs11207227	3.05	rs4660383	0.277	-18.58	0.445	415	33	enet	0.378851	8.36e-131	-1.23329	0.217	0	0	0
	Skin_Not_Sun_Exposed_Suprapubic	PPT1	1	40500000	40600000	0.2889	rs11207227	3.06	rs6672053	0.163321	8.3	-1.014	420	6	lasso	0.213507	2.74e-19	-0.408372	0.683	0	0	0
	Skin_Sun_Exposed_Lower_leg	PPT1	1	40500000	40600000	0.2597	rs11207227	3.06	rs4660383	0.189	9.2	0.445	420	24	enet	0.233419	9.23e-26	-0.22945	0.819	0	0	0
	Spleen	PPT1	1	40500000	40600000	0.2245	rs11207227	3.06	rs3131664	0.0711	-4.93	-0.85	419	3	lasso	0.13279	3.93e-06	0.346701	0.729	0	0	0
	Thyroid	CAP1	1	40500000	40500000	0.0802	rs11207227	2.96	rs6688203	0.0147	-4.53	-2.208	414	414	blup	0.012585	0.0143	2.03256	0.0421	0.036585	328	NA
	Thyroid	PPT1	1	40500000	40600000	0.1057	rs11207227	3.06	rs4630120	0.106	6.7	-1.091	420	9	enet	0.104891	2.16e-11	-1.31548	0.188	0	0	0
	Whole_Blood	PPT1	1	40500000	40600000	0.6122	rs11207227	3.06	rs4660383	0.402	-12.18	0.445	419	22	enet	0.446173	4.11e-49	-0.659779	0.509	0	0	0
	YFS.BLOOD.RNAARR	PPT1	1	40500000	40600000	0.63072	rs4313386	3.03	rs4660383	0.435715	-23.48	0.445	408	43	enet	0.581	8.5e-241	-1.02957	0.303	0	0	0
	Cells_Transformed_fibroblasts	ZMPSTE24	1	40700000	40800000	0.1949	rs2982502	-2.7	rs6600323	0.126	-6.29	0.519	409	5	lasso	0.10281	8.47e-09	-0.385645	0.7	0	0	0
	Cells_Transformed_fibroblasts	RP1-39G22.7	1	40700000	40700000	0.1273	rs2982502	-2.7	rs3765483	0.085	-5.75	-1.206	409	2	lasso	0.07881	4.82e-07	1.23391	0.217	0	0	0
	Skin_Sun_Exposed_Lower_leg	ZMPSTE24	1	40700000	40800000	0.085	rs2982502	-2.7	rs926830	0.0247	4.03	0.574	410	2	lasso	0.024327	0.00086	0.97863	0.328	0	0	0
	Skin_Sun_Exposed_Lower_leg	RP1-39G22.7	1	40700000	40700000	0.091	rs2982502	-2.7	rs12757549	0.048	-5.12	-1.213	410	9	enet	0.034769	8.14e-05	1.29285	0.196	0	0	0
	YFS.BLOOD.RNAARR	ZMPSTE24	1	40700000	40800000	0.04477	rs2982502	-2.75	rs10489431	0.00392	-4.28	1.011	414	27	enet	0.0256	6.65e-09	-1.8679	0.0618	0	0	0
	Cells_EBV-transformed_lymphocytes	COL9A2	1	40800000	40800000	0.2352	rs2982502	-2.74	rs10489166	0.011836	3.78	-0.208	421	421	blup	0.06574	0.00317	-0.81073	0.418	0	0	0
	Cells_Transformed_fibroblasts	SMAP2	1	40800000	40900000	0.2664	rs3754173	2.84	rs182349	0.0625	-6.11	1.11	419	7	lasso	0.15057	2.11e-12	-0.861609	0.389	0	0	0
	Skin_Sun_Exposed_Lower_leg	SMAP2	1	40800000	40900000	0.1297	rs3754173	2.84	rs209599	0.0815	-6.09	1.061	420	3	lasso	0.077097	5.71e-09	-1.09616	0.273	0	0	0
	Cells_Transformed_fibroblasts	ZFP69	1	40900000	41000000	0.1774	rs2982502	-2.96	rs6600339	0.127	-6.75	-0.509	429	3	lasso	0.15567	8.48e-13	0.242655	0.808	0	0	0
	NTR.BLOOD.RNAARR	ZNF643	1	40900000	40900000	0.02492	rs2982502	-2.97	rs3013461	-0.000774	3.25	-0.082	433	433	blup	0.015436	6.58e-06	-0.27565	0.783	0	0	0
	Skin_Not_Sun_Exposed_Suprapubic	ZFP69	1	40900000	41000000	0.4791	rs2982502	-2.96	rs16827358	0.205508	8.46	-0.59	430	8	lasso	0.3139	3.25e-29	-0.231382	0.817	0	0	0
	Skin_Sun_Exposed_Lower_leg	ZFP69	1	40900000	41000000	0.3316	rs2982502	-2.96	rs7511983	0.0969	8.04	-0.661	430	12	enet	0.232283	1.25e-25	-0.38814	0.698	0	0	0
	Spleen	ZFP69	1	40900000	41000000	0.2089	rs2982502	-2.96	rs7547819	0.0938	-4.86	-0.594	429	9	enet	0.10994	2.74e-05	0.127965	0.898	0	0	0
	Thyroid	ZFP69	1	40900000	41000000	0.3399	rs2982502	-2.96	rs6600338	0.13	-8.28	-0.583	430	4	lasso	0.291317	1.09e-31	-0.13934	0.889	0	0	0
	Cells_Transformed_fibroblasts	EXO5	1	41000000	41000000	0.2282	rs2982502	-2.87	rs3795348	0.0543	5.26	-1.083	435	9	lasso	0.11502	1.05e-09	-1.52491	0.127	0	0	0
	Cells_Transformed_fibroblasts	RP11-656D10.3	1	41000000	41000000	0.4942	rs2982502	-2.87	rs4660411	0.384	-10.81	-0.476	435	5	lasso	0.39211	3.52e-34	0.340067	0.734	0	0	0
	NTR.BLOOD.RNAARR	DEM1	1	41000000	41000000	0.03348	rs2982502	-2.88	rs2982510	-0.000363	3.82	0.3	433	433	blup	0.009541	0.000328	-1.58606	0.113	0	0	0
	Skin_Not_Sun_Exposed_Suprapubic	EXO5	1	41000000	41000000	0.168	rs2982502	-2.87	rs3795344	0.024759	4.6	-1.066	436	30	enet	0.048484	2.92e-05	-0.598721	0.549	0	0	0
	Skin_Not_Sun_Exposed_Suprapubic	RP11-656D10.3	1	41000000	41000000	0.1608	rs2982502	-2.87	rs6600339	0.137687	-7.18	-0.509	436	2	lasso	0.128569	8.62e-12	0.516844	0.605	0	0	0
	Skin_Sun_Exposed_Lower_leg	EXO5	1	41000000	41000000	0.1035	rs2982502	-2.87	rs3795344	0.00579	4.58	-1.066	436	3	lasso	0.024486	0.000829	-0.98497	0.325	0	0	0
	Skin_Sun_Exposed_Lower_leg	RP11-656D10.3	1	41000000	41000000	0.1005	rs2982502	-2.87	rs11208254	0.0914	-6.41	-0.478	436	4	lasso	0.07142	2.08e-08	0.24436	0.807	0	0	0
	Spleen	RP11-656D10.3	1	41000000	41000000	0.5203	rs2982502	-2.87	rs6600338	0.329	-7.22	-0.583	435	4	lasso	0.31829	8.89e-14	0.525741	0.599	0	0	0
	Thyroid	EXO5	1	41000000	41000000	0.3809	rs2982502	-2.87	rs12049435	0.126	7.64	-0.798	436	18	enet	0.184283	1.7e-19	-1.16082	0.246	0	0	0
	Thyroid	RP11-656D10.6	1	41000000	41000000	0.0723	rs2982502	-2.91	rs12743517	-0.0024	3.44	-0.395	437	437	blup	0.019862	0.0028	0.114048	0.909	0	0	0
	Thyroid	RP11-656D10.3	1	41000000	41000000	0.4205	rs2982502	-2.87	rs11208254	0.443	-13.45	-0.478	436	13	enet	0.459993	3.7e-55	0.521125	0.602	0	0	0
	Whole_Blood	ZNF684	1	41000000	41000000	0.1046	rs2982502	-2.85	rs3738369	0.0141	4.33	1.014	445	19	enet	0.069311	1.79e-07	0.188614	0.85	0	0	0
	Whole_Blood	EXO5	1	41000000	41000000	0.1518	rs2982502	-2.87	rs12049435	0.0239	4.99	-0.798	435	6	lasso	0.045611	2.14e-05	-0.363702	0.716	0	0	0
	Whole_Blood	RP11-656D10.3	1	41000000	41000000	0.1326	rs2982502	-2.87	rs4660411	0.0536	-4.79	-0.476	435	4	lasso	0.044119	2.89e-05	0.099483	0.921	0	0	0
	Skin_Sun_Exposed_Lower_leg	RIMS3	1	41100000	41100000	0.0914	rs2982502	-2.73	rs7553191	0.0555	-5.25	1.439	422	2	lasso	0.041779	1.68e-05	-1.14697	0.251	0	0	0
	Thyroid	RIMS3	1	41100000	41100000	0.125	rs2982502	-2.73	rs4604685	0.0433	-5.62	0.07	422	17	enet	0.068302	7.32e-08	0.037273	0.97	0	0	0
	YFS.BLOOD.RNAARR	RIMS3	1	41100000	41100000	0.16883	rs2982502	-2.83	rs12562229	0.126	12.67	-1.654	416	416	bslmm	0.145	4.62e-45	-1.50246	0.133	0	0	0
	Cells_Transformed_fibroblasts	NFYC	1	41200000	41200000	0.113	rs2982502	-2.73	rs3767951	0.063	-5.16	-0.467	422	15	enet	0.05751	1.65e-05	-0.115958	0.908	0	0	0
	Skin_Not_Sun_Exposed_Suprapubic	NFYC	1	41200000	41200000	0.0701	rs2982502	-2.73	rs657149	0.01531	-4.27	-0.424	423	12	enet	0.042195	9.23e-05	0.884727	0.376	0	0	0
	Skin_Sun_Exposed_Lower_leg	NFYC	1	41200000	41200000	0.1777	rs2982502	-2.73	rs2744808	0.143	-7.78	-0.435	423	26	enet	0.137911	3.59e-15	0.04977	0.96	0	0	0
	Spleen	NFYC	1	41200000	41200000	0.2984	rs2982502	-2.73	rs11208254	0.00597	-3.94	-0.478	422	422	blup	0.06061	0.00165	-0.064115	0.949	0	0	0
	Thyroid	NFYC	1	41200000	41200000	0.1356	rs2982502	-2.73	rs11208590	0.0397	5.18	-1.516	423	24	enet	0.07884	7.21e-09	-0.597808	0.55	0	0	0
	Thyroid	KCNQ4	1	41200000	41300000	0.1119	rs2982502	-2.63	rs4660462	0.0482	5.21	0.584	414	25	enet	0.03605	8.17e-05	0.547449	0.584	0	0	0
	Thyroid	RP4-739H11.4	1	41200000	41200000	0.1199	rs2982502	-2.73	rs657149	0.0921	6.49	-0.424	423	3	lasso	0.077794	9.09e-09	-0.431283	0.666	0	0	0
	YFS.BLOOD.RNAARR	NFYC	1	41200000	41200000	0.03756	rs2982502	-2.79	rs4660456	0.020935	-6.58	-0.376	429	429	blup	0.029	6.8e-10	-0.16976	0.865	0	0	0
	Cells_EBV-transformed_lymphocytes	CITED4	1	41300000	41300000	0.3139	rs3767942	2.58	rs4660187	-0.005616	-3.34	0.901	412	412	blup	0.00906	0.155	0.61279	0.54	0	0	0
	Skin_Not_Sun_Exposed_Suprapubic	CITED4	1	41300000	41300000	0.1452	rs3767942	2.58	rs6600358	0.00783	-4.4	-2.191	413	413	blup	0.061282	2.78e-06	-0.441602	0.659	0	0	0
	Spleen	CITED4	1	41300000	41300000	0.241	rs3767942	2.58	rs2885329	0.0979	4.89	-0.713	412	3	lasso	0.08777	0.000175	0.592011	0.554	0	0	0
	Thyroid	CITED4	1	41300000	41300000	0.2123	rs3767942	2.58	rs12133860	0.054	5.85	-1.701	413	4	lasso	0.086485	1.33e-09	-1.37082	0.17	0	0	0
	Whole_Blood	CITED4	1	41300000	41300000	0.3498	rs3767942	2.58	rs4660481	0.204	8.71	-0.783	412	4	lasso	0.191572	7.13e-19	-0.776709	0.437	0	0	0
	YFS.BLOOD.RNAARR	CITED4	1	41300000	41300000	0.44095	rs3767942	2.58	rs4660481	0.263534	18.29	-0.783	406	10	lasso	0.297	5.2e-99	-0.51869	0.604	0	0	0
	Cells_Transformed_fibroblasts	CTPS1	1	41400000	41500000	0.2018	rs3767942	2.58	rs11577910	0.115	5.99	-0.024	421	421	blup	0.11859	5.69e-10	0.030473	0.976	0	0	0
	Skin_Sun_Exposed_Lower_leg	CTPS1	1	41400000	41500000	0.0585	rs3767942	2.58	rs12044786	0.00507	-4.02	-0.761	421	4	lasso	0.01307	0.0114	0.4462	0.655	0	0	0
	Whole_Blood	CTPS1	1	41400000	41500000	0.1779	rs3767942	2.58	rs10789262	0.118	-6.7	0.269	421	3	lasso	0.104036	1.41e-10	-0.379151	0.705	0	0	0
	Skin_Sun_Exposed_Lower_leg	SLFNL1	1	41500000	41500000	0.0842	rs3767942	2.58	rs2300659	0.0075	-3.88	-0.035	431	431	blup	0.02795	0.000379	0.76843	0.442	0	0	0
	Thyroid	SCMH1	1	41500000	41700000	0.0784	rs3767942	2.58	rs12045171	0.00541	-3.66	0.943	430	430	blup	0.018661	0.00366	0.08753	0.93	0	0	0
	Cells_EBV-transformed_lymphocytes	RP11-399E6.1	1	41700000	41800000	0.3745	rs3767942	2.58	rs10524	0.211247	5.68	0.906	429	12	lasso	0.20691	1.74e-07	0.93544	0.35	0	0	0
	Thyroid	RP11-399E6.1	1	41700000	41800000	0.1154	rs3767942	2.58	rs11209363	0.0626	5.49	0.804	430	21	enet	0.086717	1.26e-09	0.79313	0.428	0	0	0
	Cells_Transformed_fibroblasts	FOXO6	1	41800000	41800000	0.6007	rs6695161	2.46	rs4660192	0.346	10.25	0.194	442	14	lasso	0.46276	3.49e-42	0.569494	0.569	0	0	0
	Cells_Transformed_fibroblasts	HIVEP3	1	42000000	42500000	0.0821	rs6677053	3.4	rs349429	0.035	4.56	2.214	382	4	lasso	0.05959	1.17e-05	1.73614	0.0825	0	0	0
	Cells_Transformed_fibroblasts	RP11-486B10.4	1	42000000	42000000	0.0949	rs6677053	3.4	rs606850	0.0188	4.32	1.323	432	2	lasso	0.01949	0.00896	1.1463	0.252	0	0	0
	Skin_Not_Sun_Exposed_Suprapubic	RP11-486B10.4	1	42000000	42000000	0.2492	rs6677053	3.4	rs6600380	0.012118	4.07	0.891	432	39	enet	0.037211	0.00023	0.086391	0.931	0	0	0
	Skin_Sun_Exposed_Lower_leg	RP11-486B10.4	1	42000000	42000000	0.1313	rs6677053	3.4	rs11210508	0.0125	3.88	0.773	432	432	blup	0.020718	0.00195	0.00476	0.996	0	0	0
	Thyroid	RP11-486B10.4	1	42000000	42000000	0.1064	rs6677053	3.4	rs10789406	0.0181	5.08	0.424	432	432	blup	0.043568	1.6e-05	1.36478	0.172	0	0	0
	Spleen	RIMKLA	1	42800000	42900000	0.1608	rs6677053	3.4	rs17369712	0.0477	-3.92	0.039	326	10	lasso	0.0644	0.00121	0.621976	0.534	0	0	0
	Cells_Transformed_fibroblasts	ZMYND12	1	42900000	42900000	0.126	rs6677053	3.4	rs4622104	0.0792	-5.21	-0.669	343	8	lasso	0.05369	3.09e-05	0.530374	0.596	0	0	0
	Cells_Transformed_fibroblasts	CCDC30	1	42900000	43100000	0.1246	rs11586615	2.82	rs10493108	0.0636	5.57	-0.723	340	6	lasso	0.07217	1.45e-06	-0.775889	0.438	0	0	0
	Skin_Not_Sun_Exposed_Suprapubic	ZMYND12	1	42900000	42900000	0.1591	rs6677053	3.4	rs4603170	0.074216	-6.03	-0.67	344	5	lasso	0.076325	1.73e-07	0.591796	0.554	0	0	0
	Skin_Not_Sun_Exposed_Suprapubic	CCDC30	1	42900000	43100000	0.1168	rs11586615	2.82	rs10493108	0.080014	5.54	-0.723	341	4	lasso	0.071133	4.52e-07	-0.908773	0.363	0	0	0
	Skin_Sun_Exposed_Lower_leg	ZMYND12	1	42900000	42900000	0.0967	rs6677053	3.4	rs12408987	0.0373	-5.25	-0.677	343	4	lasso	0.054648	9.3e-07	0.50737	0.612	0	0	0
	Skin_Sun_Exposed_Lower_leg	CCDC30	1	42900000	43100000	0.1103	rs11586615	2.82	rs4603170	0.0649	5.9	-0.67	340	3	lasso	0.062921	1.43e-07	-0.70449	0.481	0	0	0
	Spleen	ZMYND12	1	42900000	42900000	0.2657	rs6677053	3.4	rs4603170	0.157	-5.08	-0.67	343	3	lasso	0.11628	1.6e-05	0.590741	0.555	0	0	0
	Thyroid	ZMYND12	1	42900000	42900000	0.2339	rs6677053	3.4	rs4603170	0.185	-8.93	-0.67	343	4	lasso	0.191945	2.58e-20	0.634978	0.525	0	0	0
	Thyroid	CCDC30	1	42900000	43100000	0.1596	rs11586615	2.82	rs7411957	0.108	6.84	-0.695	340	7	lasso	0.11424	2.59e-12	-0.635858	0.525	0	0	0
	Whole_Blood	ZMYND12	1	42900000	42900000	0.0716	rs6677053	3.4	rs10493108	0.0088	-3.99	-0.723	343	25	enet	0.02488	0.0014	-0.403441	0.687	0	0	0
	Whole_Blood	CCDC30	1	42900000	43100000	0.064	rs11586615	2.82	rs12039696	0.0295	-4.33	-0.748	340	340	blup	0.034013	0.000221	1.22436	0.221	0	0	0
	YFS.BLOOD.RNAARR	ZMYND12	1	42900000	42900000	0.01949	rs6677053	3.4	rs11210643	0.015194	-4.72	-0.715	347	347	bslmm	0.0093	0.00035	0.25278	0.8	0	0	0
	YFS.BLOOD.RNAARR	PPIH	1	43100000	43100000	0.01178	rs11586615	2.82	rs12410860	0.009635	4.62	1.245	363	2	lasso	0.0117	6.84e-05	1.56179	0.118	0	0	0
	YFS.BLOOD.RNAARR	YBX1	1	43100000	43200000	0.03764	rs11586615	2.82	rs3768025	0.018908	5.24	0.885	364	364	bslmm	0.019	5.19e-07	0.87346	0.382	0	0	0
	Cells_EBV-transformed_lymphocytes	LEPRE1	1	43200000	43200000	0.4249	rs11586615	2.82	rs1010621	-0.008331	-3.17	0.795	417	417	blup	0.07302	0.00195	0.51444	0.607	0	0	0
	Cells_Transformed_fibroblasts	LEPRE1	1	43200000	43200000	0.1463	rs11586615	2.82	rs6700677	0.00397	4.64	1.718	417	3	lasso	0.02017	0.00798	1.37646	0.169	0	0	0
	Cells_Transformed_fibroblasts	RP5-994D16.9	1	43200000	43200000	0.1527	rs11586615	2.82	rs10890212	0.0494	-5.18	-0.455	418	8	lasso	0.05501	2.49e-05	0.115253	0.908	0	0	0
	Skin_Not_Sun_Exposed_Suprapubic	CLDN19	1	43200000	43200000	0.0689	rs11586615	2.82	rs11210691	0.019032	3.88	0.353	407	407	blup	0.013635	0.0185	-0.046489	0.963	0	0	0
	Skin_Not_Sun_Exposed_Suprapubic	C1orf50	1	43200000	43300000	0.0817	rs11586615	2.82	rs6600418	0.024642	4.4	-0.229	418	418	blup	0.041587	0.000103	-0.543959	0.586	0	0	0
	Skin_Sun_Exposed_Lower_leg	C1orf50	1	43200000	43300000	0.0534	rs11586615	2.82	rs912075	0.019	4.34	0.277	417	8	lasso	0.020604	0.00201	-0.78244	0.434	0	0	0
	Skin_Sun_Exposed_Lower_leg	RP5-994D16.9	1	43200000	43200000	0.0768	rs11586615	2.82	rs17386017	0.1	6.56	-0.528	418	1	lasso	0.094264	1.1e-10	-0.528	0.597	0	0	0
	Spleen	LEPRE1	1	43200000	43200000	0.2502	rs11586615	2.82	rs10890213	0.148	5.18	0.097	417	4	lasso	0.15345	6.59e-07	-0.462305	0.644	0	0	0
	Spleen	C1orf50	1	43200000	43300000	0.1565	rs11586615	2.82	rs323716	0.0106	3.49	0.24	417	17	enet	0.00935	0.127	-0.16283	0.871	0	0	0
	Thyroid	LEPRE1	1	43200000	43200000	0.1261	rs11586615	2.82	rs719676	0.0156	4.82	-0.1	417	417	blup	0.034719	0.000109	0.900561	0.368	0	0	0
	Thyroid	C1orf50	1	43200000	43300000	0.1138	rs11586615	2.82	rs11210712	0.0582	-6.35	0.282	417	8	enet	0.079832	5.79e-09	0.034577	0.972	0	0	0
	Thyroid	RP5-994D16.9	1	43200000	43200000	0.1432	rs11586615	2.82	rs11210721	0.0813	6.39	0.043	418	9	enet	0.079356	6.43e-09	0.192038	0.848	0	0	0
	Whole_Blood	LEPRE1	1	43200000	43200000	0.1493	rs11586615	2.82	rs12141653	0.0114	-4.12	1.218	417	417	blup	0.038133	9.63e-05	0.529164	0.597	0	0	0
	YFS.BLOOD.RNAARR	LEPRE1	1	43200000	43200000	0.01843	rs2483688	3.03	rs11590362	0.008746	4.43	1.143	394	15	enet	0.0164	2.88e-06	2.01192	0.0442	0.03008	399	NA
	Cells_EBV-transformed_lymphocytes	CCDC23	1	43300000	43300000	0.2908	rs11586615	2.82	rs17381767	0.036818	3.95	0.575	431	5	lasso	0.03578	0.0236	0.30527	0.76	0	0	0
	Cells_Transformed_fibroblasts	ERMAP	1	43300000	43300000	0.2118	rs11586615	2.82	rs12406279	0.124	-6.36	-0.405	431	4	lasso	0.11292	1.51e-09	0.241897	0.809	0	0	0
	Cells_Transformed_fibroblasts	CCDC23	1	43300000	43300000	0.2231	rs11586615	2.82	rs17386017	0.16	7.87	-0.528	431	3	lasso	0.2158	1.25e-17	0.093818	0.925	0	0	0
	NTR.BLOOD.RNAARR	CCDC23	1	43300000	43300000	0.28154	rs11586615	2.82	rs323719	0.351	20.94	-0.3	420	5	lasso	0.352254	1.76e-119	-0.22499	0.822	0	0	0
	NTR.BLOOD.RNAARR	ERMAP	1	43300000	43300000	0.01553	rs11586615	2.82	rs11210691	0.0136	4.55	0.353	427	427	blup	0.007894	0.000994	0.30058	0.764	0	0	0
	Skin_Not_Sun_Exposed_Suprapubic	ERMAP	1	43300000	43300000	0.3841	rs11586615	2.82	rs12406279	0.162305	-7.43	-0.405	432	8	lasso	0.163685	8.34e-15	0.769121	0.442	0	0	0
	Skin_Not_Sun_Exposed_Suprapubic	CCDC23	1	43300000	43300000	0.1438	rs11586615	2.82	rs17386017	0.071834	6.32	-0.528	432	5	lasso	0.068161	7.83e-07	-0.352127	0.725	0	0	0
	Skin_Sun_Exposed_Lower_leg	ERMAP	1	43300000	43300000	0.328	rs11586615	2.82	rs12406279	0.148	-8.04	-0.405	431	29	enet	0.15611	4.21e-17	0.86412	0.388	0	0	0
	Skin_Sun_Exposed_Lower_leg	CCDC23	1	43300000	43300000	0.1893	rs11586615	2.82	rs2816602	0.174	8.8	-0.004	431	7	lasso	0.181352	7.64e-20	-0.39648	0.692	0	0	0
	Spleen	CCDC23	1	43300000	43300000	0.175	rs11586615	2.82	rs3748845	0.054	-4.1	-0.759	431	13	enet	0.0209	0.0454	0.697009	0.486	0	0	0
	Thyroid	ERMAP	1	43300000	43300000	0.2834	rs11586615	2.82	rs12406279	0.102	-6.9	-0.405	431	33	enet	0.101745	4.38e-11	1.26298	0.207	0	0	0
	Thyroid	CCDC23	1	43300000	43300000	0.2319	rs11586615	2.82	rs323720	0.14	7.65	-0.076	431	7	lasso	0.129114	8.56e-14	-0.110287	0.912	0	0	0
	Whole_Blood	CCDC23	1	43300000	43300000	0.3864	rs11586615	2.82	rs323719	0.386	11.97	-0.3	431	2	lasso	0.388647	3.14e-41	-0.310847	0.756	0	0	0
	YFS.BLOOD.RNAARR	CCDC23	1	43300000	43300000	0.62001	rs2483688	2.92	rs323719	0.728133	30.33	-0.3	407	57	enet	0.757	0	-0.38791	0.698	0	0	0
	Cells_EBV-transformed_lymphocytes	SLC2A1-AS1	1	43400000	43400000	0.3379	rs11586615	2.82	rs710222	0.253864	5.59	-0.691	434	3	lasso	0.25618	4.08e-09	-0.8165	0.414	0	0	0
	Cells_Transformed_fibroblasts	SLC2A1	1	43400000	43400000	0.24	rs11586615	2.82	rs12718444	0.17	-7.36	-0.92	435	9	enet	0.17433	2.91e-14	0.705961	0.48	0	0	0
	Cells_Transformed_fibroblasts	SLC2A1-AS1	1	43400000	43400000	0.3649	rs11586615	2.82	rs900835	0.101	7.09	-0.925	435	6	lasso	0.18251	6.48e-15	-0.29465	0.768	0	0	0
	Skin_Not_Sun_Exposed_Suprapubic	SLC2A1-AS1	1	43400000	43400000	0.6214	rs11586615	2.82	rs900835	0.370704	11.16	-0.925	436	4	lasso	0.37161	1.39e-35	-0.941918	0.346	0	0	0
	Skin_Sun_Exposed_Lower_leg	SLC2A1-AS1	1	43400000	43400000	0.6197	rs11586615	2.82	rs900835	0.402	12.94	-0.925	435	28	enet	0.445381	8.76e-55	-0.95401	0.34	0	0	0
	Spleen	SLC2A1-AS1	1	43400000	43400000	0.4955	rs11586615	2.82	rs900835	0.252	6.38	-0.925	435	6	lasso	0.25945	3.64e-11	-0.815714	0.415	0	0	0
	Thyroid	SLC2A1-AS1	1	43400000	43400000	0.55	rs11586615	2.82	rs900835	0.263	10.85	-0.925	435	6	lasso	0.374554	1.75e-42	-0.766	0.444	0	0	0
	Whole_Blood	SLC2A1-AS1	1	43400000	43400000	0.1776	rs11586615	2.82	rs900835	0.114	6.62	-0.925	435	5	lasso	0.107417	6.95e-11	-0.67908	0.497	0	0	0
	Cells_Transformed_fibroblasts	EBNA1BP2	1	43600000	43700000	0.101	rs2842186	-3.2	rs1010621	0.0556	4.48	0.795	453	5	lasso	0.05003	5.65e-05	0.788005	0.431	0	0	0
	Cells_Transformed_fibroblasts	WDR65	1	43600000	43700000	0.6753	rs2842186	-3.2	rs3120045	0.379	10.66	-0.127	465	52	enet	0.39614	1.3e-34	0.176487	0.86	0	0	0
	Skin_Not_Sun_Exposed_Suprapubic	FAM183A	1	43600000	43600000	0.5458	rs2842186	-3.2	rs545220	0.217928	8.67	0.299	467	40	enet	0.361565	1.95e-34	-0.112517	0.91	0	0	0
	Skin_Sun_Exposed_Lower_leg	EBNA1BP2	1	43600000	43700000	0.0739	rs2842186	-3.2	rs3791137	-0.000868	-3.31	-2.99	453	453	blup	0.001787	0.188	0.84694	0.397	0	0	0
	Skin_Sun_Exposed_Lower_leg	FAM183A	1	43600000	43600000	0.4983	rs2842186	-3.2	rs545220	0.192	8.97	0.299	466	29	enet	0.292081	6.5e-33	0.08024	0.936	0	0	0
	Skin_Sun_Exposed_Lower_leg	WDR65	1	43600000	43700000	0.1029	rs2842186	-3.2	rs3120045	0.0899	6.25	-0.1266	465	2	lasso	0.081891	1.9e-09	-0.16646	0.868	0	0	0
	Thyroid	EBNA1BP2	1	43600000	43700000	0.0944	rs2842186	-3.2	rs1010621	0.0636	5.23	0.795	453	5	lasso	0.046998	7.6e-06	1.02789	0.304	0	0	0
	Thyroid	FAM183A	1	43600000	43600000	0.1378	rs2842186	-3.2	rs1754144	0.0799	5.92	1.263	466	11	enet	0.094838	2.06e-10	0.281282	0.778	0	0	0
	Whole_Blood	EBNA1BP2	1	43600000	43700000	0.0809	rs2842186	-3.2	rs1494904	0.00785	4.34	0.796	453	2	lasso	0.011511	0.0222	0.311767	0.755	0	0	0
	YFS.BLOOD.RNAARR	EBNA1BP2	1	43600000	43700000	0.08346	rs2842186	-3.2	rs1494904	0.072399	9.93	0.796	461	9	lasso	0.0742	3.8e-23	1.09164	0.275	0	0	0
	Cells_Transformed_fibroblasts	TMEM125	1	43700000	43700000	0.1845	rs2842186	-3.2	rs12124733	0.00133	2.97	0.202	453	453	blup	0.01575	0.0169	-0.914384	0.361	0	0	0
	Skin_Sun_Exposed_Lower_leg	C1orf210	1	43700000	43800000	0.1133	rs2842186	-3.2	rs11210819	0.0262	-4.92	-0.07	452	12	enet	0.035685	6.63e-05	0.6876	0.492	0	0	0
	Thyroid	TMEM125	1	43700000	43700000	0.0836	rs2842186	-3.2	rs2991340	0.0466	4.88	1.437	453	4	lasso	0.033569	0.00014	1.37769	0.168	0	0	0
	Cells_Transformed_fibroblasts	MED8	1	43800000	43900000	0.1106	rs2842186	-3.2	rs474449	-0.00142	-3.19	-0.015	458	28	enet	0.04109	0.000246	0.356541	0.721	0	0	0
	Skin_Not_Sun_Exposed_Suprapubic	TIE1	1	43800000	43800000	0.1033	rs2842186	-3.2	rs3768046	0.067519	-5.77	0.496	462	5	lasso	0.077549	1.38e-07	-0.544984	0.586	0	0	0
	Skin_Sun_Exposed_Lower_leg	TIE1	1	43800000	43800000	0.2193	rs2842186	-3.2	rs2251802	0.115	-7.9	0.934	462	6	lasso	0.121428	1.87e-13	-0.78308	0.434	0	0	0
	Thyroid	TIE1	1	43800000	43800000	0.1005	rs2842186	-3.2	rs839993	0.0677	-5.87	0.626	462	13	enet	0.071028	4.03e-08	-0.318976	0.75	0	0	0
	Thyroid	CDC20	1	43800000	43800000	0.0411	rs2842186	-3.2	rs2782645	0.0018	4.06	0.81	457	457	blup	0.023757	0.00119	-0.815621	0.415	0	0	0
	Thyroid	MED8	1	43800000	43900000	0.1251	rs2842186	-3.2	rs839755	0.121	7.29	0.629	458	4	lasso	0.115432	1.98e-12	0.678233	0.498	0	0	0
	Whole_Blood	MED8	1	43800000	43900000	0.0779	rs2842186	-3.2	rs12069733	-0.00226	3.48	-1.685	458	24	enet	0.0546	3.5e-06	-1.96585	0.0493	0.1791	67	NA
	Cells_Transformed_fibroblasts	HYI	1	43900000	43900000	0.2076	rs2842186	-3.2	rs710251	0.157	7.01	-2.008	441	4	lasso	0.14703	3.95e-12	-1.9223	0.0546	0	0	0
	Cells_Transformed_fibroblasts	RP1-92O14.6	1	43900000	43900000	0.1581	rs2842186	-3.2	rs839993	0.086	-5.36	0.626	458	458	blup	0.0756	8.23e-07	-1.34764	0.178	0	0	0
	Skin_Not_Sun_Exposed_Suprapubic	HYI	1	43900000	43900000	0.1724	rs2842186	-3.2	rs839769	0.029499	-5.03	0.837	441	441	blup	0.062453	2.24e-06	0.445743	0.656	0	0	0
	Skin_Not_Sun_Exposed_Suprapubic	SZT2	1	43900000	43900000	0.2813	rs2842186	-3.2	rs12407785	0.038218	-5.06	0.921	458	28	enet	0.056862	6.27e-06	0.22148	0.825	0	0	0
	Skin_Not_Sun_Exposed_Suprapubic	RP1-92O14.6	1	43900000	43900000	0.0895	rs2842186	-3.2	rs11210839	0.022952	-4.83	0.613	458	16	enet	0.033926	0.000421	-0.811106	0.417	0	0	0
	Skin_Sun_Exposed_Lower_leg	HYI	1	43900000	43900000	0.2223	rs2842186	-3.2	rs839757	0.0553	6.12	-1.885	441	20	enet	0.106646	6.12e-12	-0.57409	0.566	0	0	0
	Skin_Sun_Exposed_Lower_leg	RP1-92O14.6	1	43900000	43900000	0.0954	rs2842186	-3.2	rs1467809	0.0396	-4.68	0.46	458	458	blup	0.034167	9.33e-05	-0.73014	0.465	0	0	0
	Thyroid	HYI	1	43900000	43900000	0.2091	rs2842186	-3.2	rs6954	0.153	8.21	-1.577	441	26	enet	0.151755	4.3e-16	-1.83681	0.0662	0	0	0
	Thyroid	SZT2	1	43900000	43900000	0.0721	rs2842186	-3.2	rs12407785	0.0448	-4.95	0.921	458	3	lasso	0.053056	2.04e-06	-0.385685	0.7	0	0	0
	Thyroid	RP1-92O14.6	1	43900000	43900000	0.0705	rs2842186	-3.2	rs1334973	0.000138	-3.48	0.875	458	17	enet	0.02174	0.00185	-1.61962	0.105	0	0	0
	Skin_Not_Sun_Exposed_Suprapubic	PTPRF	1	44000000	44100000	0.1204	rs2842186	-3.2	rs11210864	0.038353	4.81	2.136	445	445	blup	0.057255	5.83e-06	1.83664	0.0663	0	0	0
	Skin_Sun_Exposed_Lower_leg	PTPRF	1	44000000	44100000	0.1059	rs2842186	-3.2	rs12742974	0.0398	4.59	1.248	445	4	lasso	0.020549	0.00203	1.31418	0.189	0	0	0
	Skin_Not_Sun_Exposed_Suprapubic	KDM4A	1	44100000	44200000	0.1043	rs2842186	-3.2	rs11210858	0.038097	4.9	1.783	451	8	enet	0.046585	4.13e-05	1.59843	0.11	0	0	0
	Cells_EBV-transformed_lymphocytes	ST3GAL3	1	44200000	44400000	0.1824	rs2842186	-3.2	rs6697354	0.076311	3.78	-1.498	421	3	lasso	0.0479	0.0104	-1.53769	0.124	0	0	0
	Skin_Sun_Exposed_Lower_leg	ST3GAL3	1	44200000	44400000	0.1774	rs2842186	-3.2	rs869896	0.0262	5.55	-0.773	422	6	lasso	0.088501	4.16e-10	-1.0625	0.288	0	0	0
	Thyroid	ST3GAL3	1	44200000	44400000	0.071	rs2842186	-3.2	rs3791073	0.0368	4.87	-0.511	422	3	lasso	0.02715	0.000566	-0.764001	0.445	0	0	0
	YFS.BLOOD.RNAARR	ST3GAL3	1	44200000	44400000	0.02234	rs2483688	3.26	rs12760274	0.016677	5.83	-1.502	508	4	lasso	0.025	9.36e-09	-2.23698	0.0253	0.13953	86	NA
	Cells_Transformed_fibroblasts	ARTN	1	44400000	44400000	0.1466	rs2842186	-3.2	rs783304	0.0448	4.1	-0.776	413	2	lasso	0.03288	0.000957	-0.342994	0.732	0	0	0
	Cells_Transformed_fibroblasts	ATP6V0B	1	44400000	44400000	0.4279	rs11211006	-3.4	rs3791042	-0.00236	-3.09	-1.386	415	415	blup	0.02338	0.00465	-0.369639	0.712	0	0	0
	Cells_Transformed_fibroblasts	B4GALT2	1	44400000	44500000	0.1102	rs11211006	-3.4	rs17474535	0.000593	-3.94	-1.027	412	412	blup	0.02048	0.00757	-0.137392	0.891	0	0	0
	Skin_Not_Sun_Exposed_Suprapubic	IPO13	1	44400000	44400000	0.0858	rs2842186	-3.2	rs12045544	0.05864	-5.01	-0.32	408	16	enet	0.036032	0.000286	1.74087	0.0817	0	0	0
	Skin_Not_Sun_Exposed_Suprapubic	ATP6V0B	1	44400000	44400000	0.3299	rs11211006	-3.4	rs6697117	-0.002973	3.14	-2.3357	415	415	blup	0.005305	0.0966	1.00759	0.314	0	0	0
	Skin_Not_Sun_Exposed_Suprapubic	RP11-7O11.3	1	44400000	44400000	0.0817	rs2842186	-3.2	rs4660740	0.003196	4.14	-0.942	409	2	lasso	0.010173	0.0362	-1.06502	0.287	0	0	0
	Skin_Sun_Exposed_Lower_leg	IPO13	1	44400000	44400000	0.0735	rs2842186	-3.2	rs12045544	0.0316	-4.37	-0.32	408	4	lasso	0.007637	0.0418	0.23874	0.811	0	0	0
	Skin_Sun_Exposed_Lower_leg	ATP6V0B	1	44400000	44400000	0.3183	rs11211006	-3.4	rs6697117	0.0605	5.26	-2.3357	415	4	lasso	0.056885	5.62e-07	-2.73144	0.00631	0.05172	232	NA
	Skin_Sun_Exposed_Lower_leg	B4GALT2	1	44400000	44500000	0.1227	rs11211006	-3.4	rs1978195	0.0588	5.31	-0.1148	412	2	lasso	0.036215	5.88e-05	-0.107	0.915	0	0	0
	Spleen	ARTN	1	44400000	44400000	0.2574	rs2842186	-3.2	rs2108202	0.0405	4.8	-0.622	413	6	lasso	0.1384	2.43e-06	-1.50843	0.131	0	0	0
	Thyroid	RP11-7O11.3	1	44400000	44400000	0.0633	rs2842186	-3.2	rs4448553	0.0161	-4.57	-0.301	409	2	lasso	0.020968	0.0022	0.366591	0.714	0	0	0
	Whole_Blood	IPO13	1	44400000	44400000	0.1915	rs2842186	-3.2	rs12045544	0.0645	5.03	-0.32	408	408	blup	0.044886	2.48e-05	-1.69629	0.0898	0	0	0
	Whole_Blood	ATP6V0B	1	44400000	44400000	0.1517	rs11211006	-3.4	rs2486002	0.0434	5.59	-0.553	415	8	enet	0.068864	1.96e-07	-0.250879	0.802	0	0	0
	YFS.BLOOD.RNAARR	ATP6V0B	1	44400000	44400000	0.4051	rs11211006	-3.4	rs4660761	0.039979	7.75	-0.616	409	409	bslmm	0.125	9.23e-39	0.33476	0.738	0	0	0
	Cells_Transformed_fibroblasts	SLC6A9	1	44500000	44500000	0.1088	rs11211006	-3.4	rs12759480	0.0496	-4.12	-2.297	419	419	blup	0.02431	0.00398	1.86019	0.0629	0	0	0
	Skin_Not_Sun_Exposed_Suprapubic	SLC6A9	1	44500000	44500000	0.1274	rs11211006	-3.4	rs1123369	0.044605	4.94	0.9	419	5	lasso	0.031893	0.000611	0.949293	0.342	0	0	0
	Thyroid	CCDC24	1	44500000	44500000	0.1081	rs11211006	-3.4	rs4448553	0.0743	5.54	-0.301	417	2	lasso	0.068205	7.48e-08	-0.354228	0.723	0	0	0
	Whole_Blood	CCDC24	1	44500000	44500000	0.3933	rs11211006	-3.4	rs12403036	0.212	8.92	-1.036	417	5	lasso	0.250374	6.24e-25	-0.929198	0.353	0	0	0
	YFS.BLOOD.RNAARR	CCDC24	1	44500000	44500000	0.35909	rs11211006	-3.4	rs12403036	0.433247	23.4	-1.036	409	7	lasso	0.437	6.51e-160	-0.95739	0.338	0	0	0
	Cells_Transformed_fibroblasts	DMAP1	1	44700000	44700000	0.1145	rs11211006	-3.4	rs11210982	0.0272	-4.18	1.369	435	14	enet	0.0325	0.00102	-0.415123	0.678	0	0	0
	Thyroid	DMAP1	1	44700000	44700000	0.1869	rs11211006	-3.4	rs17414912	0.0729	5.54	0.875	435	6	lasso	0.090789	5.09e-10	0.333613	0.739	0	0	0
	Cells_Transformed_fibroblasts	RNF220	1	44900000	45100000	0.0926	rs11211006	-3.4	rs803371	-0.00318	3.47	1.175	425	425	blup	0.02149	0.00639	1.82748	0.0676	0	0	0
	YFS.BLOOD.RNAARR	RNF220	1	44900000	45100000	0.04652	rs11211006	-3.4	rs2822	0.02469	5.84	0.555	476	6	lasso	0.0294	5.26e-10	-0.72524	0.468	0	0	0
	Skin_Not_Sun_Exposed_Suprapubic	C1orf228	1	45100000	45200000	0.2226	rs11211006	-3.4	rs1051648	0.036507	5.33	0.466	369	4	enet	0.057289	5.8e-06	0.582941	0.56	0	0	0
	Skin_Sun_Exposed_Lower_leg	C1orf228	1	45100000	45200000	0.1534	rs11211006	-3.4	rs4660818	0.0937	6.59	0.198	369	5	lasso	0.082855	1.52e-09	0.57423	0.566	0	0	0
	Thyroid	TMEM53	1	45100000	45100000	0.1155	rs11211006	-3.4	rs41524944	0.00935	-3.78	-0.5842	369	369	blup	0.00993	0.0262	2.02769	0.0426	0.193548	62	NA
	Thyroid	C1orf228	1	45100000	45200000	0.3087	rs11211006	-3.4	rs7539312	0.099	6.79	0.41	369	5	enet	0.085012	1.84e-09	0.486355	0.627	0	0	0
	Whole_Blood	TMEM53	1	45100000	45100000	0.0613	rs11211006	-3.4	rs2355365	-0.00147	-3.67	0.422	369	369	blup	0.003089	0.145	-2.12909	0.0332	0.08451	142	NA
	Cells_EBV-transformed_lymphocytes	RPS8	1	45200000	45200000	0.3765	rs11211006	-3.4	rs11573562	0.133948	-4.62	0.318	356	356	blup	0.14197	1.82e-05	0.6121	0.54	0	0	0
	Cells_Transformed_fibroblasts	RPS8	1	45200000	45200000	0.2564	rs11211006	-3.4	rs2295997	0.0443	-4.96	0.397	356	356	blup	0.111	2.09e-09	0.136921	0.891	0	0	0
	Skin_Not_Sun_Exposed_Suprapubic	RPS8	1	45200000	45200000	0.0811	rs11211006	-3.4	rs11803622	0.052603	-4.86	0.24	356	4	lasso	0.039265	0.000158	-0.47967	0.631	0	0	0
	Skin_Not_Sun_Exposed_Suprapubic	BEST4	1	45200000	45300000	0.1563	rs11211006	-3.4	rs12402781	0.111798	-7.18	-0.945	353	3	lasso	0.13242	4.08e-12	0.932877	0.351	0	0	0
	Skin_Sun_Exposed_Lower_leg	RPS8	1	45200000	45200000	0.0981	rs11211006	-3.4	rs11803622	0.0991	-6.67	0.24	356	4	lasso	0.089607	3.22e-10	-0.22537	0.822	0	0	0
	Skin_Sun_Exposed_Lower_leg	BEST4	1	45200000	45300000	0.1644	rs11211006	-3.4	rs12402781	0.151	-8.36	-0.945	353	3	lasso	0.178094	1.74e-19	1.15645	0.247	0	0	0
	Thyroid	RPS8	1	45200000	45200000	0.2023	rs11211006	-3.4	rs7531019	0.146	-7.87	0.112	356	6	lasso	0.16769	9.6e-18	-0.167334	0.867	0	0	0
	Thyroid	KIF2C	1	45200000	45200000	0.1148	rs11211006	-3.4	rs6671633	0.0504	-5.66	-1.483	366	7	lasso	0.075641	1.46e-08	0.533977	0.593	0	0	0
	Thyroid	BEST4	1	45200000	45300000	0.1279	rs11211006	-3.4	rs6676749	0.0811	6.37	0.361	353	6	lasso	0.095745	1.68e-10	0.383766	0.701	0	0	0
	Whole_Blood	RPS8	1	45200000	45200000	0.0958	rs11211006	-3.4	rs4342887	0.0314	-4.52	0.432	356	3	lasso	0.020479	0.00344	-0.244014	0.807	0	0	0
	YFS.BLOOD.RNAARR	RPS8	1	45200000	45200000	0.05147	rs11211006	-3.4	rs6676749	0.018875	-6.83	0.361	347	347	blup	0.0363	5.08e-12	0.62723	0.531	0	0	0
	Cells_EBV-transformed_lymphocytes	EIF2B3	1	45300000	45500000	0.2443	rs270716	-2.74	rs7525308	0.050712	4.51	-0.465	318	318	blup	0.14808	1.19e-05	-0.94871	0.343	0	0	0
	Cells_Transformed_fibroblasts	EIF2B3	1	45300000	45500000	0.0615	rs270716	-2.74	rs263998	0.0333	4.51	-1.083	318	7	enet	0.03286	0.00096	-1.55613	0.12	0	0	0
	Skin_Not_Sun_Exposed_Suprapubic	EIF2B3	1	45300000	45500000	0.071	rs270716	-2.74	rs346722	0.02963	4.34	0.558	318	8	enet	0.033702	0.000438	0.163963	0.87	0	0	0
	Skin_Not_Sun_Exposed_Suprapubic	BTBD19	1	45300000	45300000	0.133	rs11211006	-3.4	rs608649	0.075648	-5.88	-0.782	343	4	lasso	0.089399	1.51e-08	1.22144	0.222	0	0	0
	Skin_Sun_Exposed_Lower_leg	BTBD19	1	45300000	45300000	0.1146	rs11211006	-3.4	rs4073112	0.0941	-6.86	-0.846	343	3	lasso	0.092944	1.49e-10	0.86606	0.386	0	0	0
	Thyroid	EIF2B3	1	45300000	45500000	0.0683	rs270716	-2.74	rs264011	-0.00105	4.36	-1.113	318	318	blup	0.003531	0.122	-0.087337	0.93	0	0	0
	Thyroid	TCTEX1D4	1	45300000	45300000	0.0633	rs11211006	-3.4	rs17387066	0.00718	3.42	2.3539	345	345	blup	0.007196	0.0496	1.21776	0.223	0	0	0
	Thyroid	BTBD19	1	45300000	45300000	0.154	rs11211006	-3.4	rs608649	0.079	-6.96	-0.782	343	4	lasso	0.120615	6.04e-13	0.679436	0.497	0	0	0
	Whole_Blood	BTBD19	1	45300000	45300000	0.1504	rs11211006	-3.4	rs2295997	0.0234	4.26	0.397	343	343	blup	0.033094	0.000266	0.330597	0.741	0	0	0
	Cells_Transformed_fibroblasts	UROD	1	45500000	45500000	0.2253	rs270716	-2.74	rs7525733	0.213	-8.18	-0.593	322	18	enet	0.21984	5.74e-18	-0.067114	0.946	0	0	0
	Cells_Transformed_fibroblasts	ZSWIM5	1	45500000	45800000	0.2041	rs1612575	-2.37	rs11211091	0.0671	-5.38	-1.352	289	5	lasso	0.10217	9.44e-09	0.829911	0.407	0	0	0
	Skin_Not_Sun_Exposed_Suprapubic	UROD	1	45500000	45500000	0.1388	rs270716	-2.74	rs3795720	0.086938	-5.64	-0.514	322	5	lasso	0.106004	6.57e-10	0.929425	0.353	0	0	0
	Skin_Not_Sun_Exposed_Suprapubic	ZSWIM5	1	45500000	45800000	0.0934	rs1612575	-2.37	rs4660840	-0.001038	3.18	1.446	289	289	blup	0.023849	0.0027	2.07	0.0385	0.031332	383	NA
	Skin_Sun_Exposed_Lower_leg	UROD	1	45500000	45500000	0.2118	rs270716	-2.74	rs6678726	0.112	-6.97	-0.458	322	322	blup	0.147302	3.66e-16	0.73335	0.463	0	0	0
	Skin_Sun_Exposed_Lower_leg	HECTD3	1	45500000	45500000	0.1529	rs270716	-2.74	rs1572379	0.0236	-4.14	-0.764	321	321	blup	0.030859	0.000196	1.0876	0.277	0	0	0
	Skin_Sun_Exposed_Lower_leg	ZSWIM5	1	45500000	45800000	0.0688	rs1612575	-2.37	rs263966	0.0407	-4.37	-1.219	289	2	lasso	0.046882	5.35e-06	1.54468	0.122	0	0	0
	Spleen	UROD	1	45500000	45500000	0.0877	rs270716	-2.74	rs7554177	0.0807	-4.11	-0.508	322	3	lasso	0.04037	0.00879	0.613022	0.54	0	0	0
	Thyroid	UROD	1	45500000	45500000	0.1965	rs270716	-2.74	rs12735637	0.105	-6.97	-0.407	322	322	blup	0.116742	1.47e-12	-0.108351	0.914	0	0	0
	Thyroid	HECTD3	1	45500000	45500000	0.071	rs270716	-2.74	rs454624	-0.00136	3.72	-0.271	321	321	blup	0.000918	0.243	-1.48324	0.138	0	0	0
	Thyroid	ZSWIM5	1	45500000	45800000	0.2188	rs1612575	-2.37	rs17192059	0.0584	5.77	1.433	289	12	enet	0.073953	2.12e-08	0.829873	0.407	0	0	0
	Thyroid	MRPS17P1	1	45500000	45500000	0.0626	rs270716	-2.74	rs263998	0.0368	-4.14	-1.083	321	2	lasso	0.024836	0.000939	0.961597	0.336	0	0	0
	YFS.BLOOD.RNAARR	ZSWIM5	1	45500000	45800000	0.03434	rs270716	-2.74	rs2997465	0.021834	-5.41	-1.386	416	3	lasso	0.0205	1.94e-07	1.2684	0.205	0	0	0
	Cells_EBV-transformed_lymphocytes	TESK2	1	45800000	46000000	0.3779	rs1612575	-2.37	rs10789463	0.068359	4.96	0.707	283	22	enet	0.20028	2.83e-07	0.61743	0.537	0	0	0
	Cells_EBV-transformed_lymphocytes	HPDL	1	45800000	45800000	0.1804	rs1612575	-2.37	rs3219472	0.012625	3.38	1.631	289	12	enet	0.02597	0.0461	1.64436	0.1	0	0	0
	Cells_Transformed_fibroblasts	MUTYH	1	45800000	45800000	0.1859	rs1612575	-2.37	rs10789463	0.0716	-5.1	0.707	285	22	enet	0.08442	1.88e-07	-1.54854	0.121	0	0	0
	Skin_Sun_Exposed_Lower_leg	TESK2	1	45800000	46000000	0.0791	rs1612575	-2.37	rs937291	0.00434	-3.59	-0.898	283	22	enet	0.028073	0.000368	0.51024	0.61	0	0	0
	Spleen	TESK2	1	45800000	46000000	0.1584	rs1612575	-2.37	rs4660863	0.00331	4.45	0.887	283	283	blup	0.07951	0.000347	0.462775	0.644	0	0	0
	Thyroid	MUTYH	1	45800000	45800000	0.05	rs1612575	-2.37	rs12139364	0.0319	-4.46	0.983	285	3	lasso	0.04171	2.39e-05	-0.742576	0.458	0	0	0
	Whole_Blood	TESK2	1	45800000	46000000	0.2084	rs1612575	-2.37	rs11211129	0.132	-7.27	-0.902	283	3	lasso	0.124248	1.99e-12	0.919664	0.358	0	0	0
	Cells_EBV-transformed_lymphocytes	CCDC163P	1	46000000	46000000	0.6193	rs1612575	-2.37	rs1494813	0.514852	8.34	-0.092	283	283	blup	0.5902	4.83e-24	-1.12846	0.259	0	0	0
	Cells_Transformed_fibroblasts	PRDX1	1	46000000	46000000	0.2993	rs1612575	-2.37	rs17522918	0.129	-7.1	0.055	284	3	lasso	0.17281	3.83e-14	-0.451727	0.651	0	0	0
	Cells_Transformed_fibroblasts	MMACHC	1	46000000	46000000	0.2022	rs1612575	-2.37	rs868351	0.113	5.91	1.081	283	18	enet	0.11968	4.71e-10	0.537004	0.591	0	0	0
	Cells_Transformed_fibroblasts	CCDC163P	1	46000000	46000000	0.623	rs1612575	-2.37	rs1494813	0.644	14.01	-0.092	283	5	lasso	0.64938	8.92e-70	-0.039351	0.969	0	0	0
	NTR.BLOOD.RNAARR	CCDC163P	1	46000000	46000000	0.05269	rs1612575	-2.37	rs4660862	0.0716	9.6	-0.019	284	7	lasso	0.064471	5.65e-20	-0.08041	0.936	0	0	0
	Skin_Not_Sun_Exposed_Suprapubic	PRDX1	1	46000000	46000000	0.2019	rs1612575	-2.37	rs17522918	0.110658	-6.23	0.055	284	3	lasso	0.108098	4.41e-10	0.254308	0.799	0	0	0
	Skin_Not_Sun_Exposed_Suprapubic	MMACHC	1	46000000	46000000	0.1527	rs1612575	-2.37	rs12049503	0.07654	5.39	1.035	283	15	enet	0.068259	7.69e-07	0.206927	0.836	0	0	0
	Skin_Not_Sun_Exposed_Suprapubic	CCDC163P	1	46000000	46000000	0.7676	rs1612575	-2.37	rs1494813	0.714723	15.67	-0.092	283	24	enet	0.738075	8.07e-99	-0.1433	0.886	0	0	0
	Skin_Sun_Exposed_Lower_leg	PRDX1	1	46000000	46000000	0.3391	rs1612575	-2.37	rs17522918	0.0858	-6.1	0.055	284	1	lasso	0.079665	3.17e-09	-0.055	0.956	0	0	0
	Skin_Sun_Exposed_Lower_leg	MMACHC	1	46000000	46000000	0.104	rs1612575	-2.37	rs4660863	0.0712	6.19	0.887	283	283	blup	0.086641	6.38e-10	0.52407	0.6	0	0	0
	Skin_Sun_Exposed_Lower_leg	CCDC163P	1	46000000	46000000	0.7601	rs1612575	-2.37	rs1494813	0.662	16.68	-0.092	283	10	lasso	0.677833	2.36e-103	0.04019	0.968	0	0	0
	Spleen	CCDC163P	1	46000000	46000000	0.7261	rs1612575	-2.37	rs4660862	0.696	10.02	-0.019	283	16	lasso	0.69515	6.26e-39	0.000322	1	0	0	0
	Thyroid	PRDX1	1	46000000	46000000	0.5031	rs1612575	-2.37	rs4660863	0.4	-12.66	0.887	284	9	lasso	0.418208	9.93e-49	-0.858763	0.39	0	0	0
	Thyroid	MMACHC	1	46000000	46000000	0.0623	rs1612575	-2.37	rs4660863	0.052	6.12	0.887	283	11	enet	0.086972	1.19e-09	0.586056	0.558	0	0	0
	Thyroid	CCDC163P	1	46000000	46000000	0.8184	rs1612575	-2.37	rs1494813	0.687	16.56	-0.092	283	18	enet	0.687765	2.36e-102	-0.159309	0.873	0	0	0
	Whole_Blood	AKR1A1	1	46000000	46000000	0.0621	rs1612575	-2.37	rs2934859	0.0166	-3.97	-0.629	288	288	blup	0.019081	0.00458	0.815627	0.415	0	0	0
	Whole_Blood	PRDX1	1	46000000	46000000	0.0646	rs1612575	-2.37	rs7536557	0.0115	4.33	-0.038	284	3	lasso	0.024818	0.00142	-0.174377	0.862	0	0	0
	Whole_Blood	CCDC163P	1	46000000	46000000	0.7394	rs1612575	-2.37	rs1494813	0.668	15.89	-0.092	283	5	lasso	0.685124	4.4e-94	-0.058831	0.953	0	0	0
	YFS.BLOOD.RNAARR	PRDX1	1	46000000	46000000	0.16337	rs1612575	-2.37	rs882803	0.057249	10.3	0.139	288	6	lasso	0.113	4.83e-35	-0.10415	0.917	0	0	0
	YFS.BLOOD.RNAARR	AKR1A1	1	46000000	46000000	0.04122	rs1612575	-2.37	rs2229540	0.015049	5.37	0.093	292	292	bslmm	0.0152	6.67e-06	0.6171	0.537	0	0	0
	Cells_EBV-transformed_lymphocytes	CCDC17	1	46100000	46100000	0.1329	rs1612575	-2.37	rs1547925	-0.007237	-3.78	0.022	288	288	blup	0.01464	0.103	-0.1575	0.875	0	0	0
	Skin_Not_Sun_Exposed_Suprapubic	CCDC17	1	46100000	46100000	0.0705	rs1612575	-2.37	rs2991986	0.088645	-5.8	0.013	288	6	lasso	0.069646	5.95e-07	-0.129293	0.897	0	0	0
	Skin_Sun_Exposed_Lower_leg	CCDC17	1	46100000	46100000	0.0996	rs1612575	-2.37	rs7540578	0.0704	-6	-0.33	288	288	blup	0.076324	6.81e-09	-0.52641	0.599	0	0	0
	Skin_Sun_Exposed_Lower_leg	RP11-767N6.2	1	46100000	46100000	0.0448	rs1612575	-2.37	rs1768808	0.0306	4.66	0.287	288	12	enet	0.020285	0.00216	-0.01405	0.989	0	0	0
	Thyroid	CCDC17	1	46100000	46100000	0.1429	rs1612575	-2.37	rs6677777	0.0815	-6.42	-0.394	288	288	blup	0.096751	1.34e-10	-0.024436	0.981	0	0	0
	Thyroid	RP11-767N6.2	1	46100000	46100000	0.0598	rs1612575	-2.37	rs4660880	0.0649	5.59	-0.371	288	2	lasso	0.059611	4.89e-07	-0.230164	0.818	0	0	0
	YFS.BLOOD.RNAARR	CCDC17	1	46100000	46100000	0.03637	rs1612575	-2.37	rs1547924	0.021199	-5.83	-0.027	288	8	lasso	0.0221	6.85e-08	0.40092	0.688	0	0	0
	Cells_Transformed_fibroblasts	TMEM69	1	46200000	46200000	0.1242	rs7512966	2.4	rs4660312	0.0676	5.21	0.599	287	8	enet	0.06195	7.91e-06	0.510416	0.61	0	0	0
	Cells_Transformed_fibroblasts	IPP	1	46200000	46200000	0.0541	rs7552312	2.74	rs2275085	0.0572	-4.83	-0.179	296	296	blup	0.04165	0.000225	0.019757	0.984	0	0	0
	Skin_Sun_Exposed_Lower_leg	TMEM69	1	46200000	46200000	0.05	rs7512966	2.4	rs2065708	0.0188	-4.22	0.027	287	287	blup	0.017	0.00459	0.20382	0.838	0	0	0
	Thyroid	IPP	1	46200000	46200000	0.1106	rs7552312	2.74	rs6429576	0.0847	6.79	0.829	296	3	lasso	0.083206	2.75e-09	0.869691	0.384	0	0	0
	YFS.BLOOD.RNAARR	TMEM69	1	46200000	46200000	0.02147	rs7552312	2.74	rs12732188	0.007488	4.23	-1.06	294	294	bslmm	0.0101	0.000207	0.44175	0.659	0	0	0
	YFS.BLOOD.RNAARR	IPP	1	46200000	46200000	0.09709	rs7552312	2.74	rs4439382	0.114093	-12.27	-0.369	304	15	lasso	0.117	4.62e-36	0.12322	0.902	0	0	0
	Cells_Transformed_fibroblasts	MAST2	1	46300000	46500000	0.2847	rs7552312	2.74	rs6666743	0.308	9.89	1.198	306	306	blup	0.30746	1.01e-25	0.977395	0.328	0	0	0
	Thyroid	MAST2	1	46300000	46500000	0.2101	rs7552312	2.74	rs785484	0.148	-8.56	-0.381	306	6	lasso	0.166895	1.16e-17	0.340089	0.734	0	0	0
	Whole_Blood	MAST2	1	46300000	46500000	0.1033	rs7552312	2.74	rs10890365	0.0498	-5.93	-0.27	306	14	enet	0.073322	7.9e-08	0.21476	0.83	0	0	0
	Cells_Transformed_fibroblasts	PIK3R3	1	46500000	46600000	0.1187	rs28363249	2.8	rs6666743	0.105	5.83	1.198	338	7	enet	0.10805	3.47e-09	1.41166	0.158	0	0	0
	NTR.BLOOD.RNAARR	PIK3R3	1	46500000	46600000	0.01261	rs7552312	2.74	rs1707336	0.0186	5.01	1.158	366	2	lasso	0.016018	4.48e-06	1.0941	0.274	0	0	0
	Cells_Transformed_fibroblasts	TSPAN1	1	46600000	46700000	0.1491	rs28363249	2.8	rs10890384	0.0327	4.26	1.92	336	3	lasso	0.01682	0.0141	1.84152	0.0655	0	0	0
	Skin_Sun_Exposed_Lower_leg	TSPAN1	1	46600000	46700000	0.0722	rs28363249	2.8	rs3820082	0.00816	4.22	2.091	336	5	lasso	0.011256	0.0175	2.01189	0.0442	0.04743	253	NA
	Cells_EBV-transformed_lymphocytes	LURAP1	1	46700000	46700000	0.402	rs7552312	2.74	rs6662982	0.101318	-4.45	-0.887	347	347	blup	0.14795	1.2e-05	0.85422	0.393	0	0	0
	Cells_Transformed_fibroblasts	LURAP1	1	46700000	46700000	0.1499	rs28363249	2.85	rs6696085	0.0206	4.16	1.331	349	5	lasso	0.05351	3.19e-05	-0.403045	0.687	0	0	0
	Skin_Not_Sun_Exposed_Suprapubic	POMGNT1	1	46700000	46700000	0.1092	rs28363249	2.84	rs28364741	0.025422	-4.84	1.185	349	7	enet	0.063183	1.96e-06	0.352749	0.724	0	0	0
	Skin_Not_Sun_Exposed_Suprapubic	RAD54L	1	46700000	46700000	0.1618	rs28363249	2.99	rs12141928	0.030693	4.12	1.368	355	355	blup	0.034014	0.000414	1.29408	0.196	0	0	0
	Skin_Not_Sun_Exposed_Suprapubic	LURAP1	1	46700000	46700000	0.1133	rs28363249	2.85	rs12141928	0.088297	5.91	1.368	349	349	blup	0.090796	1.16e-08	1.25944	0.208	0	0	0
	Skin_Sun_Exposed_Lower_leg	RAD54L	1	46700000	46700000	0.0972	rs28363249	2.99	rs12142240	0.0448	-5.43	-1	355	3	lasso	0.064857	9.25e-08	1.31383	0.189	0	0	0
	Skin_Sun_Exposed_Lower_leg	LURAP1	1	46700000	46700000	0.2103	rs28363249	2.85	rs953823	0.124	7.96	1.137	349	10	lasso	0.155112	5.39e-17	1.48544	0.137	0	0	0
	Spleen	LURAP1	1	46700000	46700000	0.2529	rs28363249	2.85	rs12142240	0.154	-5.65	-1	349	36	enet	0.15971	3.81e-07	1.42193	0.155	0	0	0
	Thyroid	RAD54L	1	46700000	46700000	0.2132	rs28363249	2.99	rs6696085	0.11	6.8	1.331	355	8	lasso	0.121761	4.65e-13	1.13963	0.254	0	0	0
	Thyroid	LURAP1	1	46700000	46700000	0.189	rs28363249	2.85	rs12141928	0.133	7.53	1.368	349	2	lasso	0.127701	1.19e-13	1.33704	0.181	0	0	0
	YFS.BLOOD.RNAARR	POMGNT1	1	46700000	46700000	0.12089	rs7552312	2.74	rs28364741	0.061733	-9	1.185	352	7	lasso	0.0752	1.94e-23	-0.13578	0.892	0	0	0
	Cells_Transformed_fibroblasts	NSUN4	1	46800000	46800000	0.0938	rs7552312	2.74	rs17361833	0.0039	-4.12	-1.111	377	377	blup	0.03741	0.000453	1.80299	0.0714	0	0	0
	Cells_Transformed_fibroblasts	UQCRH	1	46800000	46800000	0.2397	rs7552312	2.74	rs17102101	0.101	-5.66	0.693	356	15	enet	0.08925	8.39e-08	-1.27407	0.203	0	0	0
	NTR.BLOOD.RNAARR	UQCRH	1	46800000	46800000	0.09921	rs7552312	2.74	rs1048771	0.0495	8.23	0.671	345	5	lasso	0.049331	1.37e-15	0.78157	0.434	0	0	0
	NTR.BLOOD.RNAARR	NSUN4	1	46800000	46800000	0.07904	rs7552312	2.74	rs17361749	0.0698	9.74	-1.21	352	13	lasso	0.071042	6.77e-22	-1.02863	0.304	0	0	0
	Skin_Not_Sun_Exposed_Suprapubic	UQCRH	1	46800000	46800000	0.1236	rs7552312	2.74	rs17102101	0.092043	-5.87	0.693	356	4	lasso	0.081015	7.22e-08	-0.692943	0.488	0	0	0
	Skin_Sun_Exposed_Lower_leg	UQCRH	1	46800000	46800000	0.1429	rs7552312	2.74	rs17102101	0.0538	-5.97	0.693	356	15	enet	0.072336	1.69e-08	0.28259	0.777	0	0	0
	Spleen	NSUN4	1	46800000	46800000	0.1673	rs7552312	2.74	rs10489769	0.136	4.99	-1.201	377	18	enet	0.0984	7.21e-05	-1.18265	0.237	0	0	0
	Whole_Blood	NSUN4	1	46800000	46800000	0.4554	rs7552312	2.74	rs10489769	0.511	13.72	-1.201	377	40	enet	0.517098	4.91e-60	-0.743523	0.457	0	0	0
	YFS.BLOOD.RNAARR	NSUN4	1	46800000	46800000	0.21475	rs7552312	2.74	rs17357621	0.369407	21.7	-1.12	365	15	lasso	0.37	4.35e-129	-1.16628	0.244	0	0	0
	Cells_EBV-transformed_lymphocytes	FAAH	1	46900000	46900000	0.4263	rs7552312	2.74	rs4660928	0.026083	-4.19	0.544	359	7	lasso	0.10609	0.000212	-0.84626	0.397	0	0	0
	Cells_Transformed_fibroblasts	FAAH	1	46900000	46900000	0.2602	rs7552312	2.74	rs10252	0.115	6.21	-0.147	361	37	enet	0.16068	3.45e-13	-0.332914	0.739	0	0	0
	Skin_Not_Sun_Exposed_Suprapubic	FAAH	1	46900000	46900000	0.2718	rs7552312	2.74	rs4660928	0.153975	-7.31	0.544	361	19	enet	0.167501	3.86e-15	-1.58152	0.114	0	0	0
	Skin_Sun_Exposed_Lower_leg	FAAH	1	46900000	46900000	0.3755	rs7552312	2.74	rs4660928	0.132	-8.13	0.544	361	361	blup	0.184702	3.26e-20	-1.13635	0.256	0	0	0
	Spleen	FAAH	1	46900000	46900000	0.5189	rs7552312	2.74	rs10252	0.293	6.92	-0.147	361	361	blup	0.33674	1.22e-14	0.363191	0.716	0	0	0
	Thyroid	FAAH	1	46900000	46900000	0.3114	rs7552312	2.74	rs1535737	0.0675	5.94	0.5405	361	9	lasso	0.134875	2.25e-14	-0.516853	0.605	0	0	0
	Thyroid	RP5-1109J22.2	1	46900000	46900000	0.1416	rs7552312	2.74	rs11211282	0.0114	-3.85	-0.473	362	9	enet	0.034575	0.000113	1.04455	0.296	0	0	0
	Thyroid	RP5-1109J22.1	1	46900000	46900000	0.2559	rs7552312	2.74	rs5013330	0.177	-8.67	-1.11	360	5	lasso	0.213689	1.1e-22	1.26203	0.207	0	0	0
	Whole_Blood	FAAH	1	46900000	46900000	0.2939	rs7552312	2.74	rs17357628	0.138	8.35	-1.142	361	361	blup	0.21215	6.06e-21	-0.498606	0.618	0	0	0
	YFS.BLOOD.RNAARR	FAAH	1	46900000	46900000	0.11468	rs7552312	2.74	rs17361749	0.08381	11.75	-1.21	345	21	enet	0.132	5.43e-41	-1.09142	0.275	0	0	0
	Cells_Transformed_fibroblasts	MKNK1	1	47000000	47100000	0.1723	rs7552312	2.74	rs9659890	0.121	6.42	1.619	358	4	lasso	0.10781	3.62e-09	1.58753	0.112	0	0	0
	NTR.BLOOD.RNAARR	MKNK1	1	47000000	47100000	0.08111	rs7552312	2.74	rs3766236	0.0793	10.1	1.807	344	5	lasso	0.074908	4.95e-23	1.83812	0.066	0	0	0
	Skin_Not_Sun_Exposed_Suprapubic	MKNK1	1	47000000	47100000	0.1017	rs7552312	2.74	rs17361833	0.0138	3.66	-1.111	358	358	blup	0.017635	0.00864	-0.967971	0.333	0	0	0
	Skin_Not_Sun_Exposed_Suprapubic	DMBX1	1	47000000	47000000	0.0866	rs7552312	2.74	rs1547180	0.011154	-3.66	1.103	354	3	lasso	0.00295	0.16	-1.72458	0.0846	0	0	0
	Spleen	MKNK1	1	47000000	47100000	0.3372	rs7552312	2.74	rs3766236	0.3	7	1.807	358	4	lasso	0.28645	2.44e-12	1.81331	0.0698	0	0	0
	Spleen	MKNK1-AS1	1	47000000	47000000	0.1942	rs7552312	2.74	rs3766231	0.12	5.33	1.686	357	5	lasso	0.12816	5.85e-06	1.28893	0.197	0	0	0
	Thyroid	MKNK1	1	47000000	47100000	0.2067	rs7552312	2.74	rs3766231	0.109	7.2	1.686	358	22	enet	0.113362	3.16e-12	1.36585	0.172	0	0	0
	Whole_Blood	MKNK1	1	47000000	47100000	0.2767	rs7552312	2.74	rs3766236	0.223	9.13	1.807	358	14	enet	0.209838	1.04e-20	1.80181	0.0716	0	0	0
	Whole_Blood	MKNK1-AS1	1	47000000	47000000	0.2442	rs7552312	2.74	rs3766236	0.148	7.49	1.807	357	6	lasso	0.123762	2.21e-12	1.81279	0.0699	0	0	0
	YFS.BLOOD.RNAARR	MKNK1	1	47000000	47100000	0.27325	rs7552312	2.74	rs3766236	0.262462	18.24	1.807	357	357	bslmm	0.262	2.22e-85	1.4855	0.137	0	0	0
	Cells_Transformed_fibroblasts	EFCAB14	1	47100000	47200000	0.2016	rs4926513	3.42	rs585257	0.127	6.31	2.066	382	7	lasso	0.11591	9.02e-10	1.71411	0.0865	0	0	0
	NTR.BLOOD.RNAARR	KIAA0494	1	47100000	47200000	0.01739	rs4926513	3.42	rs1890473	0.00349	-3.61	-0.095	370	370	blup	0.008284	0.000764	0.56194	0.574	0	0	0
	Skin_Not_Sun_Exposed_Suprapubic	EFCAB14	1	47100000	47200000	0.1166	rs4926513	3.42	rs1258000	-0.001701	3.35	1.213	382	382	blup	0.003363	0.146	0.541937	0.588	0	0	0
	Skin_Sun_Exposed_Lower_leg	EFCAB14	1	47100000	47200000	0.0851	rs4926513	3.42	rs3737731	0.0365	4.81	1.844	382	8	enet	0.025292	0.000691	1.30035	0.193	0	0	0
	Whole_Blood	MOB3C	1	47100000	47100000	0.2403	rs7552312	2.74	rs3766236	0.216	9.03	1.807	368	6	lasso	0.209337	1.17e-20	1.73334	0.083	0	0	0
	Whole_Blood	EFCAB14	1	47100000	47200000	0.2201	rs4926513	3.42	rs4660956	0.127	-7.43	-0.137	382	21	enet	0.166457	2.06e-16	1.10871	0.268	0	0	0
	YFS.BLOOD.RNAARR	ATPAF1	1	47100000	47100000	0.01158	rs7552312	2.74	rs1440491	0.004786	-4.16	2.161	362	362	blup	0.00332	0.0227	-0.45177	0.651	0	0	0
	Skin_Not_Sun_Exposed_Suprapubic	CYP4B1	1	47200000	47300000	0.314	rs4926513	3.42	rs4646491	0.219879	-8.79	-0.761	389	6	lasso	0.216193	1.54e-19	0.944839	0.345	0	0	0
	Skin_Sun_Exposed_Lower_leg	CYP4B1	1	47200000	47300000	0.2684	rs4926513	3.42	rs2297809	0.104	-7.34	-0.661	389	4	lasso	0.078766	3.89e-09	0.59835	0.55	0	0	0
	Thyroid	CYP4B1	1	47200000	47300000	0.2646	rs4926513	3.42	rs4646483	0.248	-10.31	-0.809	389	4	lasso	0.254874	2.4e-27	0.867507	0.386	0	0	0
	Skin_Not_Sun_Exposed_Suprapubic	CYP4Z2P	1	47300000	47400000	0.1085	rs4926513	3.42	rs2297809	0.006548	-4	-0.661	374	374	blup	0.019292	0.00633	0.288486	0.773	0	0	0
	Skin_Not_Sun_Exposed_Suprapubic	CYP4X1	1	47400000	47500000	0.2016	rs4926513	3.42	rs2036462	0.044056	4.96	-0.783	383	383	blup	0.068943	6.78e-07	0.160224	0.873	0	0	0
	Skin_Sun_Exposed_Lower_leg	CYP4X1	1	47400000	47500000	0.1778	rs4926513	3.42	rs12041262	0.0376	5.08	0.186	383	383	blup	0.091572	2.05e-10	-0.63482	0.526	0	0	0
	Spleen	CYP4X1	1	47400000	47500000	0.1125	rs4926513	3.42	rs12040022	0.0358	-4.18	-0.712	383	2	lasso	0.01951	0.0512	0.740984	0.459	0	0	0
	Thyroid	CYP4X1	1	47400000	47500000	0.1338	rs4926513	3.42	rs12041262	0.0593	-5.75	0.186	383	14	enet	0.068728	6.67e-08	-0.774989	0.438	0	0	0
	Thyroid	CYP4A11	1	47400000	47400000	0.1449	rs4926513	3.42	rs2211012	0.0269	4.67	-2.096	380	380	blup	0.048306	5.72e-06	-0.631873	0.527	0	0	0
	Skin_Not_Sun_Exposed_Suprapubic	CYP4Z1	1	47500000	47600000	0.121	rs4926513	3.42	rs4646483	0.020151	-4.04	-0.809	406	3	lasso	0.004525	0.114	0.709199	0.478	0	0	0
	Skin_Sun_Exposed_Lower_leg	CYP4Z1	1	47500000	47600000	0.1884	rs4926513	3.42	rs4646491	0.0697	-6.54	-0.761	406	406	blup	0.085199	8.9e-10	1.44815	0.148	0	0	0
	Thyroid	CYP4Z1	1	47500000	47600000	0.116	rs4926513	3.42	rs3766208	0.0575	-5.3	-0.738	406	5	lasso	0.06158	3.18e-07	0.610939	0.541	0	0	0
	Cells_EBV-transformed_lymphocytes	LINC00853	1	47600000	47600000	0.2178	rs4926513	3.42	rs11211464	0.010363	4.33	-1.631	421	421	blup	0.09419	0.000473	-0.92072	0.357	0	0	0
	Cells_EBV-transformed_lymphocytes	CYP4A22-AS1	1	47600000	47600000	0.3831	rs4926513	3.42	rs10789501	0.183988	5.37	-1.366	421	421	blup	0.29782	1.43e-10	-1.22941	0.219	0	0	0
	NTR.BLOOD.RNAARR	PDZK1IP1	1	47600000	47700000	0.16994	rs4926513	3.42	rs2248907	0.107	-11.63	2.919	403	403	bslmm	0.110806	8.67e-34	-2.99872	0.00271	0.00562	2136	NA
	Skin_Not_Sun_Exposed_Suprapubic	CYP4A22	1	47600000	47600000	0.0731	rs4926513	3.42	rs7528956	0.028378	-4.16	-2.233	423	6	lasso	0.032241	0.000573	2.65621	0.0079	0.027397	438	NA
	Skin_Not_Sun_Exposed_Suprapubic	CYP4A22-AS1	1	47600000	47600000	0.1231	rs4926513	3.42	rs11211470	0.067497	5.56	-0.611	421	16	enet	0.071783	4.01e-07	-0.466781	0.641	0	0	0
	Skin_Sun_Exposed_Lower_leg	CYP4A22	1	47600000	47600000	0.1856	rs4926513	3.42	rs4646491	0.0396	-5.4	-0.761	423	7	lasso	0.072202	1.74e-08	1.95607	0.0505	0	0	0
	Thyroid	CYP4A22	1	47600000	47600000	0.157	rs4926513	3.42	rs10890438	0.0245	-5.06	-1.514	423	423	blup	0.084169	2.22e-09	1.17646	0.239	0	0	0
	Whole_Blood	PDZK1IP1	1	47600000	47700000	0.2922	rs4926513	3.42	rs2248907	0.153	-7.65	2.919	416	3	lasso	0.151266	5.87e-15	-2.78911	0.00529	0.00909	1320	NA
	YFS.BLOOD.RNAARR	PDZK1IP1	1	47600000	47700000	0.48797	rs4926513	3.42	rs2248907	0.294901	-19.31	2.919	403	403	bslmm	0.306	2.98e-102	-2.6957	0.00702	0.01948	616	NA
	Cells_EBV-transformed_lymphocytes	STIL	1	47700000	47800000	0.3544	rs4926513	3.42	rs11587014	0.245437	5.68	-1.951	427	5	lasso	0.22517	4.44e-08	-2.3457	0.019	0.06122	196	NA
	Skin_Not_Sun_Exposed_Suprapubic	RP1-18D14.7	1	47700000	47700000	0.1184	rs4926513	3.42	rs12123269	0.012804	3.83	-1.967	409	409	blup	0.011231	0.0294	-1.52993	0.126	0	0	0
	YFS.BLOOD.RNAARR	TAL1	1	47700000	47700000	0.02687	rs4926513	3.42	rs6700838	0.018269	-5.52	1.223	402	402	bslmm	0.0166	2.56e-06	-1.55041	0.121	0	0	0
	Cells_Transformed_fibroblasts	CMPK1	1	47800000	47800000	0.0875	rs4926513	3.42	rs1044457	0.0344	-5.05	-1.486	429	429	blup	0.03494	0.000681	1.4754	0.14	0	0	0
	Thyroid	CMPK1	1	47800000	47800000	0.0801	rs4926513	3.42	rs1044457	0.0393	-4.68	-1.486	429	12	enet	0.03927	4.06e-05	2.39204	0.0168	0.060302	199	NA
	YFS.BLOOD.RNAARR	CMPK1	1	47800000	47800000	0.11903	rs4926513	3.42	rs1044457	0.112323	-12.09	-1.486	439	439	bslmm	0.127	2.22e-39	0.21165	0.832	0	0	0
	Cells_Transformed_fibroblasts	FOXD2	1	47900000	47900000	0.1125	rs4926513	3.42	rs2282361	0.0484	4.58	0.979	458	19	enet	0.04254	0.000194	1.27188	0.203	0	0	0
	Cells_Transformed_fibroblasts	FOXD2-AS1	1	47900000	47900000	0.1332	rs4926513	3.42	rs6698119	-0.0013	-3.89	0.148	456	456	blup	0.02926	0.00174	1.15948	0.246	0	0	0
	Whole_Blood	FOXD2-AS1	1	47900000	47900000	0.0637	rs4926513	3.42	rs2165193	-0.00223	3.14	-0.944	456	456	blup	0.005104	0.0904	-1.03737	0.3	0	0	0
	Cells_Transformed_fibroblasts	TRABD2B	1	48200000	48500000	0.1384	rs212964	2.81	rs1361443	0.0304	4.54	0.317	465	3	lasso	0.0198	0.00849	0.28266	0.777	0	0	0
	Thyroid	TRABD2B	1	48200000	48500000	0.0883	rs212964	2.81	rs1603530	0.0256	5.21	1.894	465	5	lasso	0.032506	0.000176	1.53477	0.125	0	0	0
	Skin_Not_Sun_Exposed_Suprapubic	SKINTL	1	48600000	48600000	0.1579	rs11579440	2.92	rs670847	0.02812	5.49	1.782	492	492	blup	0.068736	7.04e-07	1.92502	0.0542	0	0	0
	Skin_Sun_Exposed_Lower_leg	SKINTL	1	48600000	48600000	0.1826	rs11579440	2.92	rs1524732	0.0982	-7.45	-0.166	492	5	lasso	0.139014	2.75e-15	1.47133	0.141	0	0	0
	Spleen	SKINTL	1	48600000	48600000	0.2869	rs11579440	2.92	rs17104339	0.0298	-3.88	-0.389	492	492	blup	0.07976	0.00034	0.917316	0.359	0	0	0
	Thyroid	SKINTL	1	48600000	48600000	0.2355	rs11579440	2.92	rs212967	0.0809	6.78	2.63	492	4	lasso	0.149999	6.52e-16	1.91989	0.0549	0	0	0
	Cells_Transformed_fibroblasts	SLC5A9	1	48700000	48700000	0.1565	rs11579440	2.92	rs1608695	0.0831	5.61	-2.14	486	4	lasso	0.09327	4.26e-08	-1.72968	0.0837	0	0	0
	Cells_Transformed_fibroblasts	RP5-1024N4.4	1	48700000	48700000	0.1064	rs11579440	2.92	rs1338315	0.0397	4.58	-2.152	485	8	enet	0.05884	1.32e-05	-1.98482	0.0472	0.115385	104	NA
	Skin_Not_Sun_Exposed_Suprapubic	SLC5A9	1	48700000	48700000	0.1726	rs11579440	2.92	rs11205442	0.119883	-6.56	-1.955	486	5	lasso	0.108334	4.22e-10	2.17965	0.0293	0.056338	213	NA
	Skin_Not_Sun_Exposed_Suprapubic	RP5-1024N4.4	1	48700000	48700000	0.3946	rs11579440	2.92	rs1120985	0.272221	9.77	-2.139	485	10	lasso	0.275314	3.05e-25	-2.14367	0.0321	0.064171	187	NA
	Skin_Sun_Exposed_Lower_leg	SLC5A9	1	48700000	48700000	0.363	rs11579440	2.92	rs11205442	0.176	-8.99	-1.955	486	9	lasso	0.214995	1.27e-23	1.91468	0.0555	0	0	0
	Skin_Sun_Exposed_Lower_leg	RP5-1024N4.4	1	48700000	48700000	0.3598	rs11579440	2.92	rs1120985	0.199	9.58	-2.139	485	10	lasso	0.232437	1.2e-25	-2.59956	0.00933	0.01669	719	NA
	Spleen	RP5-1024N4.4	1	48700000	48700000	0.4004	rs11579440	2.92	rs12135744	0.093	4.72	-2.255	485	6	lasso	0.09509	9.51e-05	-2.45278	0.0142	0.02358	509	NA
	Thyroid	SLC5A9	1	48700000	48700000	0.2818	rs11579440	2.92	rs12132243	0.126	7.57	-1.922	486	9	lasso	0.157082	1.22e-16	-1.93549	0.0529	0	0	0
	Thyroid	RP5-1024N4.4	1	48700000	48700000	0.4426	rs11579440	2.92	rs1608695	0.374	12.62	-2.14	485	32	enet	0.415434	2.56e-48	-2.30462	0.0212	0.059406	202	NA
	Whole_Blood	RP5-1024N4.4	1	48700000	48700000	0.0683	rs11579440	2.92	rs6670286	-0.00267	-3.27	0.791	485	485	blup	0.003823	0.122	-0.053841	0.957	0	0	0
	Skin_Not_Sun_Exposed_Suprapubic	SPATA6	1	48800000	48900000	0.129	rs11579440	2.92	rs12751702	0.014203	4.32	1.139	464	464	blup	0.040577	0.000124	0.444973	0.656	0	0	0
	Skin_Sun_Exposed_Lower_leg	SPATA6	1	48800000	48900000	0.1339	rs11579440	2.92	rs1722710	0.00805	4.11	1.349	464	464	blup	0.025642	0.000638	0.72198	0.47	0	0	0
	Thyroid	SPATA6	1	48800000	48900000	0.2025	rs11579440	2.92	rs11205469	0.128	-7.61	-2.176	464	464	blup	0.132753	3.68e-14	1.99832	0.0457	0.133333	90	NA
	YFS.BLOOD.RNAARR	SPATA6	1	48800000	48900000	0.04391	rs11579440	2.92	rs12408979	0.009339	-5.01	-2.103	544	544	bslmm	0.023	3.66e-08	0.00501	0.996	0	0	0
	Thyroid	BEND5	1	49200000	49200000	0.0972	rs11579440	2.92	rs7529802	0.0382	-4.44	-0.21	386	5	lasso	0.026673	0.000628	0.430246	0.667	0	0	0
	Skin_Sun_Exposed_Lower_leg	FAF1	1	50900000	51400000	0.0611	rs7538988	-2.55	rs17106369	-5.42e-05	3.03	1.239	203	203	blup	0.007677	0.0414	0.85076	0.395	0	0	0
	Skin_Sun_Exposed_Lower_leg	RP5-850O15.4	1	50900000	50900000	0.0499	rs12030672	-2.4	rs10888690	0.00777	-3.41	0.661	241	241	blup	0.007368	0.0446	-1.0986	0.272	0	0	0
	Thyroid	RP5-850O15.4	1	50900000	50900000	0.11	rs12030672	-2.4	rs7413619	0.00826	-3.72	-0.333	241	241	blup	0.017146	0.00512	-0.068117	0.946	0	0	0
	Skin_Not_Sun_Exposed_Suprapubic	TTC39A	1	51800000	51800000	0.1052	rs7538988	-2.55	rs11577254	0.02078	-4.14	-0.216	190	190	blup	0.035216	0.000332	1.16702	0.243	0	0	0
	Skin_Not_Sun_Exposed_Suprapubic	EPS15	1	51800000	52000000	0.3627	rs7538988	-2.55	rs2185592	0.231973	8.91	0.714	208	3	lasso	0.216982	1.3e-19	0.751943	0.452	0	0	0
	Skin_Sun_Exposed_Lower_leg	TTC39A	1	51800000	51800000	0.1431	rs7538988	-2.55	rs635590	0.0476	-4.76	-0.119	190	3	lasso	0.029238	0.000283	0.18885	0.85	0	0	0
	Skin_Sun_Exposed_Lower_leg	EPS15	1	51800000	52000000	0.6891	rs7538988	-2.55	rs2185592	0.347	11.97	0.714	208	8	enet	0.3485	2.31e-40	0.76154	0.446	0	0	0
	Spleen	EPS15	1	51800000	52000000	0.3413	rs7538988	-2.55	rs2185592	0.266	6.28	0.714	208	8	lasso	0.26018	3.39e-11	0.58631	0.558	0	0	0
	Thyroid	TTC39A	1	51800000	51800000	0.275	rs7538988	-2.55	rs635590	0.0272	-5.08	-0.119	190	29	enet	0.168359	8.17e-18	-0.160553	0.872	0	0	0
	Thyroid	EPS15	1	51800000	52000000	0.2673	rs7538988	-2.55	rs2185592	0.104	6.75	0.714	208	12	enet	0.110835	5.62e-12	1.278	0.201	0	0	0
	YFS.BLOOD.RNAARR	EPS15	1	51800000	52000000	0.06269	rs7538988	-2.55	rs12070243	0.045195	7.86	1.145	217	38	enet	0.0515	1.93e-16	1.80029	0.0718	0	0	0
	Cells_Transformed_fibroblasts	NRD1	1	52300000	52300000	0.2456	rs7553078	-2.55	rs2842576	0.106	5.93	1.222	207	13	lasso	0.12206	3.13e-10	1.49682	0.134	0	0	0
	Skin_Not_Sun_Exposed_Suprapubic	NRD1	1	52300000	52300000	0.1475	rs7553078	-2.55	rs2842581	0.036417	5.01	1.21	207	5	lasso	0.039144	0.000161	0.979409	0.327	0	0	0
	Skin_Sun_Exposed_Lower_leg	NRD1	1	52300000	52300000	0.2432	rs7553078	-2.55	rs2842576	0.0819	6.08	1.222	207	2	lasso	0.076033	7.27e-09	0.85527	0.392	0	0	0
	Spleen	NRD1	1	52300000	52300000	0.2594	rs7553078	-2.55	rs2842576	0.0726	3.92	1.222	207	16	enet	0.06294	0.00136	0.827786	0.408	0	0	0
	Thyroid	NRD1	1	52300000	52300000	0.3407	rs7553078	-2.55	rs2842576	0.0542	6.14	1.222	207	5	lasso	0.150713	5.51e-16	0.48197	0.63	0	0	0
	Thyroid	RP4-657D16.3	1	52300000	52300000	0.0769	rs7538988	-2.55	rs1770791	0.028	-4.82	1.642	208	2	lasso	0.031525	0.000218	-1.84054	0.0657	0	0	0
	Whole_Blood	NRD1	1	52300000	52300000	0.2148	rs7553078	-2.55	rs6588415	0.158	-8.02	0.725	207	16	enet	0.169585	1.03e-16	-0.042152	0.966	0	0	0
	YFS.BLOOD.RNAARR	NRD1	1	52300000	52300000	0.21813	rs7538988	-2.55	rs2747525	0.135896	-13.25	0.772	207	10	lasso	0.169	5.09e-53	-0.49297	0.622	0	0	0
	Cells_Transformed_fibroblasts	RAB3B	1	52400000	52500000	0.1275	rs7533508	-2.5	rs6588416	0.0588	5.38	-0.429	209	19	enet	0.09168	5.57e-08	0.167207	0.867	0	0	0
	Skin_Not_Sun_Exposed_Suprapubic	RAB3B	1	52400000	52500000	0.0558	rs7533508	-2.5	rs856614	0.017661	3.58	1.052	209	3	lasso	0.020253	0.00528	1.22872	0.219	0	0	0
	Skin_Sun_Exposed_Lower_leg	BTF3L4	1	52500000	52600000	0.0535	rs17373044	-2.22	rs1773567	-0.00119	3.56	0.002	202	202	blup	0.008114	0.0372	0.67434	0.5	0	0	0
	Whole_Blood	TXNDC12	1	52500000	52500000	0.3566	rs17373044	-2.22	rs6686632	0.081	-5.97	-1.717	202	7	lasso	0.070691	1.35e-07	1.90521	0.0568	0	0	0
	YFS.BLOOD.RNAARR	TXNDC12	1	52500000	52500000	0.17342	rs7533508	-2.5	rs6686632	0.076487	-9.92	-1.717	194	194	bslmm	0.0754	1.66e-23	1.73417	0.0829	0	0	0
	Skin_Sun_Exposed_Lower_leg	RP4-800M22.1	1	52600000	52600000	0.0913	rs17364600	-2.68	rs9436913	0.0324	4.7	0.314	230	12	enet	0.027326	0.000436	0.79262	0.428	0	0	0
	Cells_Transformed_fibroblasts	CC2D1B	1	52800000	52800000	0.0918	rs17364600	-2.41	rs2762829	0.0395	4.33	0.588	256	3	lasso	0.03076	0.00136	0.582574	0.56	0	0	0
	Skin_Not_Sun_Exposed_Suprapubic	CC2D1B	1	52800000	52800000	0.4247	rs17364600	-2.41	rs7513934	0.232338	8.96	1.306	256	7	lasso	0.283215	4.87e-26	1.27699	0.202	0	0	0
	Skin_Sun_Exposed_Lower_leg	ORC1	1	52800000	52900000	0.0779	rs17373044	-2.22	rs1167179	0.0193	3.38	-0.451	257	7	lasso	0.01764	0.00396	-0.06536	0.948	0	0	0
	Skin_Sun_Exposed_Lower_leg	CC2D1B	1	52800000	52800000	0.4528	rs17364600	-2.41	rs7513934	0.193	8.98	1.306	256	8	lasso	0.231845	1.41e-25	1.29577	0.195	0	0	0
	Spleen	CC2D1B	1	52800000	52800000	0.3315	rs17364600	-2.41	rs7513934	0.14	4.92	1.306	256	6	lasso	0.13785	2.55e-06	0.86424	0.387	0	0	0
	Thyroid	ORC1	1	52800000	52900000	0.042	rs17373044	-2.22	rs6672059	0.0483	4.7	0.557	257	3	lasso	0.042823	1.88e-05	0.558248	0.577	0	0	0
	Thyroid	CC2D1B	1	52800000	52800000	0.1913	rs17364600	-2.41	rs7513934	0.083	6.05	1.306	256	3	lasso	0.071799	3.4e-08	1.43303	0.152	0	0	0
	Whole_Blood	CC2D1B	1	52800000	52800000	0.2929	rs17364600	-2.41	rs2762829	0.243	9.81	0.588	256	9	lasso	0.24512	2.26e-24	0.631902	0.527	0	0	0
	Whole_Blood	RP11-155O18.6	1	52800000	52800000	0.0577	rs17364600	-2.41	rs6672059	-0.00248	3.28	0.557	254	254	blup	0.019535	0.00417	0.918064	0.359	0	0	0
	YFS.BLOOD.RNAARR	CC2D1B	1	52800000	52800000	0.44927	rs269324	2.29	rs7513934	0.360159	-21.35	1.306	246	13	enet	0.373	3.09e-130	-1.00897	0.313	0	0	0
	Cells_Transformed_fibroblasts	ZCCHC11	1	52900000	53000000	0.3322	rs17373044	-2.22	rs2762829	0.106	6.68	0.588	263	263	blup	0.12035	4.2e-10	-0.334472	0.738	0	0	0
	Cells_Transformed_fibroblasts	PRPF38A	1	52900000	52900000	0.4913	rs17373044	-2.22	rs7512768	0.142	6.99	0.453	257	7	lasso	0.13933	1.54e-11	0.06903	0.945	0	0	0
	NTR.BLOOD.RNAARR	PRPF38A	1	52900000	52900000	0.00871	rs17373044	-2.22	rs6702080	0.00848	4.1	0.408	248	248	bslmm	0.007156	0.00164	0.52643	0.599	0	0	0
	Skin_Not_Sun_Exposed_Suprapubic	ZCCHC11	1	52900000	53000000	0.1049	rs17373044	-2.22	rs7541658	0.066825	5.92	0.322	263	6	lasso	0.077241	1.46e-07	0.392649	0.695	0	0	0
	Skin_Not_Sun_Exposed_Suprapubic	PRPF38A	1	52900000	52900000	0.1444	rs17373044	-2.22	rs7512768	0.000418	4.57	0.453	257	257	blup	0.030418	0.000802	0.242021	0.809	0	0	0
	Skin_Sun_Exposed_Lower_leg	ZCCHC11	1	52900000	53000000	0.2159	rs17373044	-2.22	rs7512768	0.067	5.86	0.453	263	263	blup	0.096001	7.33e-11	0.75791	0.449	0	0	0
	Skin_Sun_Exposed_Lower_leg	PRPF38A	1	52900000	52900000	0.1379	rs17373044	-2.22	rs11205964	0.0711	6.2	0.506	257	12	enet	0.087335	5.44e-10	0.3666	0.714	0	0	0
	Spleen	ZCCHC11	1	52900000	53000000	0.4545	rs17373044	-2.22	rs7512768	0.11	5.89	0.453	263	8	lasso	0.22355	1.15e-09	0.570427	0.568	0	0	0
	Thyroid	ZCCHC11	1	52900000	53000000	0.4054	rs17373044	-2.22	rs7512768	0.166	10.47	0.453	263	12	enet	0.271769	2.48e-29	0.414396	0.679	0	0	0
	Whole_Blood	ZCCHC11	1	52900000	53000000	0.0568	rs17373044	-2.22	rs17372640	0.00151	3.31	0.363	263	263	blup	0.003287	0.138	0.825859	0.409	0	0	0
	Whole_Blood	PRPF38A	1	52900000	52900000	0.0832	rs17373044	-2.22	rs7512768	0.0675	5.36	0.453	257	3	lasso	0.06474	4.52e-07	0.467352	0.64	0	0	0
	YFS.BLOOD.RNAARR	PRPF38A	1	52900000	52900000	0.03159	rs17373044	-2.22	rs4272565	0.018586	5.92	0.76	246	246	bslmm	0.0186	6.97e-07	0.79074	0.429	0	0	0
	YFS.BLOOD.RNAARR	ZCCHC11	1	52900000	53000000	0.01069	rs269324	2.25	rs1047619	0.006352	4.79	0.73	288	288	bslmm	0.00521	0.0059	0.78201	0.434	0	0	0
	Cells_EBV-transformed_lymphocytes	GPX7	1	53100000	53100000	0.2787	rs17373044	-2.22	rs11205985	0.000822	3.64	-0.747	302	302	blup	0.04676	0.0112	-0.417	0.677	0	0	0
	Cells_Transformed_fibroblasts	GPX7	1	53100000	53100000	0.8077	rs17373044	-2.22	rs835342	0.602	13.42	-0.296	302	9	lasso	0.62086	1.01e-64	-0.29437	0.768	0	0	0
	Cells_Transformed_fibroblasts	FAM159A	1	53100000	53100000	0.1134	rs17373044	-2.22	rs835342	0.0286	4.68	-0.296	329	5	lasso	0.03868	0.000367	-0.668828	0.504	0	0	0
	NTR.BLOOD.RNAARR	GPX7	1	53100000	53100000	0.01097	rs17373044	-2.22	rs1047635	0.0161	4.67	-0.43	293	1	lasso	0.013829	1.9e-05	-0.43	0.667	0	0	0
	Skin_Not_Sun_Exposed_Suprapubic	GPX7	1	53100000	53100000	0.4684	rs17373044	-2.22	rs835342	0.334526	10.59	-0.296	302	302	blup	0.380549	1.27e-36	-0.815771	0.415	0	0	0
	Skin_Sun_Exposed_Lower_leg	GPX7	1	53100000	53100000	0.6334	rs17373044	-2.22	rs835341	0.419	13.56	-0.579	302	11	lasso	0.460644	2.78e-57	-0.54549	0.585	0	0	0
	Spleen	GPX7	1	53100000	53100000	0.5824	rs17373044	-2.22	rs6588431	0.496	8.55	0.266	302	3	lasso	0.51476	1.96e-24	0.024653	0.98	0	0	0
	Thyroid	GPX7	1	53100000	53100000	0.5576	rs17373044	-2.22	rs835342	0.479	13.84	-0.296	302	5	lasso	0.485966	2.08e-59	-0.411152	0.681	0	0	0
	Whole_Blood	GPX7	1	53100000	53100000	0.517	rs17373044	-2.22	rs835342	0.292	10.49	-0.296	302	7	lasso	0.306846	3.37e-31	-0.256567	0.798	0	0	0
	YFS.BLOOD.RNAARR	GPX7	1	53100000	53100000	0.58957	rs17373044	-2.22	rs1493365	0.222338	16.78	-0.165	295	86	enet	0.436	4.52e-159	-0.36145	0.718	0	0	0
	YFS.BLOOD.RNAARR	FAM159A	1	53100000	53100000	0.17703	rs17373044	-2.22	rs11585316	0.081678	10.24	-1.496	340	24	enet	0.111	2.88e-34	-2.23651	0.0253	0.02685	447	NA
	Cells_Transformed_fibroblasts	SELRC1	1	53200000	53200000	0.1201	rs17373044	-2.22	rs536621	0.0549	-5.42	-0.11	359	4	lasso	0.06308	6.56e-06	-0.58809	0.556	0	0	0
	Cells_Transformed_fibroblasts	ZYG11B	1	53200000	53300000	0.2653	rs17108140	2.41	rs6703281	-0.00295	-3.49	0.304	371	371	blup	0.07056	1.9e-06	-3.17608	0.00149	0.000925	12974	NA
	NTR.BLOOD.RNAARR	ZYG11B	1	53200000	53300000	0.0144	rs17108140	2.41	rs451821	0.00757	4.82	0.82	403	5	lasso	0.010112	0.000224	0.53624	0.592	0	0	0
	Skin_Not_Sun_Exposed_Suprapubic	SELRC1	1	53200000	53200000	0.0467	rs17373044	-2.22	rs443751	0.032874	4.36	-1.118	359	10	enet	0.036246	0.000275	-0.924445	0.355	0	0	0
	Skin_Not_Sun_Exposed_Suprapubic	ZYG11B	1	53200000	53300000	0.1282	rs17108140	2.41	rs4500255	0.092715	6.76	-0.452	371	4	lasso	0.093297	7.26e-09	-0.463383	0.643	0	0	0
	Skin_Sun_Exposed_Lower_leg	SELRC1	1	53200000	53200000	0.0737	rs17373044	-2.22	rs6662414	0.0618	-6.18	0.476	359	4	lasso	0.062575	1.55e-07	-0.65066	0.515	0	0	0
	Skin_Sun_Exposed_Lower_leg	ZYG11B	1	53200000	53300000	0.1041	rs17108140	2.41	rs4926928	0.0597	6.6	0.247	371	371	blup	0.078766	3.89e-09	-0.13395	0.893	0	0	0
	Spleen	SELRC1	1	53200000	53200000	0.1542	rs17373044	-2.22	rs428366	0.0112	3.33	-0.901	359	8	enet	0.00129	0.278	-1.05001	0.294	0	0	0
	Whole_Blood	ZYG11B	1	53200000	53300000	0.0547	rs17108140	2.41	rs555741	0.0111	4.19	-0.686	371	371	blup	0.019847	0.00391	0.197777	0.843	0	0	0
	YFS.BLOOD.RNAARR	ZYG11B	1	53200000	53300000	0.12566	rs17108140	2.41	rs4926930	0.204018	16.71	-0.609	401	23	lasso	0.233	4.46e-75	0.09466	0.925	0	0	0
	Cells_Transformed_fibroblasts	ZYG11A	1	53300000	53400000	0.1787	rs17108140	2.41	rs567880	0.0321	-4.62	-0.058	404	404	blup	0.06458	5.12e-06	-1.16015	0.246	0	0	0
	Thyroid	ZYG11A	1	53300000	53400000	0.126	rs17108140	2.41	rs2275758	0.0251	4.73	-2.161	404	10	enet	0.055407	1.22e-06	-1.83202	0.0669	0	0	0
	Cells_EBV-transformed_lymphocytes	SCP2	1	53400000	53500000	0.3606	rs17108140	2.41	rs1775540	0.281886	-5.92	0.178	438	5	lasso	0.22443	4.69e-08	-0.14094	0.888	0	0	0
	Cells_Transformed_fibroblasts	SCP2	1	53400000	53500000	0.2162	rs17108140	2.41	rs10888768	0.0304	5.36	0.266	439	34	enet	0.06808	2.87e-06	-0.414091	0.679	0	0	0
	Cells_Transformed_fibroblasts	ECHDC2	1	53400000	53400000	0.1735	rs17108140	2.41	rs1044365	0.076	5.17	0.537	439	16	enet	0.12837	1.05e-10	0.317395	0.751	0	0	0
	NTR.BLOOD.RNAARR	ECHDC2	1	53400000	53400000	0.02731	rs17108140	2.41	rs11206043	0.0418	-7.6	0.131	419	2	lasso	0.038405	1.87e-12	0.07295	0.942	0	0	0
	NTR.BLOOD.RNAARR	SCP2	1	53400000	53500000	0.04003	rs17108140	2.41	rs17107812	0.00947	5.61	-1.324	476	476	bslmm	0.025611	8.27e-09	-1.10742	0.268	0	0	0
	Skin_Not_Sun_Exposed_Suprapubic	ECHDC2	1	53400000	53400000	0.1131	rs17108140	2.41	rs2298145	0.010452	4.93	0.536	439	439	blup	-0.001001	0.415	-0.391853	0.695	0	0	0
	Skin_Sun_Exposed_Lower_leg	SCP2	1	53400000	53500000	0.105	rs17108140	2.41	rs511599	0.0317	-4.59	0.184	439	4	lasso	0.022888	0.00119	-0.09299	0.926	0	0	0
	Skin_Sun_Exposed_Lower_leg	ECHDC2	1	53400000	53400000	0.0599	rs17108140	2.41	rs1044365	0.0347	4.81	0.537	439	3	lasso	0.024878	0.000759	0.7635	0.445	0	0	0
	Thyroid	SCP2	1	53400000	53500000	0.1773	rs17108140	2.41	rs17107624	0.0211	5.4	-1.583	439	439	blup	0.071433	3.68e-08	-2.14595	0.0319	0.021467	559	NA
	Whole_Blood	SCP2	1	53400000	53500000	0.1886	rs17108140	2.41	rs487646	0.0323	-5.85	1.399	439	439	blup	0.079469	2.25e-08	-0.476959	0.633	0	0	0
	Whole_Blood	ECHDC2	1	53400000	53400000	0.3693	rs17108140	2.41	rs480299	0.106	-7.55	-0.219	439	27	enet	0.181821	6.56e-18	0.785458	0.432	0	0	0
	YFS.BLOOD.RNAARR	ECHDC2	1	53400000	53400000	0.31582	rs17108140	2.41	rs11206043	0.227628	-16.98	0.131	418	10	lasso	0.33	3.48e-112	0.27228	0.785	0	0	0
	Cells_Transformed_fibroblasts	PODN	1	53500000	53600000	0.348	rs12035088	-2.55	rs11206113	0.138	6.62	-0.04	480	26	enet	0.18228	6.77e-15	0.511277	0.609	0	0	0
	Thyroid	PODN	1	53500000	53600000	0.0736	rs12035088	-2.55	rs10888767	-0.00251	3.17	0.728	480	480	blup	0.007598	0.0451	-1.12819	0.259	0	0	0
	Whole_Blood	PODN	1	53500000	53600000	0.1426	rs12035088	-2.55	rs899976	0.031	4.34	1.172	480	8	lasso	0.044854	2.49e-05	1.21939	0.223	0	0	0
	YFS.BLOOD.RNAARR	PODN	1	53500000	53600000	0.01836	rs12035088	-2.55	rs1320594	-0.000591	-3.61	-0.538	467	467	bslmm	0.00617	0.00301	-0.61573	0.538	0	0	0
	Cells_Transformed_fibroblasts	SLC1A7	1	53600000	53600000	0.136	rs12035088	-2.55	rs1628297	0.0642	-5.17	-0.317	488	488	blup	0.01358	0.0246	0.614395	0.539	0	0	0
	Skin_Not_Sun_Exposed_Suprapubic	SLC1A7	1	53600000	53600000	0.1594	rs12035088	-2.55	rs2306459	0.037227	4.83	-1.481	488	4	lasso	0.059047	4.2e-06	-1.92008	0.0548	0	0	0
	Skin_Not_Sun_Exposed_Suprapubic	RP11-334A14.8	1	53600000	53600000	0.2045	rs12035088	-2.55	rs11206101	0.037143	5.02	-0.274	497	7	lasso	0.089398	1.51e-08	-1.09263	0.275	0	0	0
	Skin_Sun_Exposed_Lower_leg	SLC1A7	1	53600000	53600000	0.1783	rs12035088	-2.55	rs2306459	0.0632	6.32	-1.481	488	3	lasso	0.103103	1.4e-11	-1.18347	0.237	0	0	0
	Thyroid	SLC1A7	1	53600000	53600000	0.1684	rs12035088	-2.55	rs2282340	0.0446	4.89	-1.485	488	18	enet	0.051215	3.04e-06	-2.06627	0.0388	0.023622	508	NA
	Thyroid	RP11-334A14.8	1	53600000	53600000	0.2623	rs12035088	-2.55	rs11206101	0.048	4.89	-0.274	497	32	enet	0.04846	5.53e-06	-0.977351	0.328	0	0	0
	Whole_Blood	SLC1A7	1	53600000	53600000	0.308	rs12035088	-2.55	rs2282340	0.0883	-5.97	-1.485	488	8	lasso	0.108667	5.35e-11	2.21888	0.0265	0.01714	700	NA
	Cells_EBV-transformed_lymphocytes	C1orf123	1	53700000	53700000	0.3475	rs1173589	-2.89	rs12737375	0.151042	-5.11	-1.449	488	19	enet	0.13624	2.7e-05	2.35284	0.0186	0.02139	561	NA
	Cells_Transformed_fibroblasts	CPT2	1	53700000	53700000	0.0962	rs1465035	-2.78	rs1288369	-0.00329	-3.09	-0.248	492	492	blup	0.02234	0.00554	-1.42256	0.155	0	0	0
	Cells_Transformed_fibroblasts	LRP8	1	53700000	53800000	0.4163	rs1173589	-2.89	rs6656566	0.0501	5.79	-1.655	494	37	enet	0.15729	6.34e-13	-0.522655	0.601	0	0	0
	Cells_Transformed_fibroblasts	C1orf123	1	53700000	53700000	0.4028	rs1173589	-2.89	rs12136837	0.378	-10.95	-1.392	489	5	lasso	0.3819	4.23e-33	1.36661	0.172	0	0	0
	Cells_Transformed_fibroblasts	RP5-1024G6.8	1	53700000	53700000	0.228	rs1173589	-2.89	rs2782493	0.0117	-4.5	0.008	498	27	enet	0.04646	0.000102	-0.79036	0.429	0	0	0
	Skin_Not_Sun_Exposed_Suprapubic	C1orf123	1	53700000	53700000	0.231	rs1173589	-2.89	rs2297656	0.124414	-6.68	-1.149	489	3	lasso	0.117413	7.43e-11	0.928645	0.353	0	0	0
	Skin_Sun_Exposed_Lower_leg	CPT2	1	53700000	53700000	0.1046	rs1465035	-2.78	rs1799821	0.0202	4.12	1.449	492	23	enet	0.018845	0.003	0.61809	0.537	0	0	0
	Skin_Sun_Exposed_Lower_leg	C1orf123	1	53700000	53700000	0.2274	rs1173589	-2.89	rs12737375	0.144	-8.42	-1.449	489	5	lasso	0.178448	1.59e-19	1.07808	0.281	0	0	0
	Thyroid	LRP8	1	53700000	53800000	0.6389	rs1173589	-2.89	rs1288487	0.414	-12.87	0.661	494	11	lasso	0.433003	5.95e-51	-0.61607	0.538	0	0	0
	Thyroid	C1orf123	1	53700000	53700000	0.2638	rs1173589	-2.89	rs2046138	0.166	8.27	1.317	489	8	lasso	0.206218	7.3e-22	0.855676	0.392	0	0	0
	Thyroid	RP5-1024G6.5	1	53700000	53700000	0.1016	rs1173589	-2.89	rs1288487	0.0831	-6.05	0.661	499	2	enet	0.070945	4.1e-08	-0.712164	0.476	0	0	0
	Thyroid	RP4-784A16.1	1	53700000	53700000	0.3446	rs1173589	-2.89	rs1288487	0.154	-7.9	0.661	495	24	enet	0.18234	2.74e-19	-1.41793	0.156	0	0	0
	Thyroid	RP5-1024G6.8	1	53700000	53700000	0.6555	rs1173589	-2.89	rs1288487	0.404	-12.74	0.661	498	11	lasso	0.416965	1.52e-48	-0.771942	0.44	0	0	0
	Whole_Blood	CPT2	1	53700000	53700000	0.095	rs1465035	-2.78	rs10888780	-0.000194	4.03	-0.039	492	12	enet	0.019345	0.00434	0.085458	0.932	0	0	0
	Whole_Blood	C1orf123	1	53700000	53700000	0.1338	rs1173589	-2.89	rs2297656	0.117	-6.9	-1.149	489	4	lasso	0.107286	7.15e-11	1.04738	0.295	0	0	0
	YFS.BLOOD.RNAARR	CPT2	1	53700000	53700000	0.06378	rs1173589	-2.89	rs11578832	0.050102	-8.07	-0.09	463	7	lasso	0.0476	2.66e-15	0.57812	0.563	0	0	0
	Thyroid	RP4-784A16.3	1	53800000	53800000	0.286	rs1173589	-2.89	rs1288487	0.145	-7.7	0.661	489	3	lasso	0.135654	1.88e-14	-0.541561	0.588	0	0	0
	Thyroid	RP4-784A16.5	1	53800000	53800000	0.1981	rs1173589	-2.89	rs1288487	0.0881	-6.03	0.661	494	3	lasso	0.07514	1.63e-08	-0.560164	0.575	0	0	0
	Thyroid	RP4-784A16.4	1	53800000	53800000	0.1483	rs1173589	-2.89	rs1288487	0.0875	-6.18	0.661	490	2	lasso	0.074175	2.02e-08	-0.66056	0.509	0	0	0
	Thyroid	DMRTB1	1	53900000	53900000	0.1428	rs1173589	-2.89	rs12046664	0.0516	5.37	0.939	528	3	lasso	0.042509	2.01e-05	0.594476	0.552	0	0	0
	Cells_Transformed_fibroblasts	GLIS1	1	54000000	54200000	0.1356	rs17392549	3.4	rs3013777	0.0115	-4.22	-2.718	500	13	enet	0.0794	4.36e-07	2.63953	0.0083	0.051724	232	NA
	Skin_Sun_Exposed_Lower_leg	GLIS1	1	54000000	54200000	0.1529	rs17392549	3.4	rs2948045	0.0227	-4.43	-2.054	500	500	blup	0.067019	5.67e-08	1.14025	0.254	0	0	0
	Skin_Not_Sun_Exposed_Suprapubic	NDC1	1	54200000	54300000	0.1094	rs17392549	3.4	rs2273139	-0.000341	3.48	1.009	516	516	blup	0.008523	0.0502	0.459115	0.646	0	0	0
	Skin_Not_Sun_Exposed_Suprapubic	YIPF1	1	54300000	54400000	0.213	rs4927081	3.47	rs11581093	-0.002667	-3.25	-0.221	499	499	blup	0.018364	0.00753	-0.499283	0.618	0	0	0
	Thyroid	YIPF1	1	54300000	54400000	0.0865	rs4927081	3.47	rs11206232	0.0343	5.1	-1.601	499	3	lasso	0.016605	0.00577	-1.62989	0.103	0	0	0
	Skin_Not_Sun_Exposed_Suprapubic	HSPB11	1	54400000	54400000	0.0812	rs6678619	-3.58	rs2294515	-0.00131	-3.71	2.2	494	494	blup	0.001847	0.204	-0.524295	0.6	0	0	0
	Skin_Sun_Exposed_Lower_leg	HSPB11	1	54400000	54400000	0.0888	rs6678619	-3.58	rs11206259	0.0022	-3.56	2.296	494	494	blup	0.015196	0.00696	-1.14729	0.251	0	0	0
	Thyroid	HSPB11	1	54400000	54400000	0.1927	rs6678619	-3.58	rs12063777	0.118	-7.34	1.863	494	5	lasso	0.141038	5.35e-15	-2.23584	0.0254	0.133333	90	NA
	Thyroid	DIO1	1	54400000	54400000	0.3133	rs4927081	3.47	rs926456	0.169	8.73	-0.362	499	5	lasso	0.184726	1.53e-19	-0.638642	0.523	0	0	0
	YFS.BLOOD.RNAARR	LRRC42	1	54400000	54400000	0.03541	rs6678619	-3.76	rs6588499	0.026075	6.03	2.28	470	14	enet	0.0232	3.2e-08	2.71592	0.00661	0.0355	338	NA
	Cells_EBV-transformed_lymphocytes	AL353898.2	1	54500000	54500000	0.2384	rs6678619	-3.52	rs1154	0.006694	-3.35	-1.093	480	480	blup	-0.00387	0.457	0.71269	0.476	0	0	0
	Cells_Transformed_fibroblasts	TCEANC2	1	54500000	54600000	0.1064	rs17392549	3.4	rs10489447	0.0668	-5.08	-1.194	476	2	lasso	0.03588	0.000582	1.1952	0.232	0	0	0
	Cells_Transformed_fibroblasts	RP4-758J24.5	1	54500000	54500000	0.6338	rs6678619	-3.53	rs17109989	0.0336	4.46	0.69	482	105	enet	0.28861	5.64e-24	-0.405916	0.685	0	0	0
	Skin_Not_Sun_Exposed_Suprapubic	TMEM59	1	54500000	54500000	0.1355	rs17392549	3.4	rs11206266	-0.000345	3.4	-0.514	476	10	lasso	-0.00124	0.444	0.405387	0.685	0	0	0
	Skin_Not_Sun_Exposed_Suprapubic	AL353898.2	1	54500000	54500000	0.1034	rs6678619	-3.52	rs41538044	0.05338	-4.54	-1.154	481	8	lasso	0.040496	0.000126	0.839727	0.401	0	0	0
	Skin_Not_Sun_Exposed_Suprapubic	RP4-758J24.5	1	54500000	54500000	0.563	rs6678619	-3.53	rs3795360	-0.002897	4.52	0.8922	482	58	enet	0.038403	0.000185	0.712979	0.476	0	0	0
	Skin_Sun_Exposed_Lower_leg	RP4-758J24.5	1	54500000	54500000	0.4576	rs6678619	-3.53	rs10888813	0.0314	-4.95	-1.66	482	69	enet	0.165781	3.83e-18	0.08774	0.93	0	0	0
	Spleen	RP4-758J24.5	1	54500000	54500000	0.3304	rs6678619	-3.53	rs12403311	-0.00202	-3.4	-0.049	482	482	blup	0.03968	0.00931	1.99758	0.0458	0.07792	154	NA
	Thyroid	AL353898.2	1	54500000	54500000	0.072	rs6678619	-3.52	rs41538044	0.0278	-4.12	-1.154	481	3	lasso	0.019229	0.00322	1.16086	0.246	0	0	0
	Thyroid	RP4-758J24.5	1	54500000	54500000	0.5371	rs6678619	-3.53	rs17109989	0.0182	3.89	0.6896	482	80	enet	0.145664	1.81e-15	0.572104	0.567	0	0	0
	Whole_Blood	RP4-758J24.5	1	54500000	54500000	0.2639	rs6678619	-3.53	rs17109989	0.0392	4.01	0.68961	482	58	enet	0.043302	3.4e-05	0.398993	0.69	0	0	0
	Cells_EBV-transformed_lymphocytes	AL161915.1	1	54600000	54600000	0.4318	rs6678619	-3.43	rs7524477	0.194573	5.4	-1.423	476	8	lasso	0.21168	1.22e-07	-1.16512	0.244	0	0	0
	Skin_Not_Sun_Exposed_Suprapubic	AL161915.1	1	54600000	54600000	0.3344	rs6678619	-3.43	rs10489447	0.177899	8.52	-1.194	477	42	enet	0.227168	1.45e-20	-1.99762	0.0458	0.136364	88	NA
	Skin_Sun_Exposed_Lower_leg	MRPL37	1	54600000	54700000	0.1005	rs6678619	-3.52	rs3766453	0.00305	-5.11	1.13	494	4	lasso	0.018711	0.00309	0.05142	0.959	0	0	0
	Skin_Sun_Exposed_Lower_leg	AL161915.1	1	54600000	54600000	0.2351	rs6678619	-3.43	rs11206279	0.141	8.27	-1.081	477	8	lasso	0.160037	1.6e-17	-1.29645	0.195	0	0	0
	Skin_Sun_Exposed_Lower_leg	AL353898.3	1	54600000	54600000	0.092	rs6678619	-3.42	rs657783	-0.00242	-3.38	-1.231	479	479	blup	-0.000188	0.337	0.96014	0.337	0	0	0
	Spleen	AL161915.1	1	54600000	54600000	0.4367	rs6678619	-3.43	rs7524477	0.174	5.73	-1.423	477	4	lasso	0.18227	5.12e-08	-1.39844	0.162	0	0	0
	Thyroid	AL161915.1	1	54600000	54600000	0.2594	rs6678619	-3.43	rs7524477	0.132	7.41	-1.423	477	8	lasso	0.176191	1.23e-18	-1.77316	0.0762	0	0	0
	Thyroid	CYB5RL	1	54600000	54700000	0.2978	rs6678619	-3.5	rs17109989	0.0953	6.27	0.775	490	6	lasso	0.11723	1.31e-12	1.03556	0.3	0	0	0
	Thyroid	AL357673.1	1	54600000	54600000	0.1715	rs6678619	-3.46	rs946448	0.0143	-4.14	0.035	486	15	enet	0.070623	4.4e-08	1.57209	0.116	0	0	0
	Whole_Blood	AL161915.1	1	54600000	54600000	0.197	rs6678619	-3.43	rs10489447	0.148	7.54	-1.194	477	8	enet	0.162887	4.55e-16	-1.73615	0.0825	0	0	0
	YFS.BLOOD.RNAARR	MRPL37	1	54600000	54700000	0.06867	rs6678619	-3.65	rs4927071	0.05622	-8.5	-0.495	490	5	lasso	0.0519	1.45e-16	0.57093	0.568	0	0	0
	Spleen	SSBP3-AS1	1	54700000	54700000	0.4012	rs6678619	-3.47	rs4927071	0.221	5.89	-0.495	487	5	lasso	0.17812	7.44e-08	-0.092522	0.926	0	0	0
	Thyroid	SSBP3	1	54700000	54900000	0.1152	rs6678619	-3.41	rs299895	-0.00251	3.01	-0.655	518	35	enet	0.030773	0.000257	-1.53291	0.125	0	0	0
	Skin_Not_Sun_Exposed_Suprapubic	MROH7	1	55100000	55200000	0.2939	rs17392549	3.4	rs746503	0.080125	-6.25	1.425	554	37	enet	0.095185	5.09e-09	-1.66925	0.0951	0	0	0
	Skin_Sun_Exposed_Lower_leg	MROH7	1	55100000	55200000	0.1578	rs17392549	3.4	rs300267	0.0768	-6.43	0.914	554	38	enet	0.095839	7.61e-11	-1.43467	0.151	0	0	0
	Thyroid	FAM151A	1	55100000	55100000	0.1485	rs6678619	-3.46	rs299872	0.00673	4.02	-1.902	562	562	blup	0.029703	0.000325	-1.03366	0.301	0	0	0
	Thyroid	MROH7	1	55100000	55200000	0.4445	rs17392549	3.4	rs746503	0.195	-9.81	1.425	554	44	enet	0.270385	3.62e-29	-1.4787	0.139	0	0	0
	Skin_Not_Sun_Exposed_Suprapubic	TTC4	1	55200000	55200000	0.18	rs6678619	-3.63	rs17110961	0.068574	5.65	0.511	527	39	enet	0.060947	2.96e-06	0.86196	0.389	0	0	0
	Skin_Sun_Exposed_Lower_leg	TTC22	1	55200000	55300000	0.0979	rs619895	-2.92	rs12123513	0.000506	3.01	-0.15	537	537	blup	0.018779	0.00305	-0.12202	0.903	0	0	0
	Spleen	TTC4	1	55200000	55200000	0.6103	rs6678619	-3.59	rs3766415	0.44	8.04	0.282	526	10	lasso	0.44274	4.18e-20	0.417101	0.677	0	0	0
	Thyroid	TTC22	1	55200000	55300000	0.1221	rs619895	-2.92	rs4926659	0.0541	5.55	0.853	537	3	lasso	0.045088	1.15e-05	0.786911	0.431	0	0	0
	Thyroid	TTC4	1	55200000	55200000	0.3934	rs6678619	-3.63	rs746503	0.0999	-7.91	1.425	527	47	enet	0.215304	7.32e-23	-0.990244	0.322	0	0	0
	Whole_Blood	TTC4	1	55200000	55200000	0.3264	rs6678619	-3.63	rs3766415	0.253	9.65	0.282	527	10	lasso	0.26928	5.62e-27	0.267399	0.789	0	0	0
	YFS.BLOOD.RNAARR	TTC4	1	55200000	55200000	0.09976	rs6678619	-3.6	rs3766415	0.083015	10.36	0.282	520	18	lasso	0.0982	2.17e-30	0.56146	0.574	0	0	0
	YFS.BLOOD.RNAARR	PARS2	1	55200000	55200000	0.05304	rs6678619	-3.39	rs1180959	0.041936	7.4	0.726	520	2	lasso	0.0404	3.45e-13	0.71668	0.474	0	0	0
	Cells_Transformed_fibroblasts	DHCR24	1	55300000	55400000	0.2686	rs619895	-2.92	rs3170766	0.104	-6.57	-0.83	564	4	lasso	0.17946	1.14e-14	0.307606	0.758	0	0	0
	NTR.BLOOD.RNAARR	C1orf177	1	55300000	55300000	0.02149	rs619895	-2.92	rs590621	0.00383	4.59	0.68	570	570	bslmm	0.003278	0.0243	1.62406	0.104	0	0	0
	Skin_Not_Sun_Exposed_Suprapubic	C1orf177	1	55300000	55300000	0.1764	rs619895	-2.92	rs17111100	0.06692	5.64	0.558	533	8	lasso	0.063255	1.93e-06	0.7237	0.469	0	0	0
	Skin_Sun_Exposed_Lower_leg	C1orf177	1	55300000	55300000	0.2132	rs619895	-2.92	rs689322	0.0571	5.84	0.492	533	37	enet	0.110251	2.62e-12	0.68167	0.495	0	0	0
	Whole_Blood	C1orf177	1	55300000	55300000	0.1115	rs619895	-2.92	rs689322	0.0389	4.86	0.492	533	3	lasso	0.032413	0.000305	0.351161	0.725	0	0	0
	YFS.BLOOD.RNAARR	DHCR24	1	55300000	55400000	0.05715	rs619895	-2.92	rs12081312	0.061395	-9.09	-1.066	557	6	lasso	0.0565	6.5e-18	0.66029	0.509	0	0	0
	Skin_Not_Sun_Exposed_Suprapubic	TMEM61	1	55400000	55500000	0.5028	rs619895	-2.92	rs2317951	0.300169	10.53	0.576	579	5	lasso	0.349889	4.02e-33	0.372837	0.709	0	0	0
	Skin_Sun_Exposed_Lower_leg	TMEM61	1	55400000	55500000	0.3104	rs619895	-2.92	rs11206498	0.208	9.63	0.479	579	13	enet	0.25071	8.21e-28	0.4771	0.633	0	0	0
	Skin_Sun_Exposed_Lower_leg	RP11-67L3.4	1	55400000	55400000	0.0797	rs619895	-2.92	rs677321	0.0115	-3.06	0.239	565	565	blup	0.002732	0.145	-0.95853	0.338	0	0	0
	Thyroid	TMEM61	1	55400000	55500000	0.0962	rs619895	-2.92	rs2495516	0.0539	5	-0.384	579	3	lasso	0.039217	4.11e-05	-0.456029	0.648	0	0	0
	Cells_Transformed_fibroblasts	USP24	1	55500000	55700000	0.1023	rs619895	-2.92	rs6694813	0.0308	-4.17	0.756	616	616	blup	0.01353	0.0248	-1.23467	0.217	0	0	0
	Skin_Not_Sun_Exposed_Suprapubic	USP24	1	55500000	55700000	0.1831	rs619895	-2.92	rs683880	0.072361	-6.68	1.055	616	5	lasso	0.092836	7.91e-09	-0.911358	0.362	0	0	0
	Skin_Sun_Exposed_Lower_leg	USP24	1	55500000	55700000	0.2329	rs619895	-2.92	rs683880	0.14	-8.39	1.055	616	38	enet	0.175242	3.58e-19	-0.95328	0.34	0	0	0
	Spleen	USP24	1	55500000	55700000	0.2255	rs619895	-2.92	rs615563	0.0207	-4.12	0.37	615	615	blup	0.063	0.00136	0.131275	0.896	0	0	0
	Thyroid	USP24	1	55500000	55700000	0.1338	rs619895	-2.92	rs6703366	0.0801	-6.76	0.745	616	6	lasso	0.104559	2.32e-11	-0.900557	0.368	0	0	0
	Whole_Blood	PCSK9	1	55500000	55500000	0.1368	rs619895	-2.92	rs2495477	0.0755	-5.44	0.78129	617	25	enet	0.080521	1.82e-08	-1.15427	0.248	0	0	0
	YFS.BLOOD.RNAARR	USP24	1	55500000	55700000	0.13586	rs619895	-2.92	rs17111584	0.091838	-10.81	0.414	699	23	enet	0.0951	1.9e-29	-0.55044	0.582	0	0	0
	Cells_Transformed_fibroblasts	RP11-466L17.1	1	56000000	56200000	0.1611	rs17112669	2	rs1165494	0.0724	-5.43	-0.611	526	5	lasso	0.0793	4.43e-07	0.369615	0.712	0	0	0
	Cells_Transformed_fibroblasts	RP11-90C4.1	1	56300000	56300000	0.2517	rs1417772	-2.32	rs2671258	0.117	-6.63	-1.389	544	7	lasso	0.14273	8.45e-12	1.48619	0.137	0	0	0
	Skin_Sun_Exposed_Lower_leg	RP11-90C4.1	1	56300000	56300000	0.1012	rs1417772	-2.32	rs1514140	0.0164	-4.89	-1.368	544	544	blup	0.042801	1.34e-05	0.28604	0.775	0	0	0
	Thyroid	RP1-158P9.1	1	56600000	56600000	0.2279	rs4912291	-3.21	rs12031810	0.0794	6.33	0.666	517	23	enet	0.079007	6.95e-09	0.631382	0.528	0	0	0
	Thyroid	C1orf168	1	57200000	57300000	0.1943	rs4912291	-3.21	rs591730	0.0595	5.43	-0.209	652	652	blup	0.069065	6.19e-08	-0.333143	0.739	0	0	0
	Whole_Blood	C8B	1	57400000	57400000	0.3402	rs4912291	-3.21	rs6668180	0.288	10.32	-0.815	644	3	lasso	0.287745	5.03e-29	-0.784565	0.433	0	0	0
	Cells_EBV-transformed_lymphocytes	OMA1	1	58900000	59000000	0.2168	rs2093864	-3.21	rs596534	0.078763	-4.37	1.102	549	549	blup	0.09425	0.000471	-1.18838	0.235	0	0	0
	Spleen	OMA1	1	58900000	59000000	0.3347	rs2093864	-3.21	rs7537470	0.104	-4.94	0.773	549	4	lasso	0.18734	3.24e-08	0.311556	0.755	0	0	0
	Thyroid	OMA1	1	58900000	59000000	0.1609	rs2093864	-3.21	rs6587829	0.098	-6.78	0.773	549	2	lasso	0.090927	4.94e-10	-0.746147	0.456	0	0	0
	Whole_Blood	OMA1	1	58900000	59000000	0.108	rs2093864	-3.21	rs6690139	0.115	6.67	0.716	549	14	enet	0.11059	3.58e-11	0.193225	0.847	0	0	0
	YFS.BLOOD.RNAARR	OMA1	1	58900000	59000000	0.15844	rs2093864	-3.21	rs7537470	0.131379	-12.92	0.773	621	621	bslmm	0.17	2.6e-53	-0.19268	0.847	0	0	0
[truncated: 50,862 more rows]

## Sheet: Supplementary Data 4
	Supplementary Data 4. List of every gene set that was significantly enriched in at least one tissue panel.
	GeneSet	Est	SE	T	N_Mem_Avail	N_Mem	P	P.CORR	PANEL	Significance
	CYTOKINE CYTOKINE RECEPTOR INTERACTION	0.107385	0.293742	0.365575	13	265	0.35736	0.673486	Cells-EBV-transformed lymphocytes
	T CELL DIFFERENTIATION	1.48838	0.317487	4.68799	11	235	1.47033e-06	0.00382138	Cells-EBV-transformed lymphocytes	*
	REGULATION OF T CELL DIFFERENTIATION	1.77241	0.397806	4.45547	7	138	4.41111e-06	0.00573224	Cells-EBV-transformed lymphocytes	*
	LYMPHOCYTE DIFFERENTIATION	1.24409	0.292463	4.25384	13	347	1.09796e-05	0.0065686	Cells-EBV-transformed lymphocytes	*
	REGULATION OF MEIOTIC CELL CYCLE	1.82593	0.429761	4.24871	6	47	1.1232e-05	0.0065686	Cells-EBV-transformed lymphocytes	*
	LEUKOCYTE DIFFERENTIATION	0.928923	0.220436	4.21403	23	508	1.30871e-05	0.0065686	Cells-EBV-transformed lymphocytes	*
	REGULATION OF LYMPHOCYTE DIFFERENTIATION	1.55684	0.372418	4.18037	8	168	1.51641e-05	0.0065686	Cells-EBV-transformed lymphocytes	*
	CORNIFIED ENVELOPE	0.896875	0.472318	1.89888	5	65	0.0288603	0.354908	Cells-EBV-transformed lymphocytes
	PEPTIDE CROSS LINKING	0.338261	0.431585	0.783764	6	60	0.216635	0.708218	Cells-EBV-transformed lymphocytes
	CYTOKINE RECEPTOR ACTIVITY	0.226828	0.399697	0.567499	7	95	0.285219	0.756411	Cells-EBV-transformed lymphocytes
	T HELPER 1 TYPE IMMUNE RESPONSE	0.180969	0.472716	0.382829	5	41	0.350943	0.801833	Cells-EBV-transformed lymphocytes
	T CELL DIFFERENTIATION	1.48838	0.317487	4.68799	11	235	1.47033e-06	0.00282156	Cells-EBV-transformed lymphocytes	*
	REGULATION OF T CELL DIFFERENTIATION	1.77241	0.397806	4.45547	7	138	4.41111e-06	0.00423246	Cells-EBV-transformed lymphocytes	*
	LYMPHOCYTE DIFFERENTIATION	1.24409	0.292463	4.25384	13	347	1.09796e-05	0.00485	Cells-EBV-transformed lymphocytes	*
	REGULATION OF MEIOTIC CELL CYCLE	1.82593	0.429761	4.24871	6	47	1.1232e-05	0.00485	Cells-EBV-transformed lymphocytes	*
	LEUKOCYTE DIFFERENTIATION	0.928923	0.220436	4.21403	23	508	1.30871e-05	0.00485	Cells-EBV-transformed lymphocytes	*
	REGULATION OF LYMPHOCYTE DIFFERENTIATION	1.55684	0.372418	4.18037	8	168	1.51641e-05	0.00485	Cells-EBV-transformed lymphocytes	*
	PEPTIDE CROSS LINKING	0.338261	0.431585	0.783764	6	60	0.216635	0.677071	Cells-EBV-transformed lymphocytes
	T HELPER 1 TYPE IMMUNE RESPONSE	0.180969	0.472716	0.382829	5	41	0.350943	0.776996	Cells-EBV-transformed lymphocytes
	CYTOKINE CYTOKINE RECEPTOR INTERACTION	0.217141	0.156587	1.38671	45	265	0.0827901	0.480635	Cells-Transformed fibroblasts
	HEDGEHOG SIGNALING PATHWAY	0.41908	0.331221	1.26526	10	56	0.102914	0.483464	Cells-Transformed fibroblasts
	PEPTIDE CROSS LINKING	1.41787	0.427134	3.31951	6	60	0.000453536	0.483201	Cells-Transformed fibroblasts
	T CELL DIFFERENTIATION	0.485299	0.163901	2.96093	41	235	0.0015395	0.483201	Cells-Transformed fibroblasts
	LEUKOCYTE DIFFERENTIATION	0.284362	0.105477	2.69597	100	508	0.00351886	0.605925	Cells-Transformed fibroblasts
	LYMPHOCYTE DIFFERENTIATION	0.284688	0.136884	2.07977	59	347	0.0187941	0.735715	Cells-Transformed fibroblasts
	REGULATION OF T CELL DIFFERENTIATION	0.427259	0.223492	1.91174	22	138	0.0279785	0.750514	Cells-Transformed fibroblasts
	REGULATION OF LYMPHOCYTE DIFFERENTIATION	0.350235	0.201834	1.73526	27	168	0.0413727	0.787403	Cells-Transformed fibroblasts
	REGULATION OF MEIOTIC CELL CYCLE	0.397446	0.290565	1.36784	13	47	0.085707	0.829408	Cells-Transformed fibroblasts
	T HELPER 1 TYPE IMMUNE RESPONSE	0.412793	0.370266	1.11485	8	41	0.132479	0.857546	Cells-Transformed fibroblasts
	REGULATION OF T HELPER 1 TYPE IMMUNE RESPONSE	0.185659	0.46828	0.396471	5	27	0.345886	0.933989	Cells-Transformed fibroblasts
	CYTOKINE RECEPTOR ACTIVITY	-0.148112	0.205704	-0.720026	26	95	0.764232	0.99297	Cells-Transformed fibroblasts
	PEPTIDE CROSS LINKING	1.41787	0.427134	3.31951	6	60	0.000453536	0.40276	Cells-Transformed fibroblasts
	T CELL DIFFERENTIATION	0.485299	0.163901	2.96093	41	235	0.0015395	0.40276	Cells-Transformed fibroblasts
	LEUKOCYTE DIFFERENTIATION	0.284362	0.105477	2.69597	100	508	0.00351886	0.560343	Cells-Transformed fibroblasts
	LYMPHOCYTE DIFFERENTIATION	0.284688	0.136884	2.07977	59	347	0.0187941	0.701973	Cells-Transformed fibroblasts
	REGULATION OF T CELL DIFFERENTIATION	0.427259	0.223492	1.91174	22	138	0.0279785	0.715126	Cells-Transformed fibroblasts
	REGULATION OF LYMPHOCYTE DIFFERENTIATION	0.350235	0.201834	1.73526	27	168	0.0413727	0.753656	Cells-Transformed fibroblasts
	REGULATION OF MEIOTIC CELL CYCLE	0.397446	0.290565	1.36784	13	47	0.085707	0.802623	Cells-Transformed fibroblasts
	T HELPER 1 TYPE IMMUNE RESPONSE	0.412793	0.370266	1.11485	8	41	0.132479	0.836686	Cells-Transformed fibroblasts
	REGULATION OF T HELPER 1 TYPE IMMUNE RESPONSE	0.185659	0.46828	0.396471	5	27	0.345886	0.937458	Cells-Transformed fibroblasts
	CYTOKINE CYTOKINE RECEPTOR INTERACTION	0.503344	0.166631	3.02071	41	265	0.00127527	0.168336	NTR Blood
	T HELPER 1 TYPE IMMUNE RESPONSE	1.44824	0.33431	4.33204	10	41	7.71528e-06	0.0228574	NTR Blood
	CYTOKINE RECEPTOR ACTIVITY	0.948797	0.231372	4.10075	21	95	2.13317e-05	0.0228574	NTR Blood
	REGULATION OF LYMPHOCYTE DIFFERENTIATION	0.862875	0.231523	3.72696	21	168	9.93232e-05	0.0727244	NTR Blood
	REGULATION OF T HELPER 1 TYPE IMMUNE RESPONSE	1.57101	0.431735	3.63883	6	27	0.000140063	0.0814368	NTR Blood
	REGULATION OF T CELL DIFFERENTIATION	0.853668	0.273825	3.11757	15	138	0.000923419	0.307331	NTR Blood
	T CELL DIFFERENTIATION	0.552746	0.204765	2.69941	27	235	0.00349942	0.541764	NTR Blood
[truncated: 160 more rows]

## Sheet: Supplementary Data 5
	Supplementary Data 5. Overall GSEA results of meta-signatures.
[truncated: 5,551 more rows]

## Sheet: Supplementary Data 6
	Supplementary Data 6. Enrichment score and product score for each perturbation.
[truncated: 421 more rows]
